# Supplementary material for: Antisense oligonucleotide therapeutic approach for Timothy syndrome
Source: Nature. 2024 Apr 24;628(8009):818–25. doi: 10.1038/s41586-024-07310-6 (PMC11043036; doi:10.1038/s41586-024-07310-6)
Supplement: Supplementary file 3 — Source Data Fig. 1. [file 41586_2024_7310_MOESM3_ESM.xlsx]

## Sheet: Fig. 1d
	Left panel				Right panel
	Exon8a WT	Exon 8	Exon 7-9		Exon 8a Mut	Exon8a WT	Exon 8	Exon 7-9
	0.299266	0.385307	0.315427		0.385974	0.104073	0.202644	0.307309
	0.20147	0.356227	0.442303		0.384947	0.0884974	0.223358	0.303197
	0.292182	0.256076	0.451742		0.383328	0.123114	0.264279	0.229278
