# Supplementary material for: Antisense oligonucleotide therapeutic approach for Timothy syndrome
Source: Nature. 2024 Apr 24;628(8009):818–25. doi: 10.1038/s41586-024-07310-6 (PMC11043036; doi:10.1038/s41586-024-07310-6)
Supplement: Supplementary file 4 — Source Data Fig. 2. [file 41586_2024_7310_MOESM4_ESM.xlsx]

## Sheet: Fig. 2b
	Upper panel	Exon 8A
	Mock	Scramble	ASO 1	ASO 2	ASO 3	ASO 4	ASO 5	ASO 6	ASO 7	ASO 8	ASO 9	ASO 10	ASO 11	ASO 12	ASO 13	ASO 14	ASO 17	ASO 18	ASO 19	ASO 20	ASO 21	ASO 22
	0.00163443	0.00284176	0.002124	0.00143673	0.00144171	0.00087042	7.87697e-05	0.000443739	0.000224967	0.00112723	9.27046e-05	0.00132757	0.00209041	0.000462904	0.000123005	2.60926e-05	0.000736514	0.000286734	0.000552017	0.000477239	0.00185676	0.00203325
	0.00482316	0.00361589	0.00231393	0.0034012	0.00219396	0.00122106	0.00018285	0.000274416	0.000223991	0.000245964	0.00210183	0.00239365	0.0024115	0.000793089	0.000254107	9.51536e-05	0.000921518	0.000389521	0.000199443	0.00145572	0.00397516	0.00355203
	0.00336964	0.00315996	0.00265576	0.00205854	0.0017844	0.00175086	0.00035273	0.00118398	0.00207268	0.00222469	0.0022542	0.00194777	0.00168272	0.0013193	0.0019578	0.00020691	0.00046811	0.00031423	0.00175233	0.00188362	0.00242276	0.00292522
		0.00229273	0.00262318	0.00248096	0.00074915	0.00036027		0.00179834	0.00209751	0.00164763		0.00159396		0.00168879	0.00185201	0.00022665		0.0004812		0.00167473	0.00216754	0.00198407
	Lower panel	Exon 8
	Mock	Scramble	ASO 1	ASO 2	ASO 3	ASO 4	ASO 5	ASO 6	ASO 7	ASO 8	ASO 9	ASO 10	ASO 11	ASO 12	ASO 13	ASO 14	ASO 17	ASO 18	ASO 19	ASO 20	ASO 21	ASO 22
	0.000993633	0.000951836	0.000708964	0.000751468	0.000925166	0.00110021	0.000664244	0.000204162	0.00137724	0.000999158	0.00162314	0.000914962	0.00156134	0.00159415	0.00115732	0.000544795	0.00146285	0.00156893	0.0011071	0.00131202	0.00113586	0.0010089
	0.00189667	0.00211434	0.0014472	0.00141751	0.00161094	0.00199152	0.00178921	0.000305717	0.00218532	0.000795575	0.00103511	0.00221122	0.00328792	0.00325885	0.0030046	0.0012342	0.00239019	0.00357246	0.000756592	0.00370873	0.00308012	0.00213854
	0.00121164	0.00136732	0.00079462	0.00077996	0.00065467	0.00080468	0.00115001	0.00031942	0.00081696	0.00080915	0.00119892	0.0010233	0.001473	0.00139661	0.00172914	0.00110513	0.00112373	0.00100356	0.00140014	0.00210279	0.00158458	0.00142506
		0.00098493	0.00090688	0.00075933	0.00013712	0.0001635		0.00091849	0.00117597	0.00070055		0.00089179		0.00149036	0.0012913	0.00096131		0.00106652		0.00176722	0.00115538	0.00104148

## Sheet: Fig. 2c
	Upper panel	Exon 8A
	Mock	ASO scramble	ASO 20	ASO 18	ASO 17	ASO 14
	0.004725	0.003359	0.002488	0.000347	0.000688	0.000143
	0.00326	0.002231	0.002102	0.000194	0.000274	0.000112
	0.001956	0.001734	0.00066	0.000199	0.000131	4.66e-05
	Lower panel	Exon 8
	Mock	ASO scramble	ASO 20	ASO 18	ASO 17	ASO 14
	0.000203	0.000245	0.000526	0.000246	0.000227	0.000611
	0.000741	0.000472	0.001712	0.000855	0.000796	0.000768
	0.000672	0.000463	0.000434	0.000565	0.000384	0.000534

## Sheet: Fig. 2e
	Left panel							Right panel
	10μM	1μM	0.1μM	0.01μM	0.001μM	Scr		10μM	1μM	0.1μM	0.01μM	0.001μM	Scr
	6.85e-05	6.57e-05	9.73e-05	0.001313	0.001702	0.002188		0.000120677	0.000244164	0.000204932	0.000449019	0.00387694	0.00390447
	0.000122	7.85e-05	5.62e-05	0.000245	0.000634	0.001108		0.000188496	0.000272567	0.000315783	0.000483857	0.00351197	0.00345279
	5.94e-05	7.35e-05	0.000206	0.000373	0.000787	0.000941		4.8938e-05	8.61134e-05	0.000105904	0.000388061	0.00128423	0.00334406
								0.000195445	0.000171206	9.8397e-05	0.000199267	0.00220161	0.00423037
