# Supplementary material for: Antisense oligonucleotide therapeutic approach for Timothy syndrome
Source: Nature. 2024 Apr 24;628(8009):818–25. doi: 10.1038/s41586-024-07310-6 (PMC11043036; doi:10.1038/s41586-024-07310-6)
Supplement: Supplementary file 5 — Source Data Fig. 3. [file 41586_2024_7310_MOESM5_ESM.xlsx]

## Sheet: Fig. 3b
	Each column is one frame	Ctrl
	Each row is one cell	0.439567	0.441062	0.433829	0.429962	0.421005	0.421127	0.423024	0.411791	0.417503	0.412966	0.409925	0.404593	0.406805	0.400869	0.648543	0.908064	0.939499	0.956555	0.93468	0.891478	0.878822	0.836851	0.825177	0.800487	0.787503	0.770578	0.757242	0.742318	0.732485	0.725426	0.708386	0.706288	0.700614	0.698746	0.679992	0.688068	0.668914	0.65709	0.682063	0.649623	0.637858	0.635005	0.633645	0.624499	0.625299	0.622383	0.623717	0.626287
		0.450384	0.447842	0.432166	0.43727	0.426526	0.42725	0.419687	0.419806	0.414369	0.413952	0.408361	0.405188	0.39832	0.404766	0.684873	0.98232	1.00516	1.03714	0.986248	0.949631	0.926111	0.88023	0.871799	0.839913	0.81838	0.793557	0.786993	0.770367	0.766743	0.751549	0.733755	0.72962	0.730139	0.713658	0.695566	0.713367	0.696871	0.687326	0.703183	0.659809	0.650839	0.651194	0.642422	0.64287	0.633953	0.640019	0.630242	0.632906
		0.424696	0.423622	0.420942	0.409999	0.413874	0.4113	0.40719	0.407982	0.396285	0.404151	0.397594	0.392983	0.389958	0.39718	0.792804	1.13564	1.1865	1.204	1.15999	1.11647	1.07	1.01841	1.00182	0.977829	0.951232	0.912202	0.897586	0.873082	0.878429	0.855352	0.840984	0.813289	0.819652	0.805808	0.782088	0.803811	0.77891	0.753934	0.766688	0.738192	0.722482	0.720238	0.699473	0.695664	0.695254	0.715443	0.695133	0.702443
		0.443192	0.444709	0.432769	0.431242	0.42819	0.429961	0.428978	0.418254	0.415604	0.416869	0.412496	0.415639	0.408217	0.409614	0.652977	0.904701	0.93052	0.959066	0.93296	0.892316	0.871601	0.841796	0.826722	0.80084	0.784256	0.767053	0.747597	0.737286	0.729153	0.721533	0.70845	0.697137	0.701391	0.700855	0.685856	0.694558	0.667995	0.661017	0.692441	0.656313	0.650639	0.639307	0.635419	0.633868	0.629308	0.632702	0.622812	0.63079
		0.426249	0.424723	0.419512	0.417538	0.413078	0.411892	0.410896	0.410546	0.407774	0.403294	0.395892	0.398403	0.400644	0.397951	0.645749	0.887669	0.908389	0.942478	0.905043	0.880597	0.863008	0.822927	0.811871	0.78602	0.763643	0.747317	0.752248	0.72703	0.717447	0.708837	0.702025	0.686727	0.700118	0.685179	0.688276	0.682887	0.670337	0.655405	0.669645	0.647268	0.63958	0.639954	0.632488	0.625926	0.624774	0.626926	0.62205	0.606009
		0.414627	0.415723	0.405399	0.40466	0.407011	0.401975	0.399964	0.400767	0.399002	0.400883	0.394405	0.40046	0.394046	0.396121	0.640367	0.880154	0.903926	0.918935	0.890749	0.861044	0.844111	0.806693	0.800083	0.776263	0.755045	0.742567	0.731907	0.718651	0.713481	0.704439	0.691668	0.688917	0.682234	0.670801	0.667042	0.66289	0.647729	0.64206	0.655347	0.631432	0.624357	0.62471	0.615671	0.617858	0.616012	0.612799	0.613077	0.606739
		0.43918	0.43656	0.425726	0.423977	0.421377	0.424507	0.416022	0.415955	0.412255	0.410763	0.411014	0.409926	0.413174	0.40545	0.770402	1.11511	1.14657	1.14955	1.12744	1.07797	1.05544	1.00916	0.981594	0.945387	0.915652	0.880711	0.872899	0.860091	0.83169	0.831907	0.814168	0.810627	0.818522	0.809013	0.790477	0.777122	0.765705	0.742197	0.768117	0.745577	0.726096	0.732592	0.70829	0.711491	0.701955	0.703362	0.697395	0.693319
		0.442617	0.448526	0.43989	0.433361	0.43301	0.432153	0.430521	0.425207	0.424921	0.426504	0.41611	0.419082	0.413177	0.42259	0.698986	1.03095	1.07237	1.10148	1.07075	1.03347	0.995096	0.956914	0.933185	0.906682	0.882177	0.856709	0.849564	0.826038	0.823439	0.808838	0.785986	0.778781	0.771386	0.767182	0.761937	0.76887	0.745865	0.736111	0.753644	0.730565	0.715992	0.713644	0.696617	0.696376	0.693654	0.683725	0.685022	0.681117
		0.450827	0.450494	0.44725	0.442391	0.443573	0.438839	0.438588	0.434192	0.433762	0.438741	0.431271	0.432955	0.431076	0.433236	0.675871	0.951436	0.977294	0.991995	0.969262	0.947573	0.920355	0.886974	0.874327	0.847022	0.827789	0.809095	0.787615	0.781005	0.772158	0.765874	0.749336	0.740204	0.739873	0.738545	0.721271	0.725773	0.708551	0.693372	0.708907	0.69481	0.683375	0.680077	0.667804	0.670736	0.664929	0.669628	0.662412	0.657433
		0.419084	0.426299	0.420596	0.415452	0.412479	0.410357	0.409344	0.406549	0.407554	0.404767	0.403111	0.406821	0.40344	0.402306	0.589383	0.839328	0.857976	0.871581	0.855557	0.826458	0.806837	0.780426	0.763493	0.741987	0.721028	0.703026	0.69334	0.692724	0.686251	0.682644	0.65597	0.645317	0.655795	0.644671	0.641297	0.642094	0.623774	0.622685	0.632351	0.614299	0.603408	0.603509	0.597727	0.597758	0.588803	0.598445	0.590403	0.590303
		0.424802	0.417213	0.414923	0.415795	0.411783	0.408791	0.412564	0.408156	0.403409	0.412504	0.401529	0.398966	0.39865	0.389323	0.701878	1.06564	1.1001	1.13791	1.09146	1.07361	1.01157	0.959707	0.959139	0.908514	0.873914	0.840508	0.844474	0.809368	0.789165	0.78858	0.771541	0.777046	0.772603	0.76914	0.740755	0.762803	0.740318	0.710927	0.729112	0.712614	0.69308	0.689376	0.663476	0.664385	0.657118	0.669221	0.648081	0.677433
		0.433608	0.437205	0.430539	0.425137	0.434401	0.423171	0.426195	0.418632	0.416091	0.416953	0.417736	0.407168	0.408662	0.411253	0.740397	1.06417	1.11072	1.13594	1.09066	1.04541	1.01039	0.975888	0.94767	0.940656	0.901289	0.880743	0.852075	0.840245	0.834529	0.82476	0.819284	0.795847	0.781047	0.763785	0.763977	0.764891	0.744503	0.725308	0.739712	0.712736	0.693745	0.69872	0.679391	0.681629	0.683612	0.686955	0.676186	0.668482
		0.43654	0.441039	0.430798	0.428849	0.424988	0.430322	0.422535	0.417091	0.417603	0.41608	0.416714	0.411427	0.412245	0.41098	0.643269	0.909861	0.943686	0.948902	0.934963	0.895867	0.874045	0.838777	0.825255	0.80558	0.787967	0.773396	0.751749	0.735365	0.729956	0.726537	0.708915	0.704476	0.705155	0.696017	0.683322	0.683412	0.674799	0.654518	0.675467	0.649938	0.63337	0.641468	0.632469	0.630836	0.625049	0.628679	0.619051	0.612224
		0.438873	0.43328	0.43235	0.433566	0.427043	0.426098	0.426291	0.416161	0.422224	0.419204	0.418691	0.425876	0.413295	0.475576	0.708421	0.870601	0.937047	0.949027	0.940828	0.904695	0.878515	0.858907	0.828842	0.810121	0.794626	0.791312	0.76761	0.761333	0.741355	0.738738	0.740238	0.729509	0.715139	0.699252	0.710848	0.703362	0.686189	0.688351	0.686355	0.675532	0.663108	0.655421	0.65188	0.642544	0.64568	0.638394	0.638472	0.640302
		0.484011	0.477573	0.479524	0.48171	0.474278	0.477633	0.475049	0.463478	0.472154	0.46666	0.470753	0.478414	0.458571	0.519536	0.761227	0.919359	0.990239	0.994005	1.00489	0.955024	0.940063	0.903762	0.887171	0.866708	0.857531	0.842396	0.821505	0.815544	0.786509	0.79302	0.795954	0.780021	0.764221	0.753718	0.767334	0.746384	0.740296	0.742761	0.740293	0.720354	0.722895	0.708333	0.701571	0.701327	0.686256	0.684417	0.680547	0.68724
		0.455546	0.448767	0.450412	0.446549	0.444197	0.444012	0.437192	0.433195	0.439978	0.433449	0.431733	0.439801	0.423324	0.503662	0.774525	0.961141	1.05044	1.05572	1.04623	1.00578	0.987087	0.955219	0.931022	0.914919	0.903941	0.897973	0.874323	0.853242	0.834722	0.831928	0.831697	0.812516	0.803914	0.783329	0.796109	0.777204	0.761698	0.773547	0.765963	0.759893	0.748701	0.732055	0.73325	0.721647	0.715642	0.722579	0.707159	0.706189
		0.431443	0.4236	0.426873	0.419612	0.41678	0.413244	0.410544	0.401124	0.410881	0.410389	0.407799	0.41192	0.402431	0.482001	0.720272	0.870498	0.937952	0.942821	0.922077	0.887795	0.874568	0.840589	0.817667	0.795379	0.781345	0.775352	0.75539	0.750998	0.730183	0.732406	0.720423	0.709996	0.697481	0.69428	0.703132	0.682901	0.66922	0.670918	0.672556	0.666901	0.658927	0.629748	0.641854	0.627533	0.639335	0.623298	0.619354	0.615349
		0.427946	0.421075	0.420849	0.422709	0.417751	0.415598	0.413077	0.413166	0.408893	0.404847	0.411661	0.410847	0.404487	0.466198	0.684839	0.826	0.890907	0.902647	0.883234	0.85134	0.81693	0.80808	0.775277	0.768959	0.7593	0.754181	0.74915	0.732582	0.704756	0.708093	0.712729	0.697627	0.691803	0.677813	0.678335	0.669378	0.652443	0.658108	0.651919	0.65143	0.641174	0.627438	0.633331	0.620713	0.615075	0.606351	0.612552	0.605137
		0.436728	0.428897	0.43261	0.427737	0.42394	0.42154	0.417912	0.419228	0.419561	0.413652	0.414776	0.423609	0.404447	0.470799	0.752323	0.934158	1.01988	1.02648	1.02041	0.97128	0.952135	0.918168	0.880719	0.858578	0.847429	0.848831	0.826023	0.80433	0.779741	0.778586	0.777646	0.762333	0.754302	0.74445	0.751189	0.725531	0.714261	0.714359	0.716381	0.708045	0.693051	0.678379	0.676836	0.672504	0.678409	0.666314	0.660985	0.657498
		0.445169	0.433632	0.438144	0.436128	0.429283	0.427581	0.422618	0.417218	0.423017	0.418799	0.414761	0.423132	0.41193	0.536987	0.796304	1.00073	1.0799	1.07849	1.05326	1.00542	0.99486	0.961661	0.937323	0.909722	0.90784	0.888583	0.862567	0.860154	0.831683	0.819583	0.831905	0.806856	0.795744	0.779873	0.782822	0.767187	0.75502	0.759619	0.757651	0.741803	0.725289	0.718784	0.713136	0.7092	0.71055	0.700953	0.698335	0.691849
		0.41994	0.413565	0.414179	0.406975	0.409147	0.403724	0.397436	0.392327	0.400427	0.394928	0.394891	0.398745	0.39095	0.436151	0.637832	0.822374	0.896313	0.922541	0.90271	0.85658	0.845982	0.821412	0.799431	0.782478	0.773335	0.780793	0.757992	0.743127	0.725914	0.724662	0.724498	0.711641	0.706534	0.69979	0.700934	0.692792	0.681972	0.674915	0.668296	0.672536	0.661976	0.647218	0.643146	0.639227	0.635858	0.633053	0.627924	0.633999
		0.424584	0.418215	0.415043	0.415333	0.412761	0.413671	0.409816	0.4024	0.404804	0.402895	0.401654	0.408952	0.394559	0.477077	0.723206	0.902152	0.967399	0.965163	0.955349	0.916132	0.898585	0.875886	0.855778	0.830188	0.828539	0.820573	0.793106	0.776104	0.766896	0.770265	0.76376	0.747227	0.733926	0.731977	0.743409	0.710045	0.697318	0.701701	0.69456	0.692922	0.6707	0.668545	0.66186	0.655667	0.662673	0.649843	0.646896	0.642607
		0.430602	0.423258	0.423422	0.421744	0.41472	0.418688	0.412435	0.404909	0.417705	0.412145	0.406473	0.417752	0.402914	0.476334	0.769431	0.95313	1.01835	1.03004	1.02177	0.97253	0.944149	0.916495	0.894563	0.865304	0.83999	0.837204	0.825608	0.817847	0.791145	0.784818	0.794968	0.768247	0.758157	0.755821	0.762539	0.741442	0.725436	0.718847	0.715372	0.70798	0.694669	0.68029	0.674215	0.675425	0.676954	0.669479	0.659355	0.661238
		0.460762	0.448448	0.45074	0.450342	0.4401	0.44271	0.43617	0.434538	0.437167	0.425549	0.433563	0.439893	0.42508	0.502902	0.719477	0.887575	0.949206	0.952027	0.94002	0.90181	0.893255	0.855982	0.836688	0.821754	0.811166	0.801667	0.78565	0.774906	0.760074	0.75253	0.755404	0.738555	0.732509	0.717114	0.736979	0.712455	0.700517	0.71093	0.710629	0.698268	0.682862	0.681952	0.675724	0.668484	0.66902	0.669939	0.654673	0.655778
		0.435251	0.429951	0.427047	0.42193	0.420444	0.418627	0.415071	0.414794	0.413001	0.410772	0.408288	0.421999	0.402517	0.49836	0.764633	0.960718	1.04596	1.06847	1.04789	1.01042	0.985454	0.95131	0.917978	0.903156	0.883238	0.879035	0.856858	0.833117	0.820401	0.815274	0.808213	0.791927	0.776625	0.785527	0.786532	0.759251	0.752211	0.749399	0.749881	0.742502	0.732381	0.721476	0.717567	0.717526	0.711656	0.687343	0.700349	0.691108
		0.453693	0.448991	0.45557	0.451937	0.4476	0.446017	0.448981	0.445822	0.450525	0.449467	0.440738	0.453904	0.435568	0.530836	0.834632	1.07595	1.17519	1.17259	1.15262	1.09096	1.0809	1.03729	0.992889	0.993938	0.982075	0.965825	0.940248	0.925947	0.898437	0.885385	0.881146	0.871059	0.850589	0.844279	0.855522	0.831555	0.814335	0.812636	0.812727	0.801368	0.798846	0.782399	0.776953	0.77224	0.765377	0.773634	0.75212	0.749762
		0.456494	0.4502	0.449152	0.450407	0.449681	0.448533	0.441867	0.438505	0.441083	0.439791	0.433643	0.447375	0.431838	0.533511	0.699936	0.824025	0.873784	0.871971	0.856418	0.816081	0.816652	0.791077	0.768707	0.759025	0.751594	0.744181	0.733753	0.722231	0.713036	0.713832	0.7095	0.698616	0.689227	0.687046	0.694092	0.673862	0.668774	0.679975	0.675723	0.659822	0.662179	0.641605	0.640499	0.633253	0.645365	0.632912	0.635339	0.637131
		0.459669	0.446362	0.449345	0.442023	0.437333	0.433121	0.426095	0.43237	0.426736	0.429703	0.426101	0.425555	0.410976	0.591041	0.890691	1.05532	1.12025	1.16728	1.10303	1.07619	1.05951	1.01127	1.01459	0.974495	0.97966	0.950636	0.954347	0.915491	0.89209	0.903932	0.879395	0.860223	0.853435	0.847846	0.822555	0.813608	0.808146	0.79443	0.779403	0.783118	0.772934	0.766867	0.74555	0.758541	0.749716	0.729048	0.728277	0.705911
		0.450932	0.448917	0.449447	0.442859	0.429293	0.435096	0.432215	0.429079	0.423622	0.428824	0.432268	0.427835	0.408721	0.582669	0.854829	1.02313	1.10014	1.10194	1.07586	1.02774	0.995097	0.955689	0.953468	0.913116	0.906204	0.896992	0.8806	0.851667	0.828175	0.845133	0.832085	0.812221	0.793332	0.79989	0.785429	0.788238	0.756246	0.74676	0.744025	0.732954	0.724857	0.71682	0.708088	0.715263	0.710001	0.702278	0.698969	0.677356
		0.446722	0.445599	0.441295	0.433587	0.428645	0.429397	0.419601	0.425093	0.417967	0.42706	0.424968	0.419471	0.406969	0.551155	0.812453	0.975157	1.07557	1.11566	1.08227	1.07101	1.04393	1.01678	1.01231	0.976185	0.979525	0.9497	0.954689	0.913166	0.900794	0.896637	0.889683	0.86647	0.863904	0.853216	0.84185	0.853517	0.826579	0.816749	0.822631	0.802685	0.789164	0.765511	0.782054	0.761415	0.762189	0.759877	0.757591	0.733188
		0.426338	0.431946	0.429947	0.4154	0.422737	0.413729	0.404029	0.412509	0.409263	0.411785	0.410129	0.404239	0.397385	0.544352	0.816397	1.03364	1.16458	1.21355	1.16069	1.13391	1.13508	1.06713	1.04499	1.02353	1.00804	0.995323	0.97153	0.950224	0.946452	0.950637	0.918051	0.901743	0.891947	0.863116	0.847487	0.841971	0.823988	0.827473	0.794733	0.805104	0.80035	0.77984	0.78231	0.772519	0.774915	0.772135	0.745992	0.729964
		0.400403	0.393648	0.398042	0.391587	0.388074	0.383638	0.381246	0.381591	0.38295	0.38015	0.381948	0.372583	0.368021	0.498614	0.793384	0.986409	1.06071	1.09476	1.05469	1.01341	0.988942	0.961695	0.937633	0.904991	0.904792	0.87602	0.86627	0.851832	0.818862	0.827441	0.809142	0.788771	0.775128	0.78354	0.756084	0.759945	0.734626	0.729306	0.716314	0.721313	0.715469	0.704438	0.69099	0.691524	0.69571	0.664466	0.663027	0.655623
		0.424208	0.421119	0.421213	0.41221	0.407509	0.403302	0.400771	0.398038	0.394542	0.400151	0.403394	0.403216	0.381314	0.597016	0.873419	1.04179	1.13238	1.13463	1.11025	1.05724	1.01432	0.97531	0.968238	0.925699	0.91581	0.905987	0.899958	0.873247	0.863639	0.86615	0.846888	0.823244	0.816466	0.814199	0.800161	0.804778	0.772576	0.756094	0.749639	0.752107	0.739486	0.733168	0.734062	0.716487	0.716369	0.711537	0.681063	0.67498
		0.387189	0.381565	0.37792	0.366927	0.363967	0.359996	0.359749	0.358529	0.368686	0.35447	0.368282	0.364373	0.341901	0.652211	1.01862	1.26754	1.39037	1.36078	1.32281	1.20543	1.16019	1.06873	1.03786	1.00468	0.979977	0.955891	0.936763	0.890275	0.859761	0.906784	0.839893	0.824824	0.814212	0.829523	0.787788	0.791749	0.781291	0.754437	0.749355	0.762096	0.742563	0.716326	0.701446	0.699808	0.699914	0.687057	0.680275	0.679081
		0.399216	0.391431	0.390584	0.37995	0.377868	0.368817	0.376058	0.369386	0.367277	0.36567	0.3688	0.368056	0.35158	0.523328	0.901513	1.21308	1.37068	1.43177	1.36138	1.29371	1.24175	1.18743	1.19043	1.12279	1.12863	1.0808	1.05267	1.02041	0.990367	0.989899	0.98218	0.955341	0.906643	0.893388	0.902097	0.898647	0.865831	0.860039	0.855846	0.851554	0.849117	0.821741	0.832786	0.80625	0.829793	0.798143	0.794706	0.75414
		0.394081	0.390332	0.389871	0.3791	0.381299	0.373396	0.374928	0.368291	0.367998	0.367	0.375554	0.373105	0.357352	0.463087	0.806422	1.02516	1.1548	1.21289	1.18357	1.162	1.11466	1.07809	1.05382	1.04223	1.0185	1.00593	0.989761	0.958896	0.924484	0.916327	0.908558	0.888987	0.863774	0.86013	0.853535	0.849213	0.821813	0.82085	0.805128	0.795792	0.790186	0.773672	0.780918	0.776241	0.755448	0.761554	0.749475	0.721535
		0.448901	0.470108	0.455469	0.45377	0.446801	0.465027	0.467408	0.461656	0.462935	0.468597	0.464192	0.459178	0.4744	0.707002	0.902753	1.0391	1.0702	1.03883	1.00462	0.951835	0.92153	0.902771	0.877099	0.8417	0.828872	0.815565	0.813021	0.781863	0.791321	0.780298	0.762558	0.765423	0.76837	0.746729	0.741125	0.764701	0.752331	0.747803	0.7349	0.732044	0.720386	0.711389	0.710631	0.707238	0.712618	0.707005	0.709567	0.69722
		0.383077	0.39388	0.395409	0.381706	0.375004	0.37496	0.39078	0.366007	0.384581	0.383882	0.363828	0.373717	0.375659	0.685571	0.954687	1.1706	1.21801	1.18575	1.12635	1.06168	1.0144	0.993754	0.963852	0.91935	0.895572	0.870854	0.853569	0.843129	0.803355	0.812852	0.802302	0.780613	0.781887	0.763617	0.756031	0.755346	0.755544	0.736598	0.71538	0.718754	0.706023	0.704079	0.714433	0.705527	0.695192	0.705152	0.714662	0.695641
		0.417919	0.438462	0.424738	0.421689	0.427834	0.435167	0.426717	0.424247	0.446152	0.445556	0.438931	0.439869	0.446519	0.657606	0.883596	0.985919	1.01748	1.00247	0.995325	0.967024	0.942895	0.933441	0.921296	0.900443	0.868639	0.860477	0.848973	0.833421	0.825546	0.820421	0.830538	0.812632	0.79383	0.775739	0.775691	0.785024	0.786532	0.756317	0.738214	0.716444	0.72718	0.714864	0.717037	0.705492	0.728758	0.683452	0.695126	0.675658
		0.410546	0.409652	0.410385	0.401701	0.405152	0.405563	0.404312	0.407084	0.407168	0.406324	0.397365	0.395172	0.406138	0.878679	1.16482	1.35979	1.41958	1.38543	1.33734	1.29435	1.24112	1.21308	1.19356	1.15435	1.10843	1.10006	1.08723	1.04799	1.0501	1.03876	1.0232	1.00988	1.01074	0.983356	0.998495	0.995899	0.990151	0.97096	0.944809	0.938448	0.918855	0.909207	0.904003	0.90621	0.920595	0.905361	0.911455	0.883945
		0.438566	0.443515	0.44054	0.427375	0.430167	0.426877	0.430913	0.421291	0.423648	0.436318	0.41625	0.427181	0.424673	0.772919	1.04407	1.24024	1.29543	1.26846	1.21843	1.18177	1.13534	1.09247	1.08238	1.00766	1.00377	0.969447	0.960188	0.949935	0.947359	0.914483	0.895908	0.914494	0.896781	0.884824	0.87946	0.917084	0.886004	0.884888	0.850302	0.854249	0.832827	0.821754	0.818531	0.82284	0.842222	0.81801	0.820425	0.803554
		0.432706	0.432712	0.429542	0.423533	0.422284	0.424679	0.418186	0.416317	0.421566	0.418923	0.415544	0.415629	0.418444	0.725726	0.983837	1.14877	1.21494	1.16199	1.10648	1.03122	1.00761	0.986315	0.973735	0.907355	0.8845	0.867849	0.846244	0.829997	0.815614	0.810178	0.799927	0.798373	0.792386	0.7921	0.787081	0.782418	0.770195	0.766814	0.759539	0.73894	0.738618	0.730141	0.721784	0.71548	0.731203	0.726417	0.72331	0.709012
		0.43535	0.444751	0.44858	0.438322	0.445203	0.436726	0.435932	0.433265	0.439944	0.44727	0.443525	0.452002	0.447279	0.701541	0.95499	1.11897	1.14908	1.13912	1.1203	1.06825	1.0145	1.00355	1.01086	0.952777	0.93319	0.91266	0.903721	0.881857	0.877324	0.873049	0.846081	0.843001	0.834495	0.820048	0.81965	0.832567	0.805118	0.826881	0.795808	0.775189	0.753994	0.760812	0.750887	0.74037	0.739649	0.739438	0.760262	0.725251
		0.393309	0.391878	0.398295	0.391939	0.409107	0.421304	0.39606	0.392469	0.380699	0.381872	0.375838	0.372274	0.372604	0.372421	1.19482	2.25073	2.44801	2.33052	2.08605	1.95666	1.84983	1.79394	1.69816	1.61955	1.56119	1.54233	1.50098	1.45588	1.41945	1.39974	1.35659	1.31104	1.30095	1.26721	1.24971	1.22454	1.16023	1.14369	1.14825	1.12174	1.10336	1.09743	1.07902	1.0603	1.0503	1.03863	1.00794	1.04269
		0.402624	0.402732	0.396801	0.39675	0.396804	0.402566	0.385004	0.390278	0.383914	0.384351	0.381264	0.380885	0.37412	0.375975	0.897919	1.55578	1.78709	1.73854	1.64361	1.5306	1.4506	1.40221	1.37153	1.27779	1.239	1.23997	1.21971	1.18954	1.17914	1.13292	1.1004	1.08653	1.09358	1.04866	1.05125	1.03646	0.988589	0.97218	0.970432	0.954505	0.938431	0.922052	0.939905	0.912457	0.89796	0.896278	0.874027	0.907824
		0.385868	0.383399	0.363162	0.362379	0.358941	0.361135	0.355964	0.358536	0.352813	0.355439	0.346978	0.327671	0.337497	0.333397	0.88159	1.6031	1.8784	1.90261	1.75318	1.59633	1.54355	1.46554	1.41763	1.321	1.27197	1.27929	1.27002	1.19733	1.21358	1.16387	1.13984	1.10375	1.11983	1.06061	1.07978	1.05282	0.995476	0.990281	0.998475	0.978015	0.947231	0.959533	0.950704	0.901015	0.891222	0.909331	0.882366	0.950264
		0.383442	0.387713	0.375351	0.374168	0.374824	0.368282	0.36467	0.365245	0.36456	0.366891	0.362541	0.349525	0.352071	0.349087	0.825249	1.4132	1.64027	1.63273	1.51042	1.43164	1.33497	1.28853	1.23519	1.16795	1.14451	1.11358	1.08069	1.07019	1.04402	1.00761	0.981261	0.9742	0.971042	0.938344	0.938254	0.927882	0.908005	0.881306	0.891003	0.874343	0.860242	0.833553	0.843653	0.794963	0.815571	0.788139	0.779123	0.808612
		0.385992	0.379684	0.374888	0.376501	0.374872	0.370657	0.372847	0.372897	0.369858	0.370344	0.367733	0.361542	0.355407	0.356742	0.86491	1.42918	1.58228	1.53328	1.4775	1.37212	1.29464	1.24541	1.1862	1.13417	1.10783	1.07772	1.06848	1.01461	0.996437	0.980816	0.95644	0.936401	0.937954	0.900088	0.902794	0.879359	0.857344	0.833794	0.831646	0.847133	0.815385	0.802971	0.816894	0.772559	0.775253	0.760017	0.74809	0.778107
		0.423811	0.418229	0.411105	0.408169	0.403305	0.404192	0.3978	0.406191	0.397497	0.397593	0.397409	0.385452	0.392472	0.397195	0.709819	1.08431	1.18357	1.19232	1.17177	1.09727	1.06903	1.03444	1.01128	0.974007	0.94536	0.955507	0.930445	0.902638	0.893528	0.885272	0.870267	0.840495	0.848991	0.823759	0.815234	0.807781	0.794962	0.779655	0.77608	0.77731	0.770146	0.755662	0.75466	0.725381	0.721978	0.710345	0.719687	0.744694
		0.448219	0.446624	0.441914	0.437645	0.432992	0.433406	0.429853	0.430036	0.425473	0.430157	0.428463	0.424821	0.419639	0.430111	0.853615	1.26979	1.39204	1.40764	1.38207	1.32076	1.24641	1.22489	1.20145	1.17149	1.14304	1.13254	1.10148	1.06033	1.06242	1.03879	1.00683	0.991214	0.994307	0.954277	0.95455	0.945047	0.928498	0.910591	0.91051	0.908034	0.898363	0.888627	0.887869	0.855866	0.860334	0.858388	0.839843	0.873226
		0.420272	0.421853	0.41804	0.415779	0.411298	0.410266	0.402541	0.411671	0.403281	0.409237	0.404481	0.396238	0.391048	0.395085	0.965946	1.60619	1.86981	1.82077	1.69872	1.61882	1.52139	1.4873	1.41398	1.34312	1.28263	1.29975	1.26059	1.2135	1.18412	1.17466	1.16045	1.12141	1.10537	1.07068	1.0758	1.05338	1.02997	0.986114	0.994868	0.980867	0.954763	0.957374	0.943116	0.924937	0.90802	0.898956	0.892759	0.927485
		0.414121	0.406422	0.402855	0.402192	0.393167	0.387277	0.393037	0.391516	0.393099	0.387591	0.391468	0.382392	0.376367	0.382046	0.847289	1.46296	1.68013	1.68999	1.54368	1.45618	1.36924	1.32602	1.27337	1.23738	1.19904	1.18916	1.13081	1.12094	1.09874	1.08714	1.05467	1.0322	1.01878	0.994565	0.962567	0.969409	0.912253	0.937064	0.908811	0.8894	0.893693	0.871671	0.860993	0.837311	0.819169	0.833508	0.801838	0.849666
		0.413928	0.410631	0.407242	0.401315	0.400737	0.395533	0.400363	0.397178	0.395341	0.397684	0.393079	0.385959	0.383159	0.389125	0.818425	1.19261	1.34414	1.3546	1.2959	1.24807	1.2017	1.15718	1.13955	1.10879	1.06853	1.0588	1.0368	1.0018	0.989024	0.979801	0.946836	0.938753	0.940465	0.91149	0.906258	0.903908	0.876376	0.870677	0.872806	0.862178	0.846373	0.839011	0.834342	0.813858	0.815652	0.810426	0.808756	0.823723
		0.411061	0.407209	0.403523	0.398113	0.395215	0.386259	0.406459	0.39542	0.392995	0.401815	0.391327	0.384423	0.384633	0.38218	0.785014	1.20445	1.38867	1.33052	1.29445	1.2379	1.15683	1.12957	1.07867	1.0385	1.02475	0.993938	0.985433	0.945911	0.93522	0.903968	0.869793	0.877324	0.853382	0.843559	0.824005	0.828061	0.794586	0.782293	0.780349	0.75868	0.745992	0.755084	0.733942	0.718792	0.725943	0.710526	0.698494	0.727294
		0.439977	0.427123	0.431911	0.427155	0.420389	0.412759	0.415902	0.41582	0.415596	0.415702	0.413721	0.408025	0.402599	0.409964	0.859007	1.36178	1.55285	1.53391	1.45124	1.3865	1.28896	1.25857	1.20113	1.17159	1.12017	1.10029	1.08562	1.05145	1.03891	1.01724	0.995297	0.983852	0.967109	0.948423	0.924284	0.930071	0.907429	0.903825	0.886793	0.876764	0.878093	0.871714	0.862327	0.837251	0.83945	0.835082	0.8233	0.866272
[truncated: 182 more columns]

## Sheet: Fig. 3c
	Left panel						Right panel
	Ctrl_scr	TS_scr	TS_ASO14	TS_ASO17	TS_ASO18		Ctrl_scr	Ctrl_scr	Ctrl_scr	8-3_scr	7-6_scr	9-2_scr	8-3_ASO14	8-3_ASO17	8-3_ASO18	7-6_ASO14	7-6_ASO17	7-6_ASO18	9-2_ASO14	9-2_ASO17	9-2_ASO18
	0.412733	0.636118	0.329781	0.167517	0.250777		0.412733	0.523443	0.825073	0.636118	0.501809	1.18629	0.329781	0.167517	0.250777	0.424752	0.482099	0.510993	0.432786	0.460978	0.512065
	0.38827	0.694425	0.569543	0.10369	0.247426		0.38827	0.700708	0.319419	0.694425	0.647726	0.744401	0.569543	0.10369	0.247426	0.543595	0.462706	0.453131	0.621621	0.290999	0.499151
	0.396521	0.63689	0.688948	0.208811	0.283977		0.396521	0.658071	0.609756	0.63689	0.545339	0.904429	0.688948	0.208811	0.283977	0.499346	0.45752	0.382971	0.549477	0.468012	0.682978
	0.420276	0.661993	0.619031	0.254931	0.268158		0.420276	0.10515	0.289157	0.661993	0.644386	0.542836	0.619031	0.254931	0.268158	0.485042	0.492517	0.462661	0.578421	0.357952	0.31988
	0.458047	0.646103	0.617827	0.294114	0.287966		0.458047	0.452484	-0.26513	0.646103	0.588354	0.829673	0.617827	0.294114	0.287966	0.569447	0.47718	0.429401	0.509845	0.361671	0.504092
	0.438101	0.501437	0.534369	0.0797456	0.401635		0.438101	-0.0299883	-0.109244	0.501437	0.592798	0.755379	0.534369	0.0797456	0.401635	0.525198	0.484284	0.498214	0.588632	0.291252	0.66002
	0.42915	0.597019	0.464469	0.092676	0.336965		0.42915	-0.243525	0.633952	0.597019	0.625331	0.755747	0.464469	0.092676	0.336965	0.661577	0.525037	0.392794	0.563807	0.252006	0.305077
	0.438931	0.588854	0.273742	0.452459	0.303449		0.438931	0.469502	0.185841	0.588854	0.652212	0.927256	0.273742	0.452459	0.303449	0.223552	0.526863	0.321886	0.484397	0.429483
	0.443123	0.587152	0.340166	0.504953	0.241209		0.443123	0.773766	0.166667	0.587152	0.6069	0.576765	0.340166	0.504953	0.241209	0.552019	0.616475	0.43687	0.335618	0.47831
	0.428802	0.628809	0.43253	0.744864	0.296072		0.428802	0.669933	0.584337	0.628809	0.577544	0.402766	0.43253	0.744864	0.296072	0.422774	0.564815	0.516737	0.269844	0.485957
	0.403293	0.60299	0.417035	0.415467	0.321305		0.403293	0.282312	0.211957	0.60299	0.510579	0.633021	0.417035	0.415467	0.321305	0.354	0.510711	0.36834	0.623039	0.495576
	0.390822	0.683073	0.38968	0.212056	0.219144		0.390822	0.933389	-0.116379	0.683073	0.483015	0.493884	0.38968	0.212056	0.219144	0.470164	0.63838	0.334818	0.614887	0.227162
	0.417353	0.905502	0.605336	0.268036	0.32555		0.417353	0.634165		0.905502	0.361533	0.50279	0.605336	0.268036	0.32555	0.46299	0.539426	0.217319	0.557347	0.310142
	0.447796	0.91831	0.418119	0.333663	0.253698		0.447796	0.654914		0.91831	0.294498	0.504402	0.418119	0.333663	0.253698	0.480249	0.588791	0.15493	0.510094	0.240756
	0.453629	0.655506	0.441321	0.0576738	0.201534		0.453629	0.668943		0.655506	0.341923	0.433675	0.441321	0.0576738	0.201534	0.523698	0.404097	0.267393	0.383172	0.309666
	0.474821	0.538207	0.377308	0.492131	0.24054		0.474821	0.570844		0.538207	0.563113	0.474025	0.377308	0.492131	0.24054	0.532976	0.552213	0.293213	0.428025	0.302836
	0.408632	0.653688	0.362213	0.601983	0.237977		0.408632	0.289073		0.653688	0.454701	0.64952	0.362213	0.601983	0.237977	0.468832	0.456097	0.418608	0.467167	0.301579
	0.443166	0.691782	0.408189	0.573542	0.319827		0.443166	0.165412		0.691782	0.544548	0.473338	0.408189	0.573542	0.319827	0.49472	0.582392	0.352954	0.358865	0.51167
	0.426956	0.575749	0.436109	0.492203	0.234445		0.426956	0.268962		0.575749	0.533166	0.574143	0.436109	0.492203	0.234445	0.5029	0.421669	0.317518	0.512926	0.322817
	0.444961	0.533628	0.341909	0.44368	0.252663		0.444961	0.372435		0.533628	0.48802	0.53853	0.341909	0.44368	0.252663	0.51341	0.6117	0.362271	0.543233	0.544835
	0.488685	0.406172	0.464849	0.365139	0.115301		0.488685	0.236331		0.406172	0.529267	0.56762	0.464849	0.365139	0.115301	0.542832	0.490368	0.358625	0.536883	0.539595
	0.461172	0.584041	0.436483	0.301721	0.154614		0.461172	0.503198		0.584041	0.51362	0.460534	0.436483	0.301721	0.154614	0.563369	0.451333	0.277604	0.499189
	0.439953	0.509089	0.401991	0.438174	0.207672		0.439953	0.40223		0.509089	0.208549	0.510128	0.401991	0.438174	0.207672	0.556162	0.468006	0.22443	0.295005
	0.475053	0.521621	0.420779	0.426503	0.107459		0.475053	0.498984		0.521621	0.626948	0.506524	0.420779	0.426503	0.107459	0.613767	0.511845	0.24672	0.222229
	0.48125	0.479519	0.413715	0.400008	0.117151		0.48125	0.473602		0.479519	0.482969	0.465255	0.413715	0.400008	0.117151	0.571547	0.47093	0.310352	0.249815
	0.46015	0.583679	0.39188	-0.348971	0.159292		0.46015	0.510736		0.583679	0.409702	0.502968	0.39188	-0.348971	0.159292	0.52823	0.441879	0.234226	0.249525
	0.45254	0.491221	0.486145	0.324417	0.251603		0.45254	0.481487		0.491221	0.534086	0.456458	0.486145	0.324417	0.251603	0.504906	0.470834	0.479659	0.304723
	0.48254	0.604397	0.411773	0.237359	0.15246		0.48254	0.487195		0.604397	0.370333	0.821238	0.411773	0.237359	0.15246	0.541379	0.482609	0.322284	0.315014
	0.428605	0.377511	0.400793	0.354351	0.419722		0.428605	0.68066		0.377511	0.453161	0.770705	0.400793	0.354351	0.419722	0.518153	0.602974	0.419941	0.806436
	0.520715	0.549226	0.413183	0.0794793	0.447687		0.520715	0.621029		0.549226	0.538597	0.724151	0.413183	0.0794793	0.447687	0.53267	0.594022	0.23981	0.63445
	0.481374	0.583883	0.395243	0.488653	0.521999		0.481374			0.583883	0.479652	0.935466	0.395243	0.488653	0.521999	0.61906	0.602965	0.345882	0.820717
	0.470335	0.490251	0.464744	0.0409258	0.515078		0.470335			0.490251	0.515599	0.827224	0.464744	0.0409258	0.515078	0.621482	0.514195	0.511859	0.535659
	0.449266	0.549782	0.436227	0.195847	0.421806		0.449266			0.549782	0.637703	0.757581	0.436227	0.195847	0.421806	0.60467	0.567993	0.339554	0.495113
	0.343296	0.556409	0.428612	0.531166	0.559287		0.343296			0.556409	0.447452	0.588539	0.428612	0.531166	0.559287	0.595315	0.538884	0.24999
	0.447087	0.606578	0.512446	0.198493	0.521124		0.447087			0.606578	0.612157	0.579454	0.512446	0.198493	0.521124	0.534159	0.514799	0.200382
	0.507268	0.63121	0.43559	0.405849	0.447074		0.507268			0.63121	0.502377	0.566634	0.43559	0.405849	0.447074	0.718358	0.548074	0.27133
	0.42443	0.534586	0.26486	0.379671	0.552625		0.42443			0.534586	0.195834	0.557959	0.26486	0.379671	0.552625	0.590711	0.472065	0.403076
	0.390357	0.584651	0.404943	0.544807	0.559723		0.390357			0.584651	0.325655	0.602816	0.404943	0.544807	0.559723	0.556383	0.434463	0.553072
	0.486787	0.229394	0.396659	0.47247	0.40982		0.486787			0.229394	0.213602	0.597908	0.396659	0.47247	0.40982	0.660548	0.468228	0.255856
	0.496887	0.570409	0.461133	0.618889	0.360745		0.496887			0.570409	0.311517	0.525474	0.461133	0.618889	0.360745	0.553821	0.496615	0.334474
	0.452564	0.668208	0.494026	0.443104	0.430416		0.452564			0.668208	0.163364	0.508233	0.494026	0.443104	0.430416	0.498714	0.329122	0.491467
	0.388389	0.559713	0.489911	0.63768	0.446837		0.388389			0.559713	0.386795	0.469036	0.489911	0.63768	0.446837	0.448933	0.539292	0.394199
	0.448386	0.685839	0.529075	0.622061	0.470516		0.448386			0.685839	0.483502	1	0.529075	0.622061	0.470516	0.407484	0.408172	0.267039
	0.337594	0.657484	0.489482	0.589036	0.462583		0.337594			0.657484	0.562859	0.661844	0.489482	0.589036	0.462583	0.541729	0.548096	0.367049
	0.3778	0.651256	0.536361	0.587494	0.493663		0.3778			0.651256	0.591133	0.670246	0.536361	0.587494	0.493663	0.508526	0.361465	0.568904
	0.395266	0.475512	0.456301	0.537103	0.4329		0.395266			0.475512	0.648809	0.842414	0.456301	0.537103	0.4329	0.543225	0.301585	0.448429
	0.362503	0.43295	0.519344	0.369818	0.418327		0.362503			0.43295	0.360811	0.748137	0.519344	0.369818	0.418327	0.56772	0.183276	0.521777
	0.354561	0.496782	0.50086	0.344924	0.434829		0.354561			0.496782	0.541912	0.743722	0.50086	0.344924	0.434829	0.580525	0.621213	0.373964
	0.451587	0.596422	0.484233	0.212544	0.50582		0.451587			0.596422	0.650704	0.671092	0.484233	0.212544	0.50582	0.496697	0.572203	0.4103
	0.475092	0.64613	0.445231	0.287022	0.436542		0.475092			0.64613	0.582153	0.730909	0.445231	0.287022	0.436542	0.494492	0.898533	0.409915
	0.374406	0.525132	0.384852	0.497164	0.515432		0.374406			0.525132	0.387702	0.684549	0.384852	0.497164	0.515432	0.510261	0.548419	0.585786
	0.371808	0.318588	0.417862	0.347912	0.566493		0.371808			0.318588	0.379266	0.743261	0.417862	0.347912	0.566493	0.487406	0.466043	0.523229
	0.464566	0.474821	0.294723	0.38289	0.572744		0.464566			0.474821	0.588652	0.637303	0.294723	0.38289	0.572744	0.476055	0.80124	0.279608
	0.362239	0.469173	0.49487	0.0798769	0.465562		0.362239			0.469173	0.58476	0.671956	0.49487	0.0798769	0.465562	0.424953	0.55919	0.551029
	0.398535	0.0802389	0.478079	0.15502	0.564874		0.398535			0.0802389	0.355865	0.639519	0.478079	0.15502	0.564874	0.457157	0.640621	0.348916
	0.499319	0.362653	0.428488	0.0740701	0.51692		0.499319			0.362653	0.486095	0.601834	0.428488	0.0740701	0.51692	0.504745	0.686314	0.393169
	0.364817	0.208509	0.390278	0.190364	0.595604		0.364817			0.208509	0.433041	0.651244	0.390278	0.190364	0.595604	0.47508	0.688999	0.449448
	0.4368	0.426171	0.537482	0.410079	0.487231		0.4368			0.426171	0.491063	0.603809	0.537482	0.410079	0.487231	0.267734	0.619304	0.335902
	0.521352	0.189021	0.399613	0.366095	0.52677		0.521352			0.189021	0.445597		0.399613	0.366095	0.52677	0.400431	0.509738	0.451074
	0.490618	0.292167	0.475513	0.336023	0.250835		0.490618			0.292167	0.656313		0.475513	0.336023	0.250835	0.454315	0.479421	0.489672
	0.485782	0.236746	0.450442	0.494405	0.400673		0.485782			0.236746	0.526704		0.450442	0.494405	0.400673	0.491878	0.613994	0.366818
	0.398103	0.542347	0.412346	0.23555	0.44661		0.398103			0.542347	0.438272		0.412346	0.23555	0.44661	0.46437	0.361714	0.361788
	0.537572	0.601381	0.548487	0.0778873	0.432333		0.537572			0.601381	0.564471		0.548487	0.0778873	0.432333	0.451276	0.398026	0.367125
	0.466171	0.595159	0.450821	0.133487	0.598707		0.466171			0.595159	0.220933		0.450821	0.133487	0.598707	0.424642	0.500474	0.450696
	0.57133	0.648722	0.317429	0.509551	0.681878		0.57133			0.648722	0.352546		0.317429	0.509551	0.681878	0.483875	0.398168	0.398365
	0.464112	0.494325	0.346806	0.385952	0.647051		0.464112			0.494325	0.476353		0.346806	0.385952	0.647051	0.526189	0.370494	0.457452
	0.505406	0.509602	0.401269	0.435867	0.541066		0.505406			0.509602	0.324379		0.401269	0.435867	0.541066	0.552871	0.410985	0.447865
	0.480012	0.47325	0.421722	0.296264	0.44978		0.480012			0.47325	0.313948		0.421722	0.296264	0.44978	0.536631	0.340703	0.456576
	0.428116	0.599325	0.502898	0.43188	0.545681		0.428116			0.599325	0.386143		0.502898	0.43188	0.545681	0.569461	0.350393	0.46778
	0.425779	0.354898	0.342093	-0.260158	0.527731		0.425779			0.354898	0.471575		0.342093	-0.260158	0.527731	0.550044	0.469846	0.46501
	0.461811	0.36041	0.356247	-0.0268484	0.59983		0.461811			0.36041	0.485829		0.356247	-0.0268484	0.59983	0.567227	0.445133	0.471775
	0.484397	0.369868	0.440032	0.260386	0.562209		0.484397			0.369868	0.428329		0.440032	0.260386	0.562209	0.393396	0.344298	0.483131
	0.218228	0.34194	0.357586	0.341504	0.4789		0.218228			0.34194	0.477561		0.357586	0.341504	0.4789	0.401797	0.383402	0.354791
	0.358164	0.347172	0.65115	0.332094	0.504782		0.358164			0.347172	0.487371		0.65115	0.332094	0.504782	0.418597	0.405634	0.333206
	0.530966	0.569669	0.606206	0.258851	0.545082		0.530966			0.569669	0.576603		0.606206	0.258851	0.545082	0.578563	0.405223	0.367625
	0.423728	0.548694	0.764835	0.317623	0.45387		0.423728			0.548694	0.434162		0.764835	0.317623	0.45387	0.456107	0.479608	0.368464
	0.392174	0.588929	0.73033	0.218946	0.506475		0.392174			0.588929	0.522005		0.73033	0.218946	0.506475	0.472729	0.471694	0.384292
	0.376896	0.513592	0.680247	0.335337	0.557736		0.376896			0.513592	0.420831		0.680247	0.335337	0.557736	0.466288	0.425486	0.523181
	0.500543	0.655524	0.672472	0.384029	0.394284		0.500543			0.655524	0.432		0.672472	0.384029	0.394284	0.389643	0.459021	0.576449
	0.503549	0.635254	0.529569	0.314773	0.206369		0.503549			0.635254	0.620631		0.529569	0.314773	0.206369	0.376275	0.448225	0.292583
	0.560458	0.632979	0.38916	0.496518	0.216632		0.560458			0.632979	0.461938		0.38916	0.496518	0.216632	0.526338	0.503809	0.548927
	0.366445	0.601971	0.392223	0.253242	0.300855		0.366445			0.601971	0.341392		0.392223	0.253242	0.300855	0.526183	0.403253	0.533369
	0.4161	0.594142	0.236812	0.35662	0.253547		0.4161			0.594142	0.474232		0.236812	0.35662	0.253547	0.543594	0.329331	0.497982
	0.46354	0.471455	0.388836	0.293804	0.256114		0.46354			0.471455	0.453486		0.388836	0.293804	0.256114	0.606167	0.326785	0.402069
	0.477109	0.463504	0.44954	0.401454	0.162326		0.477109			0.463504	0.477314		0.44954	0.401454	0.162326	0.467168	0.349776	0.360773
	0.172558	0.503394	0.51063	0.282614	0.137674		0.172558			0.503394	0.438389		0.51063	0.282614	0.137674	0.393626	0.422477	0.459545
	0.428047	0.465312	0.439502	0.279699	0.165285		0.428047			0.465312	0.453365		0.439502	0.279699	0.165285	0.474457	0.348093	0.235374
	0.300888	0.433543	0.468429	0.361041	0.111955		0.300888			0.433543	0.460389		0.468429	0.361041	0.111955	0.492756	0.307026	0.376863
	0.50907	0.547693	0.411429	0.319967	0.185512		0.50907			0.547693	0.398912		0.411429	0.319967	0.185512	0.545505	0.324547	0.380301
	0.479894	0.535144	0.363514	0.267023	0.191201		0.479894			0.535144	0.475706		0.363514	0.267023	0.191201	0.517618	0.252126	0.344317
	0.620668	0.423149	0.441769	0.344845	0.106801		0.620668			0.423149	0.345867		0.441769	0.344845	0.106801	0.518874	0.433036	0.492921
	0.547571	0.414824	0.468584	0.266917	0.128551		0.547571			0.414824	0.463925		0.468584	0.266917	0.128551	0.453991	0.361651	0.252582
	0.469822	0.576773	0.460385	0.285122	0.142564		0.469822			0.576773	0.64673		0.460385	0.285122	0.142564	0.517678	0.422054	0.506729
	0.423292	0.486849	0.510619	0.418082	0.0966012		0.423292			0.486849	0.636438		0.510619	0.418082	0.0966012	0.505629	0.501834	0.391022
	0.376932	0.477979	0.37889	0.302584	0.106177		0.376932			0.477979	0.531634		0.37889	0.302584	0.106177	0.59312	0.455928	0.534186
	0.43888	0.581064	0.501246	0.398198	0.141		0.43888			0.581064	0.774722		0.501246	0.398198	0.141	0.411538	0.446414	0.42788
	0.476381	0.479208	0.452711	0.385154	0.0745549		0.476381			0.479208	0.506783		0.452711	0.385154	0.0745549	0.294753	0.543446	0.434338
	0.352665	0.332898	0.44419	0.481178	0.0896887		0.352665			0.332898	0.563057		0.44419	0.481178	0.0896887	0.48896	0.511194	0.387641
	0.556878	0.492903	0.563858	0.377761	0.129032		0.556878			0.492903	0.590702		0.563858	0.377761	0.129032	0.450745	0.585494	0.536805
	0.528135	0.487674	0.553498	0.304939	0.116548		0.528135			0.487674	0.548549		0.553498	0.304939	0.116548	0.46226	0.580586	0.367887
	0.52026	0.581581	0.558454	0.228793	0.112531		0.52026			0.581581	0.617618		0.558454	0.228793	0.112531	0.472926	0.537951	0.475755
	0.145934	0.509857	0.455055	0.336977	0.118515		0.145934			0.509857	0.482865		0.455055	0.336977	0.118515	0.452119	0.52606	0.530422
	0.301199	0.271679	0.446883	0.234392	0.231678		0.301199			0.271679	0.56804		0.446883	0.234392	0.231678	0.382967	0.437148	0.449989
	0.0793836	0.592987	0.565995	0.189652	0.275092		0.0793836			0.592987	0.814159		0.565995	0.189652	0.275092	0.376344	0.481941	0.395917
	0.240441	0.742991	0.48928	0.524398	0.271458		0.240441			0.742991	1.1625		0.48928	0.524398	0.271458	0.492909	0.472688	0.606579
	0.682708	0.54679	0.454067	0.698747	0.182882		0.682708			0.54679	1.33939		0.454067	0.698747	0.182882	0.455476	0.470898	0.499505
	0.524621	0.568284	0.533126	0.477132	0.294845		0.524621			0.568284	1.32195		0.533126	0.477132	0.294845		0.349104	0.523616
	0.557259	0.661056	0.541029	0.500376	0.256181		0.557259			0.661056	1.03333		0.541029	0.500376	0.256181		0.43478	0.541506
	0.508512	0.662183	0.462155	0.521131	0.332975		0.508512			0.662183	1.7027		0.462155	0.521131	0.332975		0.426738	0.509718
	0.464018	0.567114	0.471924	0.505285	0.354293		0.464018			0.567114	0.953846		0.471924	0.505285	0.354293		0.486345	0.536224
	0.546441	0.427906	0.454838	0.468566	0.3094		0.546441			0.427906	1.385		0.454838	0.468566	0.3094		0.384542	0.438369
	0.468117	0.653942	0.452323	0.48141	0.188059		0.468117			0.653942	1.63566		0.452323	0.48141	0.188059		0.375599	0.501991
	0.422588	0.558103	0.263433	0.493043	0.325909		0.422588			0.558103	1.30047		0.263433	0.493043	0.325909		0.350241	0.483098
	0.476904	0.594005	0.424752	0.466637	0.367783		0.476904			0.594005	1.20207		0.585929	0.466637	0.367783		0.315471	0.43941
	0.424477	0.512404	0.543595	0.437933	0.340805		0.424477			0.512404	1.03746		0.501858	0.437933	0.340805		0.368702	0.553743
	0.403733	0.603248	0.499346	0.47433	0.283458		0.403733			0.603248	1.375		0.589464	0.47433	0.283458		0.369806	0.515384
	0.433499	0.545866	0.485042	0.338617	0.388183		0.433499			0.545866	0.180723		0.558273	0.338617	0.388183		0.366151	0.443679
	0.448586	0.586786	0.569447	0.373062	0.404307		0.448586			0.586786	1.27869		0.37617	0.373062	0.404307		0.390703	0.517805
	0.47393	0.505711	0.525198	0.353725	0.346103		0.47393			0.505711			0.402259	0.353725	0.346103		0.388723
	0.423634	0.658289	0.661577	0.74043	0.392911		0.423634			0.658289			0.83547	0.74043	0.392911		0.209776
	0.433454	0.566731	0.223552	0.616438	0.309002		0.433454			0.566731			0.256165	0.616438	0.309002		0.483221
	0.390099	0.620492	0.552019	0.428549	0.510993		0.390099			0.620492			0.715888	0.428549	0.821894		0.282219
	0.420591	0.671793	0.422774	0.502524	0.453131		0.420591			0.671793			0.424151	0.502524	0.724913		0.430288
	0.486544	0.533596	0.354	0.523962	0.382971		0.486544			0.533596			0.726451	0.523962	0.800787		0.607843
	0.457279	0.842095	0.470164	0.585451	0.462661		0.457279			0.842095			0.41118	0.585451	0.784508		0.531148
	0.404138	0.632989	0.46299	0.556904	0.429401		0.404138			0.632989			0.854928	0.556904	0.607156		0.427873
	0.515478	0.643507	0.480249	0.521117	0.498214		0.515478			0.643507			0.527071	0.521117	0.670539		0.418033
	0.384226	0.578122	0.523698	0.514185	0.392794		0.384226			0.578122			0.627545	0.514185	0.67287		0.52
	0.417051	0.604537	0.532976	0.580339	0.321886		0.417051			0.604537			0.530888	0.580339	0.62528		0.498221
	0.503178	0.727457	0.468832	0.436753	0.43687		0.503178			0.727457			0.306971	0.436753	0.72088		0.373887
	0.453641	0.603121	0.49472	0.462083	0.516737		0.453641			0.603121			0.535138	0.462083	0.506313		0.398792
	0.383413	0.453015	0.5029	0.551262	0.36834		0.383413			0.453015			0.345192	0.551262	0.50854		0.453125
	0.424452	0.422668	0.51341	0.55344	0.334818		0.424452			0.422668			0.605904	0.55344	0.35452		0.543333
	0.251761	0.49691	0.542832	0.490815	0.217319		0.251761			0.49691			0.520778	0.490815	0.49328		0.541333
	0.364443	0.442097	0.563369	0.308395	0.15493		0.364443			0.442097			0.391938	0.308395	0.458831		0.539846
	0.510437	0.509878	0.556162	0.129265	0.267393		0.510437			0.509878			0.488025	0.129265	0.466838		0.525714
	0.43511	0.638934	0.613767	0.456521	0.293213		0.43511			0.638934			0.542392	0.456521	0.76342		0.82
	0.368407	0.601987	0.571547	0.360036	0.418608		0.368407			0.601987			0.562442	0.360036	0.866338		0.192523
	0.459893	0.578586	0.52823	0.450183	0.352954		0.459893			0.578586			0.568015	0.450183	0.498532		0.0912343
	0.424113	0.310253	0.504906	0.532314	0.317518		0.424113			0.310253			0.442651	0.532314	0.651243		0.504216
	0.443603	0.264128	0.541379	0.506363	0.362271		0.443603			0.264128			0.490196	0.506363	0.582013		0.623684
	0.464365	0.317922	0.518153	0.447628	0.358625		0.464365			0.317922			0.416697	0.447628	0.44398		0.455017
	0.436452	0.580447	0.53267	0.429081	0.277604		0.436452			0.580447			0.400042	0.429081	0.6171		0.376344
	0.397703	0.714031	0.61906	0.5073	0.22443		0.397703			0.714031			0.491116	0.5073	0.547075		0.352751
	0.479748	0.64001	0.621482	0.363171	0.24672		0.479748			0.64001			0.0800809	0.363171	0.521591		0.354667
	0.466246	0.748714	0.60467	0.431182	0.310352		0.466246			0.748714			0.202791	0.431182	0.358211		0.324051
	0.352956	0.662516	0.595315	0.56666	0.234226		0.352956			0.662516			0.675035	0.56666	0.543086		0.573529
	0.891721	0.671824	0.534159	0.287815	0.479659		0.891721			0.671824			0.499595	0.287815	0.385549		0.033046
	0.466784	0.501809	0.718358	0.450336	0.322284		0.466784			0.472779			0.628654	0.450336	0.54012		0.646048
	0.366627	0.647726	0.590711	0.38882	0.419941		0.366627			0.442305			0.704942	0.38882	0.55315		0.505085
	0.444122	0.545339	0.556383	0.584671	0.23981		0.444122			0.45489			0.6737	0.584671	1.05852		0.394118
	0.379277	0.644386	0.660548	0.419186	0.345882		0.379277			0.470037			0.680913	0.419186	0.775566		0.404834
	0.275178	0.588354	0.553821	0.461786	0.511859		0.275178			0.48885			0.710148	0.461786	0.788204		0.44898
	0.392583	0.592798	0.498714	0.228353	0.339554		0.392583			0.443004			0.364864	0.228353	0.679727		0.43
	0.37693	0.625331	0.448933	0.456903	0.24999		0.37693			0.427543			1.24993	0.456903	0.773744
	0.324739	0.652212	0.407484	0.493261	0.200382		0.324739			0.329961			0.590038	0.493261	0.737729
	0.782324	0.6069	0.541729	0.112795	0.27133		0.782324			0.360377			0.909104	0.112795	0.744786
	0.63395	0.577544	0.508526	0.338402	0.403076		0.63395			0.521955			0.599359	0.338402	0.515298
	0.424686	0.510579	0.543225	0.415557	0.553072		0.424686			0.38888			0.384037	0.415557	0.649404
	0.348849	0.483015	0.56772	0.262288	0.255856		0.348849			0.354467			0.98863	0.262288	0.611177
	0.486604	0.361533	0.580525	0.394414	0.334474		0.486604			0.4146			0.60914	0.394414	0.48637
	0.375833	0.294498	0.496697	0.22074	0.491467		0.375833			0.385824			0.661772	0.22074	0.62828
	0.346292	0.341923	0.494492	0.116371	0.394199		0.346292			0.358782			0.62895	0.116371	0.635257
	0.479807	0.563113	0.510261	0.171099	0.267039		0.479807			0.39483			0.674025	0.171099	0.346455
	0.398994	0.454701	0.487406	0.342881	0.367049		0.398994			0.386826			0.644657	0.342881	0.483902
	0.334222	0.544548	0.476055	0.386368	0.568904		0.334222			0.400933			0.695643	0.386368	0.279576
	0.382569	0.533166	0.424953	0.459643	0.448429		0.382569			0.473475			0.515851	0.459643	0.40567
	0.405406	0.48802	0.457157	0.410199	0.521777		0.405406			0.296051			0.484846	0.410199	0.458866
	0.382017	0.529267	0.504745	1.23407	0.373964		0.382017			0.354709			0.478466	1.23407	0.47593
	0.390399	0.51362	0.47508	0.514265	0.4103		0.390399			0.373181			0.476515	0.514265	0.445045
	0.444226	0.208549	0.267734	0.223496	0.409915		0.444226			0.412354			0.477296	0.223496	0.359671
	0.474446	0.626948	0.400431	0.299398	0.585786		0.474446			0.414862			0.507406	0.299398	0.260332
	0.405042	0.482969	0.454315	0.500741	0.523229		0.405042			0.41288			0.552799	0.500741	0.474515
	0.594193	0.409702	0.491878	0.199472	0.279608		0.594193			0.369779			0.5283	0.199472	0.538055
	0.473131	0.534086	0.46437	0.0649425	0.551029		0.473131			0.650212			0.621201	0.0649425	0.558091
	0.469845	0.370333	0.451276	0.0846921	0.348916		0.469845			0.634598			0.580348	0.0846921	0.393837
	0.371879	0.453161	0.424642	0.255088	0.393169		0.371879			0.544657			0.451477	0.255088	0.549679
	0.507712	0.538597	0.483875	0.284617	0.449448		0.507712			0.577209			0.634824	0.284617	0.590657
	0.388825	0.479652	0.526189	0.482099	0.335902		0.388825			0.499287			0.328388	0.316278	0.545709
	0.390681	0.515599	0.552871	0.462706	0.451074		0.390681			0.602416			0.619448	0.406862	0.484872
	0.417212	0.637703	0.536631	0.45752	0.489672		0.417212			0.590722			0.508145	0.73412	0.553507
	0.442705	0.447452	0.569461	0.492517	0.366818		0.442705			0.418704			0.575373	0.663346	0.368409
	0.483924	0.612157	0.550044	0.47718	0.361788		0.483924			0.524598			0.545284	0.575064	0.44807
	0.51697	0.502377	0.567227	0.484284	0.367125		0.51697			0.253161			0.464674	0.504883	0.394653
	0.406254	0.195834	0.393396	0.525037	0.450696		0.406254			0.3519			0.43216	0.568997	0.28721
	0.420655	0.325655	0.401797	0.526863	0.398365		0.420655			0.461093			0.43889	0.664252	0.581424
	0.499369	0.213602	0.418597	0.616475	0.457452		0.499369			0.390287			0.454028	0.717683	0.338854
	0.46603	0.311517	0.578563	0.564815	0.447865		0.46603			0.452673				0.330023	0.124696
	0.451896	0.163364	0.456107	0.510711	0.456576		0.451896			0.325211				0.834597	0.436322
	0.455558	0.386795	0.472729	0.63838	0.46778		0.455558			0.530626				0.572496	0.290949
	0.481562	0.483502	0.466288	0.539426	0.46501		0.481562			0.438882				0.622852	0.639611
	0.466508	0.562859	0.389643	0.588791	0.471775		0.466508			0.470865				0.609023	0.632677
	0.453663	0.591133	0.376275	0.404097	0.483131		0.453663			0.428009				0.525669	0.64686
	0.448425	0.648809	0.526338	0.552213	0.354791		0.448425			0.207493				0.573404	0.56994
	0.464016	0.360811	0.526183	0.456097	0.333206		0.464016			0.476531				0.368675	0.641261
	0.454885	0.541912	0.543594	0.582392	0.367625		0.454885			0.519667				0.39535	0.558211
	0.429167	0.650704	0.606167	0.421669	0.368464		0.429167			0.502181				0.516696	0.573416
	0.368285	0.582153	0.467168	0.6117	0.384292		0.368285			0.593647				0.201158
	0.369323	0.387702	0.393626	0.490368	0.523181		0.369323			0.409472				0.756347
	0.405039	0.379266	0.474457	0.451333	0.576449		0.405039			0.505337				0.657579
	0.374577	0.588652	0.492756	0.468006	0.292583		0.374577			0.400242				0.73026
	0.456411	0.58476	0.545505	0.511845	0.548927		0.456411			0.573362				0.395228
	0.421945	0.355865	0.517618	0.47093	0.533369		0.421945			0.471014				0.471347
	0.392718	0.486095	0.518874	0.441879	0.497982		0.392718			0.495554				0.534068
	0.351626	0.433041	0.453991	0.470834	0.402069		0.351626			0.532905				0.694662
	0.352308	0.491063	0.517678	0.482609	0.360773		0.352308			0.611947				0.625957
	0.346285	0.445597	0.505629	0.602974	0.459545		0.346285			0.593026				0.680756
	0.643011	0.656313	0.59312	0.594022	0.235374		0.643011			0.336917				0.726883
	0.80032	0.526704	0.411538	0.602965	0.376863		0.80032			0.53368				0.738572
	0.472503	0.438272	0.294753	0.514195	0.380301		0.472503			0.346275				0.614896
	0.533796	0.564471	0.48896	0.567993	0.344317		0.533796			0.535786				0.610239
	0.7116	0.220933	0.450745	0.538884	0.492921		0.7116			0.431949				0.588836
	0.399419	0.352546	0.46226	0.514799	0.252582		0.399419			0.812151				0.59997
	0.420078	0.476353	0.472926	0.548074	0.506729		0.420078			0.589603				0.297089
	0.326222	0.324379	0.452119	0.472065	0.391022		0.326222			0.941176				0.466131
	0.405464	0.313948	0.382967	0.434463	0.534186		0.405464			0.652044				0.420745
	0.459108	0.386143	0.376344	0.468228	0.42788		0.459108			0.676177				0.578558
	0.393037	0.471575	0.492909	0.496615	0.434338		0.393037			0.569288				0.574577
	0.564715	0.485829	0.455476	0.329122	0.387641		0.564715			0.393657				0.738919
	0.553042	0.428329	0.585929	0.539292	0.536805		0.553042			0.474468				0.419075
	0.532573	0.477561	0.501858	0.408172	0.367887		0.532573			0.456853				0.322657
	0.303717	0.487371	0.589464	0.548096	0.475755		0.303717			0.674825				0.621055
	0.371623	0.576603	0.558273	0.361465	0.530422		0.371623			0.705714				0.57551
	0.18226	0.434162	0.37617	0.301585	0.449989		0.18226			0.347162				0.225352
	0.550406	0.522005	0.402259	0.183276	0.395917		0.550406			0.805755				0.65255
	0.371112	0.420831	0.83547	0.621213	0.606579		0.371112			0.437653				0.685938
	0.74557	0.432	0.256165	0.572203	0.499505		0.74557			0.374753				0.640579
	0.355603	0.620631	0.715888	0.898533	0.523616		0.355603			0.429795				0.656916
	0.193572	0.461938	0.424151	0.548419	0.541506		0.193572			0.356197				0.642593
	0.403538	0.341392	0.726451	0.466043	0.509718		0.403538			0.340747				0.630139
	0.356648	0.474232	0.41118	0.80124	0.536224		0.356648			0.563786				0.403403
	0.628397	0.453486	0.854928	0.55919	0.438369		0.628397			0.733333				0.6515
	0.525527	0.477314	0.527071	0.640621	0.501991		0.525527			0.483504				0.639371
	0.177817	0.438389	0.627545	0.686314	0.483098		0.177817			0.569231				0.426088
	0.424655	0.453365	0.530888	0.688999	0.43941		0.424655			0.707899				0.477252
	0.593132	0.460389	0.306971	0.619304	0.553743		0.593132			0.666168				0.439436
	0.500662	0.398912	0.535138	0.509738	0.515384		0.500662			0.671783				0.535837
	0.4425	0.475706	0.345192	0.479421	0.443679		0.4425			0.700168				0.251771
	0.572385	0.345867	0.605904	0.613994	0.517805		0.572385			0.688414				0.682503
	0.48834	0.463925	0.520778	0.361714	0.821894		0.48834			0.723426				0.933199
	0.361523	0.64673	0.391938	0.398026	0.724913		0.361523			0.565287				0.712617
	0.397029	0.636438	0.488025	0.500474	0.800787		0.397029			0.500938				0.571111
	0.374647	0.531634	0.542392	0.398168	0.784508		0.374647			0.722508				0.784774
	0.69399	0.774722	0.562442	0.370494	0.607156		0.69399			0.657754				0.772017
	0.707497	0.506783	0.568015	0.410985	0.670539		0.707497			0.60355				0.723252
	0.671849	0.563057	0.442651	0.340703	0.67287		0.671849			0.701657				0.789892
	0.421572	0.590702	0.490196	0.350393	0.62528		0.421572			0.939942				0.849773
	0.782149	0.548549	0.416697	0.469846	0.72088		0.782149			0.45671				0.716268
	1.2295	0.617618	0.400042	0.445133	0.506313		1.2295			0.509124				1.81349
	0.56025	0.482865	0.491116	0.344298	0.50854		0.56025			0.444118				0.594682
	0.539788	0.56804	0.0800809	0.383402	0.35452		0.539788			0.433775				0.59227
	0.583403	0.472779	0.202791	0.405634	0.49328		0.583403			0.598485				0.463731
	0.439884	0.442305	0.675035	0.405223	0.458831		0.439884			0.979487
	0.333566	0.45489	0.499595	0.479608	0.466838		0.333566			0.332215
	0.350686	0.470037	0.628654	0.471694	0.76342		0.350686			0.457696
	0.531618	0.48885	0.704942	0.425486	0.866338		0.531618			0.94
	0.531583	0.443004	0.6737	0.459021	0.498532		0.531583			0.398747
	0.597893	0.427543	0.680913	0.448225	0.651243		0.597893			0.428752
	0.588701	0.329961	0.710148	0.503809	0.582013		0.588701			0.849807
	0.515739	0.360377	0.364864	0.403253	0.44398		0.515739			0.615044
	0.488046	0.521955	1.24993	0.329331	0.6171		0.488046			0.280859
	0.467526	0.38888	0.590038	0.326785	0.547075		0.467526			0.507659
	0.331539	0.354467	0.909104	0.349776	0.521591		0.331539			0.867372
	0.388719	0.4146	0.599359	0.422477	0.358211		0.388719			0.458633
	0.384972	0.385824	0.384037	0.348093	0.543086		0.384972			0.465732
	0.378655	0.358782	0.98863	0.307026	0.385549		0.378655			0.821237
	0.300331	0.39483	0.60914	0.324547	0.54012		0.300331			0.967742
	0.245133	0.386826	0.661772	0.252126	0.55315		0.245133			0.589595
	0.517919	0.400933	0.62895	0.433036	1.05852		0.517919			1.0431
	0.504859	0.473475	0.674025	0.361651	0.775566		0.504859			0.76
	0.48949	0.296051	0.644657	0.422054	0.788204		0.48949			0.195857
	0.580386	0.354709	0.695643	0.501834	0.679727		0.580386			0.215278
	0.511916	0.373181	0.515851	0.455928	0.773744		0.511916			0.665421
	0.523747	0.412354	0.572139	0.446414	0.737729		0.523747			0.768959
	0.556985	0.414862	0.432514	0.543446	0.744786		0.556985			1.64654
	0.385984	0.41288	0.349448	0.511194	0.515298		0.385984			1.01017
	0.510358	0.369779	0.400319	0.585494	0.649404		0.510358			0.589293
	1.2896	0.650212	0.6385	0.580586	0.611177		1.2896			0.382568
	0.742183	0.634598	0.54265	0.537951	0.48637		0.742183			0.5482
	0.735122	0.544657	0.546298	0.52606	0.62828		0.735122			0.905368
	0.822176	0.577209	0.535341	0.437148	0.635257		0.822176			1.10955
	0.64926	0.499287	0.447843	0.481941	0.346455		0.64926			0.785398
	0.419742	0.602416	0.516768	0.472688	0.483902		0.419742			1.06372
	0.399301	0.590722	0.456957	0.470898	0.279576		0.399301			0.843599
	0.390846	0.418704	0.414278	0.349104	0.40567		0.390846			0.938754
	0.514053	0.524598	0.591025	0.43478	0.458866		0.514053			0.775962
	0.463044	0.253161	0.744468	0.426738	0.47593		0.463044			0.915186
	0.448766	0.3519	0.635937	0.486345	0.445045		0.448766			1.46484
	0.552612	0.461093	0.611586	0.384542	0.359671		0.552612			1.38066
	0.391542	0.390287	0.790472	0.375599	0.260332		0.391542			0.818822
	0.546941	0.452673	0.713467	0.350241	0.474515		0.546941			0.790419
	0.569582	0.325211	0.878788	0.315471	0.538055		0.569582			1.60027
	0.555358	0.530626	0.684449	0.368702	0.558091		0.555358
	0.514765	0.438882	0.505822	0.369806	0.393837		0.514765
	0.450258	0.470865	0.359691	0.366151	0.549679		0.450258
	0.43543	0.428009	0.632942	0.390703	0.590657		0.43543
	0.522553	0.207493	0.732969	0.388723	0.545709		0.522553
	0.520571	0.476531	0.740757	0.316278	0.484872		0.520571
	0.535131	0.519667	0.650427	0.406862	0.553507		0.535131
	0.517818	0.502181	0.573047	0.73412	0.368409		0.517818
	0.481126	0.593647	0.613733	0.663346	0.44807		0.481126
	0.656247	0.409472	0.681393	0.575064	0.394653		0.656247
	0.544303	0.505337	0.64317	0.504883	0.28721		0.544303
	0.524164	0.400242	0.484846	0.568997	0.581424		0.524164
	0.60712	0.573362	0.478466	0.664252	0.338854		0.60712
	0.444514	0.471014	0.476515	0.717683	0.124696		0.444514
	0.483953	0.495554	0.477296	0.330023	0.436322		0.483953
	0.44643	0.532905	0.507406	0.834597	0.290949		0.44643
	0.574449	0.611947	0.552799	0.572496	0.639611		0.574449
	0.503859	0.593026	0.5283	0.622852	0.632677		0.503859
	0.559261	0.336917	0.621201	0.609023	0.64686		0.559261
	0.514258	0.53368	0.580348	0.525669	0.56994		0.514258
	0.55076	0.346275	0.451477	0.573404	0.641261		0.55076
	0.525994	0.535786	0.634824	0.368675	0.558211		0.525994
	0.438575	0.431949	0.328388	0.39535	0.573416		0.438575
	0.45227	0.812151	0.619448	0.516696	0.512065		0.45227
	0.400646	0.589603	0.508145	0.201158	0.499151		0.400646
	0.637333	0.941176	0.575373	0.756347	0.682978		0.637333
	0.552039	0.652044	0.545284	0.657579	0.31988		0.552039
	0.417564	0.676177	0.464674	0.73026	0.504092		0.417564
	0.402958	0.569288	0.43216	0.395228	0.66002		0.402958
	0.664747	0.393657	0.43889	0.471347	0.305077		0.664747
	0.536094	0.474468	0.454028	0.534068			0.536094
	0.533368	0.456853	0.432786	0.694662			0.533368
	0.499668	0.674825	0.621621	0.625957			0.499668
	0.598498	0.705714	0.549477	0.680756			0.598498
	0.567862	0.347162	0.578421	0.726883			0.567862
	0.558371	0.805755	0.509845	0.738572			0.558371
	0.540177	0.437653	0.588632	0.614896			0.540177
	0.594132	0.374753	0.563807	0.610239			0.594132
	0.366456	0.429795	0.484397	0.588836			0.366456
	0.285259	0.356197	0.335618	0.59997			0.285259
	0.505038	0.340747	0.269844	0.297089			0.505038
	0.453049	0.563786	0.623039	0.466131			0.453049
	0.587405	0.733333	0.614887	0.420745			0.587405
	0.336978	0.483504	0.557347	0.578558			0.336978
	0.591315	0.569231	0.510094	0.574577			0.591315
	0.556741	0.707899	0.383172	0.738919			0.556741
	0.595714	0.666168	0.428025	0.419075			0.595714
	0.574001	0.671783	0.467167	0.322657			0.574001
	0.469538	0.700168	0.358865	0.621055			0.469538
	0.586695	0.688414	0.512926	0.57551			0.586695
	0.636281	0.723426	0.543233	0.225352			0.636281
	0.620741	0.565287	0.536883	0.65255			0.620741
	0.706204	0.500938	0.499189	0.685938			0.706204
	0.699901	0.722508	0.295005	0.640579			0.699901
	0.576453	0.657754	0.222229	0.656916			0.576453
	0.630294	0.60355	0.249815	0.642593			0.630294
	0.659612	0.701657	0.249525	0.630139			0.659612
	0.458699	0.939942	0.304723	0.403403			0.458699
	0.435443	0.45671	0.315014	0.6515			0.435443
	0.646673	0.509124	0.806436	0.639371			0.646673
	0.460942	0.444118	0.63445	0.426088			0.460942
	0.508383	0.433775	0.820717	0.477252			0.508383
	0.460217	0.598485	0.535659	0.439436			0.460217
	0.583504	0.979487	0.495113	0.535837			0.583504
	0.483835	0.332215		0.251771			0.483835
	0.441272	0.457696		0.682503			0.441272
	0.344926	0.94		0.933199			0.344926
	0.411192	0.398747		0.712617			0.411192
	0.626138	0.428752		0.571111			0.626138
	0.593138	0.849807		0.784774			0.593138
	0.461948	0.615044		0.772017			0.461948
	0.547751	0.280859		0.723252			0.547751
	0.498957	0.507659		0.789892			0.498957
	0.54068	0.867372		0.849773			0.54068
	0.607266	0.458633		0.716268			0.607266
	0.591026	0.465732		1.81349			0.591026
	0.305184	0.821237		0.594682			0.305184
	0.233301	0.967742		0.59227			0.233301
	0.573656	0.589595		0.463731			0.573656
	0.491932	1.0431		0.460978			0.491932
	0.489764	0.76		0.290999			0.489764
	0.567357	0.195857		0.468012			0.567357
	0.614836	0.215278		0.357952			0.614836
	0.575487	0.665421		0.361671			0.575487
	0.337475	0.768959		0.291252			0.337475
	0.462645	0.814159		0.252006			0.462645
	0.528568	1.1625		0.429483			0.528568
	0.333593	1.33939		0.47831			0.333593
	0.2927	1.32195		0.485957			0.2927
	0.64525	1.03333		0.495576			0.64525
	0.269031	1.7027		0.227162			0.269031
	0.369594	0.953846		0.310142			0.369594
	0.41222	1.385		0.240756			0.41222
	0.364007	1.63566		0.309666			0.364007
	0.606648	1.30047		0.302836			0.606648
	0.751801	1.20207		0.301579			0.751801
	0.618447	1.03746		0.51167			0.618447
	0.780389	1.375		0.322817			0.780389
	0.614786	0.180723		0.544835			0.614786
	0.528782	1.27869		0.539595			0.528782
	0.600022	1.64654		0.209776			0.600022
	0.394963	1.01017		0.483221			0.394963
	0.470784	0.589293		0.282219			0.470784
	0.346054	0.382568		0.430288			0.346054
	0.400106	0.5482		0.607843			0.400106
	0.485326	0.905368		0.531148			0.485326
	0.528213	1.10955		0.427873			0.528213
	0.444678	0.785398		0.418033			0.444678
	0.563045	1.06372		0.52			0.563045
	0.630023	0.843599		0.498221			0.630023
	0.512579	0.938754		0.373887			0.512579
	0.403769	0.775962		0.398792			0.403769
	0.373179	0.915186		0.453125			0.373179
	0.477003	1.46484		0.543333			0.477003
	0.465025	1.38066		0.541333			0.465025
	0.408341	0.818822		0.539846			0.408341
	0.440093	0.790419		0.525714			0.440093
	0.350417	1.60027		0.82			0.350417
	0.26184	0.821238		0.192523			0.26184
	0.602296	0.770705		0.0912343			0.602296
	0.527934	0.724151		0.504216			0.527934
	0.378078	0.935466		0.623684			0.378078
	0.654262	0.827224		0.455017			0.654262
	0.202958	0.757581		0.376344			0.202958
	0.311204	0.588539		0.352751			0.311204
	0.0713997	0.579454		0.354667			0.0713997
	0.592457	0.566634		0.324051			0.592457
	0.411251	0.557959		0.573529			0.411251
	0.554566	0.602816		0.033046			0.554566
	0.541646	0.597908		0.646048			0.541646
	0.639445	0.525474		0.505085			0.639445
	0.593023	0.508233		0.394118			0.593023
	0.523673	0.469036		0.404834			0.523673
	0.738334	1		0.44898			0.738334
	0.612095	0.661844		0.43			0.612095
	0.779415	0.670246					0.779415
	1.03312	0.842414					1.03312
	0.523443	0.748137
	0.700708	0.743722
	0.658071	0.671092
	0.10515	0.730909
	0.452484	0.684549
	-0.0299883	0.743261
	-0.243525	0.637303
	0.469502	0.671956
	0.773766	0.639519
	0.669933	0.601834
	0.282312	0.651244
	0.933389	0.603809
	0.634165
	0.654914
	0.668943
	0.570844
	0.289073
	0.165412
	0.268962
	0.372435
	0.236331
	0.503198
	0.40223
	0.498984
	0.473602
	0.510736
	0.481487
	0.487195
	0.68066
	0.621029
	0.825073
	0.319419
	0.609756
	0.289157
	-0.26513
	-0.109244
	0.633952
	0.185841
	0.166667
	0.584337
	0.211957
	-0.116379

## Sheet: Fig. 3f
	Ctrl	TS	TS + ASO.17	TS + ASO.14
	55.2334	48.9162	71.7877	83.0217
	62.8664	39.7483	74.1567	86.8778
	58.0454	77.3109	60.6276	76.604
	45.3757	13.7859	78.0912	64.9244
	50.7954	28.2028	59.872	46.6215
	43.8728	25.4057	75.7249	86.7443
	95.2648	14.8613	54.1776	75.5412
	93.2819	46.4554	48.4028	77.0448
	97.3022	29.7708	82.2795	80.7543
	44.5396	25.4341	72.2138	72.8764
	81.1185	13.3288	40.9123
	87.1743	38.7461	84.514
	88.176	5.3096	69.9739
	87.8105	16.6727	57.5974
		33.4686
		31.4075
		31.5105
		38.4914
		41.3968
		43.515
		38.4753
		48.7481
