# Supplementary material for: Antisense oligonucleotide therapeutic approach for Timothy syndrome
Source: Nature. 2024 Apr 24;628(8009):818–25. doi: 10.1038/s41586-024-07310-6 (PMC11043036; doi:10.1038/s41586-024-07310-6)
Supplement: Supplementary file 6 — Source Data Fig. 4. [file 41586_2024_7310_MOESM6_ESM.xlsx]

## Sheet: Figure 4b&c
	Saltation frequency							Saltation length
Saltation frequency and saltation length were estimated from the same cell	TS	Ctrl	ASO 14	ASO 17	TS baseline	Ctrl baseline		TS	Ctrl	ASO 14	ASO 17	TS baseline	Ctrl baseline
E.g. B4 and I4 are from the same cell; C5 and J5 are from the same cell	1.12511	0.321461	0.975098	1.05893	1.155	0.576981		28.06	48.673	17.7908	27.4693	28.1778	30.4712
	1.0001	0.441221	0.636427	0.947463	1.5015	0.375038		18.3788	23.6318	19.9627	22.7335	25.4815	35.6463
	1.83352	0.567624	0.307723	0.617709	0.800801	0.310376		20.0142	29.4279	19.3038	17.9456	30.772	30.0907
	0.750075	0.166683	1.07154	0.529465	0.546001	0.272755		25.227	32.8195	33.9914	29.686	22.885	25.5007
	0.50005	0.257169	0.692377	0.947463	1.80018	0.545509		16.6115	22.2783	17.9862	22.6501	28.7563	29.1525
	0.454591	0.789553	0.514337	0.514337	1.28584	0.429		13.7706	19.1024	19.9995	20.3457	23.6425	38.068
	1.50015	0.360036	1.80018	1.61555	2.07713	0.562556		25.7031	24.0283	23.8257	22.0797	28.0555	34.69
	0.960096	0.333367	0.840084	1.50015	1.28584	0.642921		21.4609	14.411	17.4507	22.5988	20.9455	26.3298
	0.60006	0.360036	0.710597	0.545509	0.517293	0.30003		15.6637	21.941	22.1961	16.5835	27.3095	24.608
	1.80018	0.272755	0.538515	0.923169	0.750075	0.50005		15.9564	27.0007	21.9641	21.079	34.2727	50.826
	1.12511	0.243268	1.50015	1.12511	1.12511	0.642921		24.18	15.5313	32.8747	22.0373	26.2297	52.7327
	0.923169	0.480048	0.450045	1.71446	0.562556	0.391343		15.3435	15.4322	38.3097	24.5725	25.9316	26.5277
	2.72755	0.580703	0.833417	0.60006	2.25023	0.125013		22.9558	11.6212	49.381	18.6633	23.9689	93.422
	1.07154	0.818264	0.333367	1.20012	1.31263			18.234	13.8068	36.111	27.2333	23.3254
	0.923169	0.315821	0.444489	0.461585	1.2012			14.0603	50.0832	33.1382	13.5215	21.5292
	0.857229	0.333367	0.60006	0.666733	1.5015			13.6311	29.115	27.7	19.3375	25.8655
	0.6	0.30003	0.60006	0.90009				26.8357	30.5805	46.5416	22.7077
	0.642857	0.250025	1.12511	0.545509				26.099	31.4565	43.1208	27.6577
	0.642857	0.387097	0.625063	0.473684				29.3343	33.9605	53.7922	31.892
	0.529412	0.26087	0.45	0.285714				33.732	21.6625	31.1627	26.6125
	0.8	0.441176	0.310345	0.5				22.0476	33.7856	28.9602	34.4673
	0.685714	0.290323	0.181818	0.45				30.2383	28.1347	46.108	22.2931
	0.9	0.342857	0.342857	0.6				27.103	37.0345	34.6154	25.8911
	0.9	0.257143	0.1875	0.529412				26.7124	36.3927	31.401	31.5523
	0.62069	0.176471	0.2	0.25				27.3671	25.813	49.9103	40.493
	1.05882	0.257143	0.46875	0.375				22.9798	21.779	33.1657	48.3495
	1.18182	0.1875	0.857143					30.3476	36.7715	23.8564
	0.84375	0.483871	1.22222					31.048	27.2486	31.1005
	0.782609	0.171429	1.10526					26.139	33.7375	27.0463
	1.34483	0.818182	1.14706					20.6848	36.2377	27.3106
	1.03846		0.545455					21.9208		31.554
	1		0.545455					35.5673		62.3685
	0.387097		0.931034					25.27		52.4807
	0.857143		0.428571					19.4564		24.5572
	0.882353		0.46875					22.3435		14.887
			0.176471							34.023
			0.264706							24.371
			0.181818							18.577
