# Supplementary material for: Antisense oligonucleotide therapeutic approach for Timothy syndrome
Source: Nature. 2024 Apr 24;628(8009):818–25. doi: 10.1038/s41586-024-07310-6 (PMC11043036; doi:10.1038/s41586-024-07310-6)
Supplement: Supplementary file 7 — Source Data Fig. 5. [file 41586_2024_7310_MOESM7_ESM.xlsx]

## Sheet: Fig. 5d
	Rat										t-hCO
	Left panel	Exon 8a				Right panel	Exon 8				Left panel	Exon 8A			Right panel	Exon 8
	Cortex		Cerebellum			Cortex		Cerebellum			Control	TS	ASO		Control	TS	ASO
	PBS	ASO	PBS	ASO		PBS	ASO	PBS	ASO		0.00113088	0.010364	0.00197703		0.00274825	0.00330053	0.00251991
	0.000736775	5.03764e-05	0.000413493	3.09203e-05		0.023128	0.0214307	0.0150046	0.0235592		0.00150344	0.00463372	0.00076772		0.00537461	0.00167425	0.00170521
	0.000478969	1.87047e-05	0.000830377	5.24412e-05		0.0338113	0.0222601	0.0114337	0.023725		0.00128895	0.010364	0.00197703		0.00399212	0.00190332	0.00076543
	0.000127145	7.79581e-06	0.000218483	1.66961e-05		0.0062578	0.0154434	0.00639532	0.0132208			0.0119788	0.00072712			0.00306339	0.00432433
	0.000645787	2.76111e-05	0.000205688	2.21594e-05		0.0204548	0.0200456	0.0107735	0.0162258			0.0104685	0.00298385			0.00272733	0.00382688
												0.0127831	0.00131745			0.00254995	0.00871349
												0.0102525	0.00407657			0.00531751	0.0149487

## Sheet: Fig. 5g
	TS	TS+ASO
	-0.722762	-0.180141
	-0.146211	0.136892
	1.08546	0.104253
	0.0636896	0.130712
	-0.206645	-0.119153
	0.521357	0.595878
	0.79987	0.0515822
	-0.490203	-0.0166857
	0.137255	-0.0069594
	-0.16162	-0.0104637
	0.114227	-0.014594
	0.933861	-0.0967807
	-0.507963	0.262678
	-0.398105	-0.0531104
	1.61385	-0.0309991
	0.310289	-0.0314199
	0.442112	-0.2194
	0.774063	0.485738
	0.278481	-0.203826
	0.196546	-0.123976
	0.581269	-0.0767544
	0.210274	0.0326152
	0.125505	0.137919
	0.364568	0.00707801
	0.353066	0.243119
	0.140427	0.00968686
	0.593463	-0.0113322
	0.375136	0.0271582
	0.499104	0.028165
	0.090678	0.0262556
	0.392212	0.0136593
	0.308191	0.00444508
	0.653661	0.0197828
		0.10495
		0.0252703
		0.0449121
		-0.0462267
		0.0442772
		0.0818391
		0.176784
		0.0698173
		-0.0042318
		-0.00522797
		0.0329593
		-0.0168571
		0.166731
		-0.0197676
		0.0344159
		0.505357
		0.503214
		-0.00962596
		0.122885
		0.201464
		0.0573805
		-0.00178453
		-0.0363589
		0.0611148
		-0.0225612
		0.428358
		0.199295
		0.0545098
		0.0954019
		0.513798
		-0.00458979
		-0.0178682
		0.0145418
		-0.0154691
		0.12549
		0.0944948
		0.00275391
		-0.00829309
		0.0345508
		-0.00924227
		0.00173461
		-0.0149802
		0.0270676
		-0.0168702

## Sheet: Fig. 5i
	Distance from soma (micron)	Control																								TS
	2	0	0	0	0	1	0	0	1	0	1	0	1	1	0	0	0	0	0	0	1	1	1	1	0	0	0	0	0	1	0	0	1	1	0	0	1	1	1	1	1	1	1	0	1	1	1	1	0
	4	3	3	2	1	2	3	2	1	2	2	4	2	2	2	3	2	3	3	4	2	2	2	3	3	3	0	3	2	3	3	3	4	2	5	4	4	3	4	3	3	2	3	2	3	4	3	4	7
	6	6	3	4	5	4	3	3	3	4	3	5	4	3	5	3	5	5	5	4	3	3	2	4	4	5	5	5	4	4	3	3	4	2	5	6	4	3	4	3	3	2	3	2	3	4	3	4	8
	8	7	3	4	5	4	3	4	3	4	3	5	4	3	5	3	6	5	5	4	3	3	1	4	4	5	6	5	4	4	3	3	4	3	5	6	4	3	4	3	3	3	3	3	3	4	3	4	8
	10	7	4	4	6	3	4	4	3	4	3	6	4	4	5	4	6	5	5	4	3	3	3	4	4	6	7	6	3	4	3	3	4	4	6	6	4	4	4	3	3	3	3	3	3	4	3	4	8
	12	7	6	5	7	3	5	4	4	4	5	7	4	4	5	4	6	6	5	4	3	3	3	4	4	6	8	6	2	4	3	3	4	3	6	8	4	3	4	4	3	2	3	3	3	4	3	4	8
	14	7	6	4	7	4	6	5	2	4	6	6	4	4	5	3	6	6	5	4	3	4	4	5	4	9	7	7	2	5	3	3	4	4	7	6	3	2	4	5	3	2	3	3	3	3	3	6	7
	16	10	6	4	7	5	5	6	3	5	9	8	4	4	6	4	6	6	5	5	3	4	4	6	6	9	6	4	3	5	2	2	5	4	9	9	4	2	4	6	2	1	2	3	2	3	2	6	7
	18	7	4	3	6	6	5	6	3	6	8	5	6	4	8	4	6	8	5	5	4	4	5	6	6	9	5	5	2	7	3	3	5	4	8	9	3	5	4	5	2	1	1	3	2	4	2	6	6
	20	7	4	3	6	4	6	6	3	6	9	4	6	6	6	4	6	8	5	5	7	4	5	6	7	8	6	5	2	8	3	3	4	5	5	7	3	6	3	6	2	1	1	3	2	4	2	4	5
	22	8	3	4	4	5	7	5	3	8	10	4	6	7	6	4	7	9	7	4	6	5	5	6	6	8	6	8	2	8	4	4	3	7	4	6	2	5	3	5	2	1	1	3	1	2	2	3	5
	24	9	3	4	3	5	4	5	4	8	8	5	5	6	7	3	7	7	7	4	5	6	5	7	6	7	4	7	2	8	2	2	2	6	4	4	1	6	4	5	1	1	2	3	1	2	2	3	5
	26	9	3	4	3	4	5	6	4	6	11	5	6	6	5	4	6	7	6	4	5	5	5	7	7	6	4	6	2	8	1	1	3	5	5	3	1	5	5	5	1	1	2	3	1	2	1	3	4
	28	9	3	4	3	3	6	5	5	6	9	5	7	6	7	4	7	7	7	6	5	4	3	6	7	6	4	6	2	6	2	2	3	5	4	2	1	4	3	5	1	1	2	3	1	2	1	2	4
	30	11	3	3	1	3	6	8	4	7	12	5	6	5	6	6	7	7	7	5	4	4	3	6	7	8	4	7	2	6	2	2	3	5	3	2	1	5	2	7	1	1	1	2	1	2	1	2	2
	32	11	3	3	1	1	6	6	4	9	10	7	7	5	6	5	7	6	6	6	5	4	4	5	7	7	3	7	2	8	2	2	3	5	2	2	0	6	2	8	1	1	1	1	1	2	1	2	2
	34	11	3	3	1	1	6	7	3	7	12	8	9	5	7	3	8	6	8	6	4	4	4	5	8	7	3	6	2	7	1	1	1	5	1	1	0	7	2	9	1	1	1	1	1	2	0	2	1
	36	11	3	3	1	1	5	7	3	9	13	8	12	3	7	3	7	7	7	6	4	4	4	6	7	5	4	6	2	6	2	2	1	5	1	1	0	5	2	6	1	1	1	1	1	2	0	2	1
	38	12	3	4	1	1	4	9	3	8	12	7	9	3	6	3	7	6	8	4	3	3	5	7	7	6	3	6	2	8	4	4	1	3	1	1	0	5	1	6	1	1	1	1	1	2	0	2	1
	40	11	4	4	1	1	6	7	2	8	11	7	9	3	7	3	6	2	6	5	4	2	6	6	7	6	2	7	2	8	2	2	1	3	1	0	0	4	1	5	1	1	1	1	1	2	0	1	1
	42	11	5	3	1	1	4	5	2	6	9	7	8	3	7	2	6	2	5	4	3	3	6	6	7	6	4	8	2	9	2	2	1	3	1	0	0	3	1	4	1	1	1	2	1	2	0	2	1
	44	9	2	3	1	1	3	6	2	9	8	6	8	3	6	2	6	3	6	4	3	4	6	5	7	8	3	8	2	6	2	2	1	3	1	0	0	2	1	4	1	1	1	1	1	2	0	3	1
	46	7	2	3	1	1	3	7	2	6	7	4	10	3	6	3	6	3	8	4	3	3	7	6	8	8	3	7	2	9	2	2	1	3	1	0	0	1	2	4	1	1	1	1	1	3	0	2	1
	48	7	2	3	1	2	4	5	2	6	7	3	11	3	5	3	5	3	8	4	3	2	8	6	7	7	3	6	3	9	2	2	1	3	1	0	0	1	2	4	1	1	2	1	1	3	0	2	1
	50	7	2	3	2	1	3	4	2	6	5	3	11	3	6	3	5	3	8	4	5	2	6	3	7	8	4	5	2	8	3	3	1	3	2	0	0	1	2	4	1	0	2	1	1	3	0	2	1
	52	7	2	3	2	1	3	4	4	4	4	3	11	2	5	3	6	2	7	5	3	2	6	4	6	9	4	5	3	7	2	2	0	3	2	0	0	1	2	3	1	0	1	1	1	3	0	2	1
	54	5	2	3	2	1	3	4	2	5	4	3	11	2	3	3	6	3	8	5	3	2	4	4	6	6	5	5	3	6	3	3	0	3	2	0	0	1	2	3	1	0	1	1	1	4	0	2	1
	56	6	2	2	1	1	3	4	1	5	2	4	12	2	3	3	4	4	8	4	3	3	4	4	6	5	5	6	3	4	2	2	0	3	1	0	0	1	2	3	1	0	1	1	1	4	0	1	1
	58	6	2	2	1	2	3	4	1	4	1	3	11	2	3	3	5	4	8	4	4	3	4	4	5	5	4	6	3	4	2	2	0	2	1	0	0	1	2	2	1	0	1	2	1	3	0	1	1
	60	6	2	2	2	2	3	4	1	4	1	3	10	2	3	4	4	4	6	5	2	2	4	3	5	4	5	6	3	5	2	2	0	3	1	0	0	1	2	2	2	0	2	2	1	3	0	1	0
	62	6	2	2	2	2	2	5	1	5	2	3	11	2	2	3	4	3	4	4	2	2	4	4	5	5	4	6	3	5	2	2	0	4	1	0	0	1	2	3	1	0	2	2	1	3	0	1	0
	64	5	2	2	1	3	2	3	1	6	1	4	10	3	2	2	4	2	5	5	2	1	4	3	6	5	4	6	3	4	2	2	0	3	1	0	0	1	1	3	0	0	3	2	1	2	0	1	0
	66	5	2	2	1	1	1	3	1	6	1	2	9	6	2	2	4	2	4	7	1	1	4	3	6	4	4	6	3	6	1	1	0	3	1	0	0	1	1	1	0	0	3	2	1	2	0	1	0
	68	4	2	2	1	1	1	3	1	7	1	2	9	7	2	2	4	2	4	8	1	1	4	4	5	4	4	6	3	6	3	3	0	3	1	0	0	1	1	1	0	0	1	2	1	2	0	1	0
	70	4	2	1	2	2	1	2	1	7	1	4	9	3	2	2	4	2	4	5	1	1	3	2	6	3	3	7	3	6	2	2	0	3	1	0	0	1	1	1	0	0	1	2	1	2	0	1	0
	72	4	2	1	1	2	3	2	1	6	1	4	10	3	2	2	4	2	4	6	1	1	3	2	6	2	3	5	3	5	2	2	0	3	1	0	0	1	1	1	0	0	1	1	1	2	0	1	0
	74	4	2	1	1	2	1	2	1	5	1	4	10	3	2	2	4	1	5	7	1	1	4	3	5	3	3	4	3	5	1	1	0	3	1	0	0	1	1	1	0	0	1	1	1	2	0	1	0
	76	7	2	1	1	2	1	1	2	6	0	3	8	3	2	2	4	1	5	6	1	1	3	2	6	3	3	4	3	5	2	2	0	3	1	0	0	1	2	1	0	0	0	0	1	2	0	1	0
	78	9	2	1	1	2	1	2	2	6	0	3	6	3	2	2	4	1	4	5	1	1	2	2	5	2	3	4	3	3	2	2	0	4	1	0	0	1	2	1	0	0	0	0	1	2	0	0	0
	80	7	2	1	1	2	1	1	2	5	0	3	6	3	2	2	4	1	3	4	1	1	2	1	6	2	3	4	2	3	2	2	0	3	1	0	0	1	2	1	0	0	0	0	1	2	0	0	0
	82	4	2	1	1	2	1	1	2	5	0	3	7	3	2	2	4	1	3	5	1	1	1	1	6	2	3	3	2	3	2	2	0	3	1	0	0	1	1	1	0	0	0	0	1	2	0	0	0
	84	4	2	1	1	2	1	1	2	2	0	3	6	3	2	3	4	1	3	5	1	1	2	1	4	2	3	3	2	3	2	2	0	3	1	0	0	0	1	2	0	0	0	0	1	2	0	0	0
	86	4	2	1	1	1	1	1	1	2	0	2	7	3	2	3	4	1	3	5	1	1	1	1	3	2	3	3	2	2	2	2	0	3	1	0	0	0	0	1	0	0	0	0	1	2	0	0	0
	88	4	2	1	1	1	1	1	1	2	0	1	7	3	2	3	4	1	3	5	1	1	1	1	4	2	3	4	2	2	2	2	0	3	1	0	0	0	0	1	0	0	0	0	1	2	0	0	0
	90	7	2	1	1	1	1	1	1	2	0	1	7	3	2	3	3	1	3	4	1	1	0	0	4	3	3	2	2	1	1	1	0	3	1	0	0	0	0	1	0	0	0	0	1	2	0	0	0
	92	7	2	1	1	2	1	1	1	2	0	1	6	2	4	3	3	1	3	3	1	1	0	0	5	3	3	2	2	1	1	1	0	3	1	0	0	0	0	0	0	0	0	0	1	2	0	0	0
	94	5	2	1	1	1	1	1	1	1	0	1	6	2	3	3	3	1	3	3	0	1	0	0	3	3	2	2	1	1	1	1	0	3	1	0	0	0	0	0	0	0	0	0	1	2	0	0	0
	96	5	1	1	1	2	1	1	1	1	0	1	5	2	4	3	3	1	3	3	0	1	0	0	3	3	2	2	1	1	1	1	0	3	1	0	0	0	0	0	0	0	0	0	1	2	0	0	0
	98	4	1	2	1	1	1	1	1	1	0	1	5	2	4	2	3	1	3	3	0	1	0	0	2	2	2	2	1	0	1	1	0	3	1	0	0	0	0	0	0	0	0	0	1	2	0	0	0
	100	3	1	2	1	1	1	1	1	1	0	1	4	2	2	2	4	1	3	4	0	1	0	0	2	2	2	2	1	0	1	1	0	4	1	0	0	0	0	0	0	0	0	0	1	2	0	0	0
	102	2	1	1	1	2	1	1	2	1	0	2	4	2	0	2	4	1	3	4	0	1	0	0	1	1	2	2	1	0	1	1	0	3	1	0	0	0	0	0	0	0	0	0	1	2	0	0	0
	104	2	1	1	1	3	1	1	1	1	0	1	4	2	0	2	4	1	2	2	0	1	0	0	1	1	2	1	1	0	1	1	0	2	1	0	0	0	0	0	0	0	0	0	1	2	0	0	0
	106	3	1	1	1	1	1	1	2	0	0	1	4	2	0	2	3	1	2	1	0	1	0	0	1	1	2	1	1	0	1	1	0	2	1	0	0	0	0	0	0	0	0	0	1	2	0	0	0
	108	2	1	1	1	1	1	1	4	0	0	1	4	0	0	2	2	1	2	1	0	1	0	0	2	1	2	1	1	0	2	2	0	2	1	0	0	0	0	0	0	0	0	0	1	2	0	0	0
	110	1	1	1	1	1	1	1	3	0	0	1	4	1	0	2	2	3	2	1	0	1	0	0	2	1	2	1	1	0	2	2	0	2	1	0	0	0	0	0	0	0	0	0	1	2	0	0	0
	112	1	1	1	1	1	1	1	3	0	0	1	4	1	0	2	2	2	1	1	0	1	0	0	2	1	2	1	1	0	1	1	0	2	1	0	0	0	0	0	0	0	0	0	1	2	0	0	0
	114	1	1	1	1	1	1	1	1	0	0	1	3	0	0	4	2	2	1	1	0	1	0	0	2	1	2	1	1	0	2	2	0	2	1	0	0	0	0	0	0	0	0	0	1	2	0	0	0
	116	1	2	1	1	1	0	1	1	0	0	3	3	0	0	3	2	2	1	0	0	1	0	0	2	1	2	1	1	0	1	1	0	2	1	0	0	0	0	0	0	0	0	0	1	2	0	0	0
	118	1	2	1	1	1	1	1	0	0	0	1	3	0	0	2	2	2	1	0	0	1	0	0	2	0	2	1	1	0	2	2	0	2	1	0	0	0	0	0	0	0	0	0	1	3	0	0	0
	120	1	1	1	1	1	0	2	0	0	0	1	3	0	0	2	3	2	1	0	0	1	0	0	2	0	2	1	1	0	1	1	0	1	1	0	0	0	0	0	0	0	0	0	1	3	0	0	0
	122	1	1	1	1	1	0	1	0	0	0	1	3	0	0	2	3	2	1	0	0	1	0	0	2	0	2	1	1	0	1	1	0	1	1	0	0	0	0	0	0	0	0	0	1	2	0	0	0
	124	1	1	1	2	1	0	1	0	0	0	1	3	0	0	2	2	2	1	0	0	1	0	0	1	0	2	1	1	0	1	1	0	1	1	0	0	0	0	0	0	0	0	0	1	2	0	0	0
	126	1	1	1	2	1	0	1	0	0	0	1	3	0	0	2	2	1	1	0	0	1	0	0	1	0	2	1	1	0	1	1	0	1	1	0	0	0	0	0	0	0	0	0	2	2	0	0	0
	128	1	1	1	3	1	0	1	0	0	0	1	3	0	0	2	2	1	1	0	0	1	0	0	1	0	2	1	1	0	1	1	0	1	1	0	0	0	0	0	0	0	0	0	2	3	0	0	0
	130	1	1	1	2	1	0	2	0	0	0	1	3	0	0	2	2	1	1	0	0	1	0	0	1	0	1	1	1	0	0	0	0	1	1	0	0	0	0	0	0	0	0	0	1	3	0	0	0
	132	1	1	1	1	1	0	2	0	0	0	1	3	0	0	2	2	0	1	0	0	1	0	0	1	0	1	1	1	0	0	0	0	1	1	0	0	0	0	0	0	0	0	0	1	3	0	0	0
	134	1	1	1	1	1	0	2	0	0	0	1	3	0	0	3	2	0	1	0	0	0	0	0	1	0	1	1	1	0	0	0	0	1	1	0	0	0	0	0	0	0	0	0	1	2	0	0	0
	136	1	1	1	1	1	0	2	0	0	0	1	3	0	0	2	2	0	1	0	0	0	0	0	1	0	1	1	1	0	0	0	0	1	1	0	0	0	0	0	0	0	0	0	1	2	0	0	0
	138	1	1	1	1	1	0	2	0	0	0	1	4	0	0	2	2	0	1	0	0	0	0	0	0	0	1	1	1	0	0	0	0	1	1	0	0	0	0	0	0	0	0	0	1	2	0	0	0
	140	1	1	1	1	1	0	2	0	0	0	1	3	0	0	2	2	0	1	0	0	0	0	0	0	0	1	1	1	0	0	0	0	1	1	0	0	0	0	0	0	0	0	0	1	2	0	0	0
	142	1	1	1	2	1	0	2	0	0	0	1	3	0	0	2	1	0	1	0	0	0	0	0	0	0	1	1	1	0	0	0	0	1	1	0	0	0	0	0	0	0	0	0	0	2	0	0	0
	144	1	1	1	2	1	0	2	0	0	0	1	3	0	0	1	0	0	1	0	0	0	0	0	0	0	1	1	1	0	0	0	0	1	1	0	0	0	0	0	0	0	0	0	0	2	0	0	0
	146	1	1	1	2	1	0	2	0	0	0	1	3	0	0	2	0	0	1	0	0	0	0	0	0	0	1	1	1	0	0	0	0	1	1	0	0	0	0	0	0	0	0	0	0	2	0	0	0
	148	1	1	1	2	1	0	2	0	0	0	3	4	0	0	2	0	0	1	0	0	0	0	0	0	0	1	1	1	0	0	0	0	0	1	0	0	0	0	0	0	0	0	0	0	2	0	0	0
	150	1	1	1	2	1	0	2	0	0	0	1	3	0	0	1	0	0	1	0	0	0	0	0	0	0	1	1	1	0	0	0	0	0	1	0	0	0	0	0	0	0	0	0	0	2	0	0	0
	152	1	1	0	2	1	0	2	0	0	0	1	5	0	0	1	0	0	1	0	0	0	0	0	0	0	1	1	1	0	0	0	0	0	1	0	0	0	0	0	0	0	0	0	0	2	0	0	0
	154	1	1	0	2	1	0	2	0	0	0	1	5	0	0	1	0	0	1	0	0	0	0	0	0	0	1	1	1	0	0	0	0	0	1	0	0	0	0	0	0	0	0	0	0	2	0	0	0
	156	1	1	0	1	1	0	2	0	0	0	1	5	0	0	1	0	0	1	0	0	0	0	0	0	0	1	1	1	0	0	0	0	0	1	0	0	0	0	0	0	0	0	0	0	2	0	0	0
	158	2	1	0	1	1	0	2	0	0	0	0	5	0	0	1	0	0	1	0	0	0	0	0	0	0	1	1	1	0	0	0	0	0	1	0	0	0	0	0	0	0	0	0	0	2	0	0	0
	160	2	1	0	2	1	0	2	0	0	0	0	4	0	0	1	0	0	1	0	0	0	0	0	0	0	1	1	1	0	0	0	0	0	1	0	0	0	0	0	0	0	0	0	0	2	0	0	0
	162	2	1	0	2	1	0	1	0	0	0	1	4	0	0	1	0	0	1	0	0	0	0	0	0	0	1	1	1	0	0	0	0	0	1	0	0	0	0	0	0	0	0	0	0	1	0	0	0
	164	1	1	0	1	2	0	1	0	0	0	1	4	0	0	1	0	0	1	0	0	0	0	0	0	0	1	1	1	0	0	0	0	0	1	0	0	0	0	0	0	0	0	0	0	0	0	0	0
	166	2	1	0	1	2	0	1	0	0	0	1	5	0	0	1	0	0	1	0	0	0	0	0	0	0	1	1	1	0	0	0	0	0	1	0	0	0	0	0	0	0	0	0	0	0	0	0	0
	168	2	1	0	1	2	0	1	0	0	0	1	5	0	0	1	0	0	1	0	0	0	0	0	0	0	1	1	1	0	0	0	0	0	1	0	0	0	0	0	0	0	0	0	0	0	0	0	0
	170	1	1	0	1	2	0	2	0	0	0	1	4	0	0	1	0	0	1	0	0	0	0	0	0	0	1	1	1	0	0	0	0	0	1	0	0	0	0	0	0	0	0	0	0	0	0	0	0
	172	1	1	0	1	1	0	2	0	0	0	1	4	0	0	0	0	0	1	0	0	0	0	0	0	0	1	1	1	0	0	0	0	0	0	0	0	0	0	0	0	0	0	0	0	0	0	0	0
	174	1	1	0	1	1	0	1	0	0	0	1	4	0	0	0	0	0	1	0	0	0	0	0	0	0	1	1	1	0	0	0	0	0	0	0	0	0	0	0	0	0	0	0	0	0	0	0	0
	176	1	1	0	1	1	0	1	0	0	0	1	4	0	0	0	0	0	1	0	0	0	0	0	0	0	1	1	1	0	0	0	0	0	0	0	0	0	0	0	0	0	0	0	0	0	0	0	0
	178	1	1	0	1	1	0	1	0	0	0	1	3	0	0	0	0	0	1	0	0	0	0	0	0	0	1	1	1	0	0	0	0	0	0	0	0	0	0	0	0	0	0	0	0	0	0	0	0
	180	1	1	0	2	1	0	1	0	0	0	1	3	0	0	0	0	0	1	0	0	0	0	0	0	0	1	1	1	0	0	0	0	0	0	0	0	0	0	0	0	0	0	0	0	0	0	0	0
	182	1	1	0	2	1	0	1	0	0	0	1	3	0	0	0	0	0	1	0	0	0	0	0	0	0	1	1	1	0	0	0	0	0	0	0	0	0	0	0	0	0	0	0	0	0	0	0	0
	184	1	1	0	2	1	0	1	0	0	0	1	3	0	0	0	0	0	1	0	0	0	0	0	0	0	1	1	1	0	0	0	0	0	0	0	0	0	0	0	0	0	0	0	0	0	0	0	0
	186	1	1	0	2	1	0	1	0	0	0	2	3	0	0	0	0	0	1	0	0	0	0	0	0	0	1	1	1	0	0	0	0	0	0	0	0	0	0	0	0	0	0	0	0	0	0	0	0
	188	1	1	0	2	1	0	1	0	0	0	2	3	0	0	0	0	0	1	0	0	0	0	0	0	0	1	1	1	0	0	0	0	0	0	0	0	0	0	0	0	0	0	0	0	0	0	0	0
	190	1	1	0	2	1	0	1	0	0	0	1	0	0	0	0	0	0	1	0	0	0	0	0	0	0	1	1	1	0	0	0	0	0	0	0	0	0	0	0	0	0	0	0	0	0	0	0	0
	192	1	1	0	2	1	0	1	0	0	0	1	0	0	0	0	0	0	1	0	0	0	0	0	0	0	1	1	1	0	0	0	0	0	0	0	0	0	0	0	0	0	0	0	0	0	0	0	0
	194	1	1	0	2	1	0	1	0	0	0	1	0	0	0	0	0	0	1	0	0	0	0	0	0	0	1	1	1	0	0	0	0	0	0	0	0	0	0	0	0	0	0	0	0	0	0	0	0
	196	2	1	0	2	1	0	1	0	0	0	1	0	0	0	0	0	0	1	0	0	0	0	0	0	0	1	1	1	0	0	0	0	0	0	0	0	0	0	0	0	0	0	0	0	0	0	0	0
	198	4	1	0	2	1	0	1	0	0	0	1	0	0	0	0	0	0	1	0	0	0	0	0	0	0	1	1	1	0	0	0	0	0	0	0	0	0	0	0	0	0	0	0	0	0	0	0	0
	200	2	1	0	2	1	0	1	0	0	0	1	0	0	0	0	0	0	1	0	0	0	0	0	0	0	1	1	1	0	0	0	0	0	0	0	0	0	0	0	0	0	0	0	0	0	0	0	0
	202	3	1	0	2	1	0	1	0	0	0	1	0	0	0	0	0	0	1	0	0	0	0	0	0	0	1	1	1	0	0	0	0	0	0	0	0	0	0	0	0	0	0	0	0	0	0	0	0
	204	3	1	0	2	1	0	1	0	0	0	1	0	0	0	0	0	0	1	0	0	0	0	0	0	0	1	1	1	0	0	0	0	0	0	0	0	0	0	0	0	0	0	0	0	0	0	0	0
	206	3	1	0	1	1	0	1	0	0	0	1	0	0	0	0	0	0	1	0	0	0	0	0	0	0	1	1	1	0	0	0	0	0	0	0	0	0	0	0	0	0	0	0	0	0	0	0	0
	208	3	1	0	1	1	0	2	0	0	0	1	0	0	0	0	0	0	1	0	0	0	0	0	0	0	1	1	3	0	0	0	0	0	0	0	0	0	0	0	0	0	0	0	0	0	0	0	0
	210	3	1	0	1	1	0	2	0	0	0	1	0	0	0	0	0	0	1	0	0	0	0	0	0	0	1	2	3	0	0	0	0	0	0	0	0	0	0	0	0	0	0	0	0	0	0	0	0
	212	3	1	0	1	1	0	2	0	0	0	1	0	0	0	0	0	0	1	0	0	0	0	0	0	0	1	2	3	0	0	0	0	0	0	0	0	0	0	0	0	0	0	0	0	0	0	0	0
	214	2	1	0	1	1	0	1	0	0	0	2	0	0	0	0	0	0	1	0	0	0	0	0	0	0	1	1	3	0	0	0	0	0	0	0	0	0	0	0	0	0	0	0	0	0	0	0	0
	216	1	1	0	1	1	0	2	0	0	0	1	0	0	0	0	0	0	1	0	0	0	0	0	0	0	1	1	3	0	0	0	0	0	0	0	0	0	0	0	0	0	0	0	0	0	0	0	0
	218	1	1	0	1	1	0	2	0	0	0	1	0	0	0	0	0	0	1	0	0	0	0	0	0	0	1	0	3	0	0	0	0	0	0	0	0	0	0	0	0	0	0	0	0	0	0	0	0
	220	0	1	0	1	1	0	2	0	0	0	1	0	0	0	0	0	0	1	0	0	0	0	0	0	0	1	0	3	0	0	0	0	0	0	0	0	0	0	0	0	0	0	0	0	0	0	0	0
	222	0	2	0	1	1	0	2	0	0	0	1	0	0	0	0	0	0	1	0	0	0	0	0	0	0	1	0	3	0	0	0	0	0	0	0	0	0	0	0	0	0	0	0	0	0	0	0	0
	224	0	2	0	1	1	0	2	0	0	0	1	0	0	0	0	0	0	1	0	0	0	0	0	0	0	1	0	4	0	0	0	0	0	0	0	0	0	0	0	0	0	0	0	0	0	0	0	0
	226	0	2	0	1	1	0	2	0	0	0	1	0	0	0	0	0	0	1	0	0	0	0	0	0	0	1	0	4	0	0	0	0	0	0	0	0	0	0	0	0	0	0	0	0	0	0	0	0
	228	1	1	0	1	1	0	2	0	0	0	1	0	0	0	0	0	0	1	0	0	0	0	0	0	0	1	0	4	0	0	0	0	0	0	0	0	0	0	0	0	0	0	0	0	0	0	0	0
	230	1	1	0	2	1	0	2	0	0	0	1	0	0	0	0	0	0	1	0	0	0	0	0	0	0	0	0	3	0	0	0	0	0	0	0	0	0	0	0	0	0	0	0	0	0	0	0	0
	232	1	1	0	2	1	0	2	0	0	0	1	0	0	0	0	0	0	1	0	0	0	0	0	0	0	0	0	3	0	0	0	0	0	0	0	0	0	0	0	0	0	0	0	0	0	0	0	0
	234	3	3	0	3	1	0	2	0	0	0	1	0	0	0	0	0	0	1	0	0	0	0	0	0	0	0	0	3	0	0	0	0	0	0	0	0	0	0	0	0	0	0	0	0	0	0	0	0
	236	3	3	0	2	1	0	2	0	0	0	1	0	0	0	0	0	0	1	0	0	0	0	0	0	0	0	0	3	0	0	0	0	0	0	0	0	0	0	0	0	0	0	0	0	0	0	0	0
	238	2	2	0	2	1	0	2	0	0	0	1	0	0	0	0	0	0	1	0	0	0	0	0	0	0	0	0	3	0	0	0	0	0	0	0	0	0	0	0	0	0	0	0	0	0	0	0	0
	240	2	2	0	2	1	0	2	0	0	0	1	0	0	0	0	0	0	1	0	0	0	0	0	0	0	0	0	3	0	0	0	0	0	0	0	0	0	0	0	0	0	0	0	0	0	0	0	0
	242	1	1	0	2	1	0	2	0	0	0	1	0	0	0	0	0	0	1	0	0	0	0	0	0	0	0	0	3	0	0	0	0	0	0	0	0	0	0	0	0	0	0	0	0	0	0	0	0
	244	1	1	0	2	1	0	2	0	0	0	1	0	0	0	0	0	0	1	0	0	0	0	0	0	0	0	0	3	0	0	0	0	0	0	0	0	0	0	0	0	0	0	0	0	0	0	0	0
	246	0	0	0	1	1	0	2	0	0	0	1	0	0	0	0	0	0	1	0	0	0	0	0	0	0	0	0	3	0	0	0	0	0	0	0	0	0	0	0	0	0	0	0	0	0	0	0	0
	248	0	0	0	1	1	0	2	0	0	0	1	0	0	0	0	0	0	3	0	0	0	0	0	0	0	0	0	3	0	0	0	0	0	0	0	0	0	0	0	0	0	0	0	0	0	0	0	0
	250	0	0	0	1	1	0	2	0	0	0	1	0	0	0	0	0	0	1	0	0	0	0	0	0	0	0	0	3	0	0	0	0	0	0	0	0	0	0	0	0	0	0	0	0	0	0	0	0
	252	0	0	0	1	1	0	2	0	0	0	1	0	0	0	0	0	0	1	0	0	0	0	0	0	0	0	0	3	0	0	0	0	0	0	0	0	0	0	0	0	0	0	0	0	0	0	0	0
	254	0	0	0	1	1	0	2	0	0	0	1	0	0	0	0	0	0	2	0	0	0	0	0	0	0	0	0	3	0	0	0	0	0	0	0	0	0	0	0	0	0	0	0	0	0	0	0	0
	256	0	0	0	1	1	0	2	0	0	0	1	0	0	0	0	0	0	2	0	0	0	0	0	0	0	0	0	3	0	0	0	0	0	0	0	0	0	0	0	0	0	0	0	0	0	0	0	0
	258	0	0	0	1	1	0	2	0	0	0	1	0	0	0	0	0	0	2	0	0	0	0	0	0	0	0	0	3	0	0	0	0	0	0	0	0	0	0	0	0	0	0	0	0	0	0	0	0
	260	0	0	0	1	1	0	2	0	0	0	1	0	0	0	0	0	0	1	0	0	0	0	0	0	0	0	0	3	0	0	0	0	0	0	0	0	0	0	0	0	0	0	0	0	0	0	0	0
	262	0	0	0	1	2	0	2	0	0	0	1	0	0	0	0	0	0	1	0	0	0	0	0	0	0	0	0	3	0	0	0	0	0	0	0	0	0	0	0	0	0	0	0	0	0	0	0	0
	264	0	0	0	1	3	0	2	0	0	0	1	0	0	0	0	0	0	1	0	0	0	0	0	0	0	0	0	3	0	0	0	0	0	0	0	0	0	0	0	0	0	0	0	0	0	0	0	0
	266	0	0	0	1	3	0	2	0	0	0	1	0	0	0	0	0	0	1	0	0	0	0	0	0	0	0	0	3	0	0	0	0	0	0	0	0	0	0	0	0	0	0	0	0	0	0	0	0
	268	0	0	0	1	2	0	2	0	0	0	2	0	0	0	0	0	0	2	0	0	0	0	0	0	0	0	0	3	0	0	0	0	0	0	0	0	0	0	0	0	0	0	0	0	0	0	0	0
	270	0	0	0	1	2	0	2	0	0	0	1	0	0	0	0	0	0	2	0	0	0	0	0	0	0	0	0	3	0	0	0	0	0	0	0	0	0	0	0	0	0	0	0	0	0	0	0	0
	272	0	0	0	1	2	0	2	0	0	0	1	0	0	0	0	0	0	2	0	0	0	0	0	0	0	0	0	3	0	0	0	0	0	0	0	0	0	0	0	0	0	0	0	0	0	0	0	0
	274	0	0	0	1	2	0	2	0	0	0	1	0	0	0	0	0	0	2	0	0	0	0	0	0	0	0	0	3	0	0	0	0	0	0	0	0	0	0	0	0	0	0	0	0	0	0	0	0
	276	0	0	0	1	1	0	2	0	0	0	1	0	0	0	0	0	0	1	0	0	0	0	0	0	0	0	0	3	0	0	0	0	0	0	0	0	0	0	0	0	0	0	0	0	0	0	0	0
	278	0	0	0	1	1	0	2	0	0	0	1	0	0	0	0	0	0	1	0	0	0	0	0	0	0	0	0	3	0	0	0	0	0	0	0	0	0	0	0	0	0	0	0	0	0	0	0	0
	280	0	0	0	1	1	0	2	0	0	0	1	0	0	0	0	0	0	1	0	0	0	0	0	0	0	0	0	3	0	0	0	0	0	0	0	0	0	0	0	0	0	0	0	0	0	0	0	0
	282	0	0	0	1	1	0	2	0	0	0	1	0	0	0	0	0	0	1	0	0	0	0	0	0	0	0	0	3	0	0	0	0	0	0	0	0	0	0	0	0	0	0	0	0	0	0	0	0
	284	0	0	0	1	1	0	2	0	0	0	1	0	0	0	0	0	0	1	0	0	0	0	0	0	0	0	0	3	0	0	0	0	0	0	0	0	0	0	0	0	0	0	0	0	0	0	0	0
	286	0	0	0	1	1	0	2	0	0	0	1	0	0	0	0	0	0	1	0	0	0	0	0	0	0	0	0	3	0	0	0	0	0	0	0	0	0	0	0	0	0	0	0	0	0	0	0	0
	288	0	0	0	0	1	0	2	0	0	0	0	0	0	0	0	0	0	1	0	0	0	0	0	0	0	0	0	3	0	0	0	0	0	0	0	0	0	0	0	0	0	0	0	0	0	0	0	0
	290	0	0	0	1	1	0	2	0	0	0	0	0	0	0	0	0	0	1	0	0	0	0	0	0	0	0	0	2	0	0	0	0	0	0	0	0	0	0	0	0	0	0	0	0	0	0	0	0
	292	0	0	0	1	1	0	2	0	0	0	0	0	0	0	0	0	0	1	0	0	0	0	0	0	0	0	0	2	0	0	0	0	0	0	0	0	0	0	0	0	0	0	0	0	0	0	0	0
	294	0	0	0	1	1	0	2	0	0	0	0	0	0	0	0	0	0	1	0	0	0	0	0	0	0	0	0	2	0	0	0	0	0	0	0	0	0	0	0	0	0	0	0	0	0	0	0	0
	296	0	0	0	1	1	0	2	0	0	0	0	0	0	0	0	0	0	1	0	0	0	0	0	0	0	0	0	2	0	0	0	0	0	0	0	0	0	0	0	0	0	0	0	0	0	0	0	0
	298	0	0	0	1	1	0	2	0	0	0	0	0	0	0	0	0	0	1	0	0	0	0	0	0	0	0	0	2	0	0	0	0	0	0	0	0	0	0	0	0	0	0	0	0	0	0	0	0
	300	0	0	0	1	1	0	2	0	0	0	0	0	0	0	0	0	0	1	0	0	0	0	0	0	0	0	0	2	0	0	0	0	0	0	0	0	0	0	0	0	0	0	0	0	0	0	0	0
	302	0	0	0	1	1	0	2	0	0	0	0	0	0	0	0	0	0	0	0	0	0	0	0	0	0	0	0	2	0	0	0	0	0	0	0	0	0	0	0	0	0	0	0	0	0	0	0	0
	304	0	0	0	1	1	0	2	0	0	0	0	0	0	0	0	0	0	0	0	0	0	0	0	0	0	0	0	2	0	0	0	0	0	0	0	0	0	0	0	0	0	0	0	0	0	0	0	0
	306	0	0	0	1	1	0	2	0	0	0	0	0	0	0	0	0	0	0	0	0	0	0	0	0	0	0	0	2	0	0	0	0	0	0	0	0	0	0	0	0	0	0	0	0	0	0	0	0
	308	0	0	0	0	1	0	2	0	0	0	0	0	0	0	0	0	0	0	0	0	0	0	0	0	0	0	0	2	0	0	0	0	0	0	0	0	0	0	0	0	0	0	0	0	0	0	0	0
	310	0	0	0	0	1	0	2	0	0	0	0	0	0	0	0	0	0	0	0	0	0	0	0	0	0	0	0	2	0	0	0	0	0	0	0	0	0	0	0	0	0	0	0	0	0	0	0	0
	312	0	0	0	0	1	0	3	0	0	0	0	0	0	0	0	0	0	0	0	0	0	0	0	0	0	0	0	2	0	0	0	0	0	0	0	0	0	0	0	0	0	0	0	0	0	0	0	0
	314	0	0	0	0	1	0	3	0	0	0	0	0	0	0	0	0	0	0	0	0	0	0	0	0	0	0	0	2	0	0	0	0	0	0	0	0	0	0	0	0	0	0	0	0	0	0	0	0
	316	0	0	0	0	1	0	3	0	0	0	0	0	0	0	0	0	0	0	0	0	0	0	0	0	0	0	0	2	0	0	0	0	0	0	0	0	0	0	0	0	0	0	0	0	0	0	0	0
	318	0	0	0	0	1	0	2	0	0	0	0	0	0	0	0	0	0	0	0	0	0	0	0	0	0	0	0	2	0	0	0	0	0	0	0	0	0	0	0	0	0	0	0	0	0	0	0	0
	320	0	0	0	0	1	0	2	0	0	0	0	0	0	0	0	0	0	0	0	0	0	0	0	0	0	0	0	2	0	0	0	0	0	0	0	0	0	0	0	0	0	0	0	0	0	0	0	0
	322	0	0	0	0	1	0	1	0	0	0	0	0	0	0	0	0	0	0	0	0	0	0	0	0	0	0	0	2	0	0	0	0	0	0	0	0	0	0	0	0	0	0	0	0	0	0	0	0
	324	0	0	0	0	1	0	1	0	0	0	0	0	0	0	0	0	0	0	0	0	0	0	0	0	0	0	0	2	0	0	0	0	0	0	0	0	0	0	0	0	0	0	0	0	0	0	0	0
	326	0	0	0	0	0	0	1	0	0	0	0	0	0	0	0	0	0	0	0	0	0	0	0	0	0	0	0	2	0	0	0	0	0	0	0	0	0	0	0	0	0	0	0	0	0	0	0	0
	328	0	0	0	0	0	0	1	0	0	0	0	0	0	0	0	0	0	0	0	0	0	0	0	0	0	0	0	2	0	0	0	0	0	0	0	0	0	0	0	0	0	0	0	0	0	0	0	0
	330	0	0	0	0	0	0	1	0	0	0	0	0	0	0	0	0	0	0	0	0	0	0	0	0	0	0	0	2	0	0	0	0	0	0	0	0	0	0	0	0	0	0	0	0	0	0	0	0
	332	0	0	0	0	0	0	1	0	0	0	0	0	0	0	0	0	0	0	0	0	0	0	0	0	0	0	0	2	0	0	0	0	0	0	0	0	0	0	0	0	0	0	0	0	0	0	0	0
	334	0	0	0	0	0	0	1	0	0	0	0	0	0	0	0	0	0	0	0	0	0	0	0	0	0	0	0	2	0	0	0	0	0	0	0	0	0	0	0	0	0	0	0	0	0	0	0	0
	336	0	0	0	0	0	0	1	0	0	0	0	0	0	0	0	0	0	0	0	0	0	0	0	0	0	0	0	2	0	0	0	0	0	0	0	0	0	0	0	0	0	0	0	0	0	0	0	0
	338	0	0	0	0	0	0	1	0	0	0	0	0	0	0	0	0	0	0	0	0	0	0	0	0	0	0	0	2	0	0	0	0	0	0	0	0	0	0	0	0	0	0	0	0	0	0	0	0
	340	0	0	0	0	0	0	1	0	0	0	0	0	0	0	0	0	0	0	0	0	0	0	0	0	0	0	0	2	0	0	0	0	0	0	0	0	0	0	0	0	0	0	0	0	0	0	0	0
	342	0	0	0	0	0	0	1	0	0	0	0	0	0	0	0	0	0	0	0	0	0	0	0	0	0	0	0	2	0	0	0	0	0	0	0	0	0	0	0	0	0	0	0	0	0	0	0	0
	344	0	0	0	0	0	0	1	0	0	0	0	0	0	0	0	0	0	0	0	0	0	0	0	0	0	0	0	2	0	0	0	0	0	0	0	0	0	0	0	0	0	0	0	0	0	0	0	0
	346	0	0	0	0	0	0	1	0	0	0	0	0	0	0	0	0	0	0	0	0	0	0	0	0	0	0	0	1	0	0	0	0	0	0	0	0	0	0	0	0	0	0	0	0	0	0	0	0
	348	0	0	0	0	0	0	1	0	0	0	0	0	0	0	0	0	0	0	0	0	0	0	0	0	0	0	0	0	0	0	0	0	0	0	0	0	0	0	0	0	0	0	0	0	0	0	0	0
	350	0	0	0	0	0	0	1	0	0	0	0	0	0	0	0	0	0	0	0	0	0	0	0	0	0	0	0	0	0	0	0	0	0	0	0	0	0	0	0	0	0	0	0	0	0	0	0	0
	352	0	0	0	0	0	0	1	0	0	0	0	0	0	0	0	0	0	0	0	0	0	0	0	0	0	0	0	0	0	0	0	0	0	0	0	0	0	0	0	0	0	0	0	0	0	0	0	0
	354	0	0	0	0	0	0	1	0	0	0	0	0	0	0	0	0	0	0	0	0	0	0	0	0	0	0	0	0	0	0	0	0	0	0	0	0	0	0	0	0	0	0	0	0	0	0	0	0
	356	0	0	0	0	0	0	1	0	0	0	0	0	0	0	0	0	0	0	0	0	0	0	0	0	0	0	0	0	0	0	0	0	0	0	0	0	0	0	0	0	0	0	0	0	0	0	0	0
	358	0	0	0	0	0	0	1	0	0	0	0	0	0	0	0	0	0	0	0	0	0	0	0	0	0	0	0	0	0	0	0	0	0	0	0	0	0	0	0	0	0	0	0	0	0	0	0	0
	360	0	0	0	0	0	0	1	0	0	0	0	0	0	0	0	0	0	0	0	0	0	0	0	0	0	0	0	0	0	0	0	0	0	0	0	0	0	0	0	0	0	0	0	0	0	0	0	0
	362	0	0	0	0	0	0	1	0	0	0	0	0	0	0	0	0	0	0	0	0	0	0	0	0	0	0	0	0	0	0	0	0	0	0	0	0	0	0	0	0	0	0	0	0	0	0	0	0
	364	0	0	0	0	0	0	1	0	0	0	0	0	0	0	0	0	0	0	0	0	0	0	0	0	0	0	0	0	0	0	0	0	0	0	0	0	0	0	0	0	0	0	0	0	0	0	0	0
	366	0	0	0	0	0	0	1	0	0	0	0	0	0	0	0	0	0	0	0	0	0	0	0	0	0	0	0	0	0	0	0	0	0	0	0	0	0	0	0	0	0	0	0	0	0	0	0	0
	368	0	0	0	0	0	0	1	0	0	0	0	0	0	0	0	0	0	0	0	0	0	0	0	0	0	0	0	0	0	0	0	0	0	0	0	0	0	0	0	0	0	0	0	0	0	0	0	0
	370	0	0	0	0	0	0	1	0	0	0	0	0	0	0	0	0	0	0	0	0	0	0	0	0	0	0	0	0	0	0	0	0	0	0	0	0	0	0	0	0	0	0	0	0	0	0	0	0
	372	0	0	0	0	0	0	2	0	0	0	0	0	0	0	0	0	0	0	0	0	0	0	0	0	0	0	0	0	0	0	0	0	0	0	0	0	0	0	0	0	0	0	0	0	0	0	0	0
	374	0	0	0	0	0	0	2	0	0	0	0	0	0	0	0	0	0	0	0	0	0	0	0	0	0	0	0	0	0	0	0	0	0	0	0	0	0	0	0	0	0	0	0	0	0	0	0	0
	376	0	0	0	0	0	0	2	0	0	0	0	0	0	0	0	0	0	0	0	0	0	0	0	0	0	0	0	0	0	0	0	0	0	0	0	0	0	0	0	0	0	0	0	0	0	0	0	0
	378	0	0	0	0	0	0	2	0	0	0	0	0	0	0	0	0	0	0	0	0	0	0	0	0	0	0	0	0	0	0	0	0	0	0	0	0	0	0	0	0	0	0	0	0	0	0	0	0
	380	0	0	0	0	0	0	2	0	0	0	0	0	0	0	0	0	0	0	0	0	0	0	0	0	0	0	0	0	0	0	0	0	0	0	0	0	0	0	0	0	0	0	0	0	0	0	0	0
	382	0	0	0	0	0	0	2	0	0	0	0	0	0	0	0	0	0	0	0	0	0	0	0	0	0	0	0	0	0	0	0	0	0	0	0	0	0	0	0	0	0	0	0	0	0	0	0	0
	384	0	0	0	0	0	0	2	0	0	0	0	0	0	0	0	0	0	0	0	0	0	0	0	0	0	0	0	0	0	0	0	0	0	0	0	0	0	0	0	0	0	0	0	0	0	0	0	0
	386	0	0	0	0	0	0	2	0	0	0	0	0	0	0	0	0	0	0	0	0	0	0	0	0	0	0	0	0	0	0	0	0	0	0	0	0	0	0	0	0	0	0	0	0	0	0	0	0
	388	0	0	0	0	0	0	2	0	0	0	0	0	0	0	0	0	0	0	0	0	0	0	0	0	0	0	0	0	0	0	0	0	0	0	0	0	0	0	0	0	0	0	0	0	0	0	0	0
	390	0	0	0	0	0	0	1	0	0	0	0	0	0	0	0	0	0	0	0	0	0	0	0	0	0	0	0	0	0	0	0	0	0	0	0	0	0	0	0	0	0	0	0	0	0	0	0	0
	392	0	0	0	0	0	0	1	0	0	0	0	0	0	0	0	0	0	0	0	0	0	0	0	0	0	0	0	0	0	0	0	0	0	0	0	0	0	0	0	0	0	0	0	0	0	0	0	0
	394	0	0	0	0	0	0	1	0	0	0	0	0	0	0	0	0	0	0	0	0	0	0	0	0	0	0	0	0	0	0	0	0	0	0	0	0	0	0	0	0	0	0	0	0	0	0	0	0
	396	0	0	0	0	0	0	1	0	0	0	0	0	0	0	0	0	0	0	0	0	0	0	0	0	0	0	0	0	0	0	0	0	0	0	0	0	0	0	0	0	0	0	0	0	0	0	0	0
	398	0	0	0	0	0	0	1	0	0	0	0	0	0	0	0	0	0	0	0	0	0	0	0	0	0	0	0	0	0	0	0	0	0	0	0	0	0	0	0	0	0	0	0	0	0	0	0	0
	400	0	0	0	0	0	0	1	0	0	0	0	0	0	0	0	0	0	0	0	0	0	0	0	0	0	0	0	0	0	0	0	0	0	0	0	0	0	0	0	0	0	0	0	0	0	0	0	0
	402	0	0	0	0	0	0	1	0	0	0	0	0	0	0	0	0	0	0	0	0	0	0	0	0	0	0	0	0	0	0	0	0	0	0	0	0	0	0	0	0	0	0	0	0	0	0	0	0
	404	0	0	0	0	0	0	1	0	0	0	0	0	0	0	0	0	0	0	0	0	0	0	0	0	0	0	0	0	0	0	0	0	0	0	0	0	0	0	0	0	0	0	0	0	0	0	0	0
	406	0	0	0	0	0	0	1	0	0	0	0	0	0	0	0	0	0	0	0	0	0	0	0	0	0	0	0	0	0	0	0	0	0	0	0	0	0	0	0	0	0	0	0	0	0	0	0	0
	408	0	0	0	0	0	0	1	0	0	0	0	0	0	0	0	0	0	0	0	0	0	0	0	0	0	0	0	0	0	0	0	0	0	0	0	0	0	0	0	0	0	0	0	0	0	0	0	0
	410	0	0	0	0	0	0	1	0	0	0	0	0	0	0	0	0	0	0	0	0	0	0	0	0	0	0	0	0	0	0	0	0	0	0	0	0	0	0	0	0	0	0	0	0	0	0	0	0
	412	0	0	0	0	0	0	1	0	0	0	0	0	0	0	0	0	0	0	0	0	0	0	0	0	0	0	0	0	0	0	0	0	0	0	0	0	0	0	0	0	0	0	0	0	0	0	0	0
	414	0	0	0	0	0	0	1	0	0	0	0	0	0	0	0	0	0	0	0	0	0	0	0	0	0	0	0	0	0	0	0	0	0	0	0	0	0	0	0	0	0	0	0	0	0	0	0	0
	416	0	0	0	0	0	0	1	0	0	0	0	0	0	0	0	0	0	0	0	0	0	0	0	0	0	0	0	0	0	0	0	0	0	0	0	0	0	0	0	0	0	0	0	0	0	0	0	0
	418	0	0	0	0	0	0	1	0	0	0	0	0	0	0	0	0	0	0	0	0	0	0	0	0	0	0	0	0	0	0	0	0	0	0	0	0	0	0	0	0	0	0	0	0	0	0	0	0
	420	0	0	0	0	0	0	1	0	0	0	0	0	0	0	0	0	0	0	0	0	0	0	0	0	0	0	0	0	0	0	0	0	0	0	0	0	0	0	0	0	0	0	0	0	0	0	0	0
	422	0	0	0	0	0	0	1	0	0	0	0	0	0	0	0	0	0	0	0	0	0	0	0	0	0	0	0	0	0	0	0	0	0	0	0	0	0	0	0	0	0	0	0	0	0	0	0	0
	424	0	0	0	0	0	0	1	0	0	0	0	0	0	0	0	0	0	0	0	0	0	0	0	0	0	0	0	0	0	0	0	0	0	0	0	0	0	0	0	0	0	0	0	0	0	0	0	0
	426	0	0	0	0	0	0	1	0	0	0	0	0	0	0	0	0	0	0	0	0	0	0	0	0	0	0	0	0	0	0	0	0	0	0	0	0	0	0	0	0	0	0	0	0	0	0	0	0
	428	0	0	0	0	0	0	1	0	0	0	0	0	0	0	0	0	0	0	0	0	0	0	0	0	0	0	0	0	0	0	0	0	0	0	0	0	0	0	0	0	0	0	0	0	0	0	0	0
	430	0	0	0	0	0	0	1	0	0	0	0	0	0	0	0	0	0	0	0	0	0	0	0	0	0	0	0	0	0	0	0	0	0	0	0	0	0	0	0	0	0	0	0	0	0	0	0	0
	432	0	0	0	0	0	0	1	0	0	0	0	0	0	0	0	0	0	0	0	0	0	0	0	0	0	0	0	0	0	0	0	0	0	0	0	0	0	0	0	0	0	0	0	0	0	0	0	0
	434	0	0	0	0	0	0	2	0	0	0	0	0	0	0	0	0	0	0	0	0	0	0	0	0	0	0	0	0	0	0	0	0	0	0	0	0	0	0	0	0	0	0	0	0	0	0	0	0
	436	0	0	0	0	0	0	2	0	0	0	0	0	0	0	0	0	0	0	0	0	0	0	0	0	0	0	0	0	0	0	0	0	0	0	0	0	0	0	0	0	0	0	0	0	0	0	0	0
	438	0	0	0	0	0	0	2	0	0	0	0	0	0	0	0	0	0	0	0	0	0	0	0	0	0	0	0	0	0	0	0	0	0	0	0	0	0	0	0	0	0	0	0	0	0	0	0	0
	440	0	0	0	0	0	0	3	0	0	0	0	0	0	0	0	0	0	0	0	0	0	0	0	0	0	0	0	0	0	0	0	0	0	0	0	0	0	0	0	0	0	0	0	0	0	0	0	0
	442	0	0	0	0	0	0	2	0	0	0	0	0	0	0	0	0	0	0	0	0	0	0	0	0	0	0	0	0	0	0	0	0	0	0	0	0	0	0	0	0	0	0	0	0	0	0	0	0
	444	0	0	0	0	0	0	4	0	0	0	0	0	0	0	0	0	0	0	0	0	0	0	0	0	0	0	0	0	0	0	0	0	0	0	0	0	0	0	0	0	0	0	0	0	0	0	0	0
	446	0	0	0	0	0	0	3	0	0	0	0	0	0	0	0	0	0	0	0	0	0	0	0	0	0	0	0	0	0	0	0	0	0	0	0	0	0	0	0	0	0	0	0	0	0	0	0	0
	448	0	0	0	0	0	0	3	0	0	0	0	0	0	0	0	0	0	0	0	0	0	0	0	0	0	0	0	0	0	0	0	0	0	0	0	0	0	0	0	0	0	0	0	0	0	0	0	0
	450	0	0	0	0	0	0	3	0	0	0	0	0	0	0	0	0	0	0	0	0	0	0	0	0	0	0	0	0	0	0	0	0	0	0	0	0	0	0	0	0	0	0	0	0	0	0	0	0
	452	0	0	0	0	0	0	2	0	0	0	0	0	0	0	0	0	0	0	0	0	0	0	0	0	0	0	0	0	0	0	0	0	0	0	0	0	0	0	0	0	0	0	0	0	0	0	0	0
	454	0	0	0	0	0	0	2	0	0	0	0	0	0	0	0	0	0	0	0	0	0	0	0	0	0	0	0	0	0	0	0	0	0	0	0	0	0	0	0	0	0	0	0	0	0	0	0	0
	456	0	0	0	0	0	0	2	0	0	0	0	0	0	0	0	0	0	0	0	0	0	0	0	0	0	0	0	0	0	0	0	0	0	0	0	0	0	0	0	0	0	0	0	0	0	0	0	0
	458	0	0	0	0	0	0	2	0	0	0	0	0	0	0	0	0	0	0	0	0	0	0	0	0	0	0	0	0	0	0	0	0	0	0	0	0	0	0	0	0	0	0	0	0	0	0	0	0
	460	0	0	0	0	0	0	2	0	0	0	0	0	0	0	0	0	0	0	0	0	0	0	0	0	0	0	0	0	0	0	0	0	0	0	0	0	0	0	0	0	0	0	0	0	0	0	0	0
	462	0	0	0	0	0	0	2	0	0	0	0	0	0	0	0	0	0	0	0	0	0	0	0	0	0	0	0	0	0	0	0	0	0	0	0	0	0	0	0	0	0	0	0	0	0	0	0	0
	464	0	0	0	0	0	0	2	0	0	0	0	0	0	0	0	0	0	0	0	0	0	0	0	0	0	0	0	0	0	0	0	0	0	0	0	0	0	0	0	0	0	0	0	0	0	0	0	0
	466	0	0	0	0	0	0	2	0	0	0	0	0	0	0	0	0	0	0	0	0	0	0	0	0	0	0	0	0	0	0	0	0	0	0	0	0	0	0	0	0	0	0	0	0	0	0	0	0
	468	0	0	0	0	0	0	2	0	0	0	0	0	0	0	0	0	0	0	0	0	0	0	0	0	0	0	0	0	0	0	0	0	0	0	0	0	0	0	0	0	0	0	0	0	0	0	0	0
	470	0	0	0	0	0	0	2	0	0	0	0	0	0	0	0	0	0	0	0	0	0	0	0	0	0	0	0	0	0	0	0	0	0	0	0	0	0	0	0	0	0	0	0	0	0	0	0	0
	472	0	0	0	0	0	0	2	0	0	0	0	0	0	0	0	0	0	0	0	0	0	0	0	0	0	0	0	0	0	0	0	0	0	0	0	0	0	0	0	0	0	0	0	0	0	0	0	0
	474	0	0	0	0	0	0	2	0	0	0	0	0	0	0	0	0	0	0	0	0	0	0	0	0	0	0	0	0	0	0	0	0	0	0	0	0	0	0	0	0	0	0	0	0	0	0	0	0
	476	0	0	0	0	0	0	1	0	0	0	0	0	0	0	0	0	0	0	0	0	0	0	0	0	0	0	0	0	0	0	0	0	0	0	0	0	0	0	0	0	0	0	0	0	0	0	0	0
	478	0	0	0	0	0	0	1	0	0	0	0	0	0	0	0	0	0	0	0	0	0	0	0	0	0	0	0	0	0	0	0	0	0	0	0	0	0	0	0	0	0	0	0	0	0	0	0	0
	480	0	0	0	0	0	0	1	0	0	0	0	0	0	0	0	0	0	0	0	0	0	0	0	0	0	0	0	0	0	0	0	0	0	0	0	0	0	0	0	0	0	0	0	0	0	0	0	0
	482	0	0	0	0	0	0	1	0	0	0	0	0	0	0	0	0	0	0	0	0	0	0	0	0	0	0	0	0	0	0	0	0	0	0	0	0	0	0	0	0	0	0	0	0	0	0	0	0
	484	0	0	0	0	0	0	1	0	0	0	0	0	0	0	0	0	0	0	0	0	0	0	0	0	0	0	0	0	0	0	0	0	0	0	0	0	0	0	0	0	0	0	0	0	0	0	0	0
	486	0	0	0	0	0	0	1	0	0	0	0	0	0	0	0	0	0	0	0	0	0	0	0	0	0	0	0	0	0	0	0	0	0	0	0	0	0	0	0	0	0	0	0	0	0	0	0	0
	488	0	0	0	0	0	0	1	0	0	0	0	0	0	0	0	0	0	0	0	0	0	0	0	0	0	0	0	0	0	0	0	0	0	0	0	0	0	0	0	0	0	0	0	0	0	0	0	0
	490	0	0	0	0	0	0	1	0	0	0	0	0	0	0	0	0	0	0	0	0	0	0	0	0	0	0	0	0	0	0	0	0	0	0	0	0	0	0	0	0	0	0	0	0	0	0	0	0
	492	0	0	0	0	0	0	1	0	0	0	0	0	0	0	0	0	0	0	0	0	0	0	0	0	0	0	0	0	0	0	0	0	0	0	0	0	0	0	0	0	0	0	0	0	0	0	0	0
	494	0	0	0	0	0	0	1	0	0	0	0	0	0	0	0	0	0	0	0	0	0	0	0	0	0	0	0	0	0	0	0	0	0	0	0	0	0	0	0	0	0	0	0	0	0	0	0	0
	496	0	0	0	0	0	0	1	0	0	0	0	0	0	0	0	0	0	0	0	0	0	0	0	0	0	0	0	0	0	0	0	0	0	0	0	0	0	0	0	0	0	0	0	0	0	0	0	0
	498	0	0	0	0	0	0	1	0	0	0	0	0	0	0	0	0	0	0	0	0	0	0	0	0	0	0	0	0	0	0	0	0	0	0	0	0	0	0	0	0	0	0	0	0	0	0	0	0
	500	0	0	0	0	0	0	1	0	0	0	0	0	0	0	0	0	0	0	0	0	0	0	0	0	0	0	0	0	0	0	0	0	0	0	0	0	0	0	0	0	0	0	0	0	0	0	0	0
[truncated: 11 more columns]
