# Supplementary material for: Antisense oligonucleotide therapeutic approach for Timothy syndrome
Source: Nature. 2024 Apr 24;628(8009):818–25. doi: 10.1038/s41586-024-07310-6 (PMC11043036; doi:10.1038/s41586-024-07310-6)
Supplement: Supplementary file 8 — Source Data Extended Data Fig. 1. [file 41586_2024_7310_MOESM8_ESM.xlsx]

## Sheet: Ext. Data Fig. 1a
	Exon 8A								Exon 8
	TS d30	Ctrl d30	TS d60	Ctrl d60	TS d90	Ctrl d90			TS d30	Ctrl d30	TS d60	Ctrl d60	TS d90	Ctrl d90
	0.0008778	0.00036	0.0144977	0.001886	0.0020178	0.0008275			3.34e-05	3.78e-05	0.00371449	0.00161678	0	0.0006423
	0.0004626	0.0004903	0.00676409	0.00274262	0.0035269	0.0007254			1.49e-05	1.87e-05	0.00179762	0.00178012	0.0002628	0.0019394
	0.00246606	0.0004862	0.00512931	0.00211463	0.00527422	0.0014517			5.70817e-05	1.82e-05	0.00106293	0.00260447	0.000231796	0.00101
	0.00328908	0.000908828	0.0100918	0.001284	0.00393616	0.000936377			3.17273e-05	0.000114745	0.00411481	0.00117613	0.00035955	0.000497578
	0.00138997	0.00113595	0.00497099	0.00160013	0.00483655	0.00162864			2.07313e-05	1.7781e-05	0.00223163	0.00284775	0.000423709	0.00647015
	0.00115482	0.00123253	0.00854928	0.00144431	0.00289484	0.00141513			3.60848e-05	7.89593e-05	0.00256589	0.00201433	0.000393923	0.00107044
	0.00109294	0.00168732			0.00338824	0.00058519			7.26081e-05	3.6518e-05			0.00094537	0.000739709
	0.00123239	0.00129835			0.00240575	0.000423666			2.90389e-05	3.31959e-05			0.000157535	0.000885837
		0.00153928			0.00160128	0.000381857				5.04045e-05			0.00037568	0.00112964
					0.00176482	0.000882777							0.000454578	0.000824354
					0.00274541	0.00111374							0.00025112	0.00333629
					0.00221642	0.000994011							0.000425744	0.000908436
						0.00112422								0.000751365
						0.00085569								0.000698285
									Note: 0 value indicate CT value was not detected in qPCR reactions.

## Sheet: Ext. Data Fig. 1b
		Exon 8a Mut	Exon 8a WT	Exon 8	Exon 7-9
	Day 30 Ctrl		0.551062	0.0606044	0.388333
	Day 30 TS	0.422877	0.293292	0.0577922	0.226039
	Day 60 Ctrl		0.264306	0.332537	0.403157
	Day 60 TS	0.384394	0.1097	0.23864	0.267266
	Day 90 Ctrl		0.295262	0.511873	0.192865
	Day 90 TS	0.51343	0.161629	0.230551	0.0943903

## Sheet: Ext. Data Fig. 1e
		Exon 8 WT	Exon 8-8A WT	Exon 8A WT	Exon 1-3 WT	Exon 8 TS	Exon 8A TS	Exon 8-8A TS	Exon 1-3 TS
	WT	0.0449061	0.00933125	0.0080648	0.937698
	WT	0.0569675	0.0100065	0.009473	0.923553
	WT	0.0708473	0.0156897	0.00861229	0.904851
	WT	0.0710766	0.0131891	0.00954627	0.906188
	TS					0.00065352	0.201721	0.689358	0.108267
	TS					0.00143952	0.227837	0.682632	0.0880912
	TS					0.00755499	0.250484	0.668249	0.0737124
	TS					0.00103627	0.206218	0.722625	0.0701209
