# Supplementary material for: Antisense oligonucleotide therapeutic approach for Timothy syndrome
Source: Nature. 2024 Apr 24;628(8009):818–25. doi: 10.1038/s41586-024-07310-6 (PMC11043036; doi:10.1038/s41586-024-07310-6)
Supplement: Supplementary file 9 — Source Data Extended Data Fig. 2. [file 41586_2024_7310_MOESM9_ESM.xlsx]

## Sheet: Ext. Data Fig. 2a
	Left panel			Right panel
	Postnatal Exon 8A	Mid-g. Exon 8A		Postnatal Exon 8	Mid-g. Exon 8
	0.000599558	0.0023207		0.00954384	0.00550107
	0.000465009	0.00219321		0.00331372	0.00343138
	0.000762056	0.00234209		0.0144559	0.00646256
	0.000667907	0.00283517		0.0129648	0.0120473
	0.00098348	0.00250196		0.012475	0.0150598
		0.00422913			0.0220752

## Sheet: Ext. Data Fig. 2f
	Left panel							Right panel
	WT E8	WT E8-E8A	WT E8A	WT + PTBP1 E8	WT + PTBP1 E8-E8A	WT + PTBP1 E8A		TS E8	TS E8-E8A	TS E8A	TS + PTBP1 E8	TS + PTBP1 E8-E8A	TS + PTBP1 E8A
	0.0533302	0.00418015	0.0271217	0.00654214	0.00176226	0.0588366		0.00141755	0.0808002	0.783808	0.00025686	0.00452001	0.806687
	0.0743553	0.00716331	0.0390822	0.00690733	0.00235907	0.079529		0.00117106	0.0771809	0.790425	0.00046568	0.00302384	0.80179
	0.0759449	0.0107601	0.0381452	0.00769576	0.00277672	0.0824623		0.00123892	0.0762868	0.811319	0.00066067	0.00279488	0.817543
