# Supplementary material for: Antisense oligonucleotide therapeutic approach for Timothy syndrome
Source: Nature. 2024 Apr 24;628(8009):818–25. doi: 10.1038/s41586-024-07310-6 (PMC11043036; doi:10.1038/s41586-024-07310-6)
Supplement: Supplementary file 10 — Source Data Extended Data Fig. 3. [file 41586_2024_7310_MOESM10_ESM.xlsx]

## Sheet: Ext. Data Fig. 3a
	Left panel						Right panel
		Exon 8a Mut	Exon8a WT	Exon 8	Exon 7-9			Exon 8a Mut	Exon8a WT	Exon 8	Exon 7-9
	ASO.Scr	0.445255	0.187801	0.248863	0.118081		9-2	0.460427	0.27462	0.185888	0.0790647
	ASO.14	0.0582532	0.0183984	0.577644	0.345704		8-3	0.484716	0.14244	0.273855	0.0989885
	ASO.17	0.171652	0.103082	0.409509	0.315757		7-6	0.390622	0.146343	0.286847	0.176188
	ASO.18	0.147443	0.0622658	0.503431	0.28686		9-2	0.06581	0.02564	0.50939	0.39915
	ASO.20	0.484871	0.0913651	0.281786	0.141978		8-3	0.0578515	0.00948103	0.534149	0.398519
	Non-TS		0.263215	0.391319	0.345467		7-6	0.0510985	0.0200694	0.68939	0.239442
							9-2	0.28804	0.22053	0.27368	0.21775
							8-3	0.0988681	0.0552304	0.471793	0.374109
							7-6	0.128048	0.0334853	0.483054	0.355413
							9-2	0.18648	0.141778	0.404432	0.267311
							8-3	0.135193	0.0275897	0.485656	0.351562
							7-6	0.120658	0.0174298	0.620205	0.241707
							9-2	0.370997	0.178937	0.282317	0.167748
							8-3	0.786447	0.0258	0.107325	0.0804286
							7-6	0.297169	0.0693579	0.455717	0.177756

## Sheet: Ext. Data Fig. 3c
	ASO14	ASO17	ASO18	ASO20	Scr
	2e-05	7e-05	9e-05	0.00035	0.00084
	0	8e-05	2e-05	0.00024	0.00058
	5e-05	7e-05	6e-05	0.0003	0.00042

## Sheet: Ext. Data Fig. 3d
	Exon 8A						Exon 8
	TS ASO.Scr	Ctrl ASO.Scr	ASO d30	ASO d60	ASO d90		TS ASO.Scr	Ctrl ASO.Scr	ASO d30	ASO d60	ASO d90
	0.000925377	0.00079554	4.74002e-05	4.76876e-05	2.57005e-05		0.000168181	0.000540322	0.000214939	0.000317596	0.00022245
	0.00189014	0.000710952	5.14297e-05	6.34573e-05	6.78822e-05		0.000181705	0.000404604	0.000270382	0.000464204	0.000458141
	0.00249325	0.000681577	4.46563e-05	0.00012879	0.000117382		0.000840791	0.000478674	0.000278428	0.000648644	0.00246963
	0.00138142	0.000488589	4.63848e-05	0.000123401	8.58554e-05		0.00012122	0.000531315	0.000588718	0.000250575	0.000310576
	0.000942301	0.000256918	5.74586e-05	2.44801e-05	2.72373e-05		0.000290745	0.000542748	0.000461962	6.6488e-05	6.33279e-05
	0.00331658		8.0763e-05	7.16287e-05	5.89561e-05		0.000674836		0.00123468	0.000217966	0.000193557
				0.000111094	2.11371e-05					0.000373166	0.000141121
				2.77898e-05	2.62956e-05					0.000223141	0.000308503
				9.49916e-05	0.000121261					0.00141736	0.00106408
				8.34352e-05	0.000120476					0.000483408	0.00279708
				0.000143184						0.00198331
				9.70158e-05						0.0014301

## Sheet: Ext. Data Fig. 3e
	Exon 8A							Exon 8
	1h	6h	24h	48h	72h	Scr		1h	6h	24h	48h	72h	Scr
	0.000118204	0.000141732	0.00013139	9.87242e-05	5.51692e-05	0.00160616		0.000653753	0.000486154	0.00040333	0.000290066	0.000236502	0.000212659
	6.86386e-05	0.000112433	0.000184441	0.000102556	4.72623e-05	0.00166464		0.000345366	0.000351035	0.000412655	0.000341267	0.000134083	0.000148574
	0.000281202	5.89627e-05	0.000257028	0.000147609	0.000299399	0.00291377		0.000582945	0.00035497	0.00032539	0.000513209	0.000427404	0.000171534

## Sheet: Ext. Data Fig. 3f
	Left panel								Right panel
	ASO.17 10 uM	ASO.17 1 uM	ASO.17 0.1 uM	ASO.17 0.01 uM	ASO.17 0.001 uM	Scr	Control		ASO.18 10 uM	ASO.18 1 uM	ASO.18 0.1 uM	ASO.18 0.01 uM	ASO.18 0.001 uM	Scr	Control
	0.000369839		0.000982818	0.00161428	0.00169499	0.00249346	0.000587053		0.000163462	0.000575699	0.00160412	0.00170929	0.00230931	0.00194612	0.000979939
	0.000293977	0.000840005	0.001091	0.00161471	0.00314095	0.00381778	0.000797408		0.000509753	0.00071384	0.00269212	0.00356259	0.00419051	0.00499676	0.00123777
	0.000176998	0.000335318	0.000886655	0.00181975	0.00204217	0.00179967	0.00118489		0.000479861	0.000670606	0.00157715	0.00330613	0.0052961	0.00519358	0.00200356
							0.00144531								0.00154942
							0.000645907								0.00076565
							0.000560628								0.000573669

## Sheet: Ext. Data Fig. 3g
	ASO.17 1 hour	ASO.17 6 hour	ASO.17 24 hour	ASO.17 48 hour	ASO.17 72 hour	ASO.18 1 hour	ASO.18 6 hour	ASO.18 24 hour	ASO.18 48 hour	ASO.18 72 hour	ASO.Scr	Non-TS
	0.00166439	0.00358008	0.001391	0.000940399	0.00184137	0.00189804	0.000565722	0.000776729	0.000604927	0.0013579	0.00784526	0.00121057
	0.00354165	0.00277426	0.00249148	0.00180429	0.0018848	0.00212868	0.00138598	0.00191551	0.00111293	0.00164549	0.0036216	0.000980902
	0.00215648	0.00176904	0.00114943	0.00102285	0.00146023	0.00183469	0.00177074	0.00151453	0.0015192	0.00161886	0.00830376	0.00239489
						0.00129125	0.000610478	0.000993966	0.000623229	0.000624467		0.00231943
												0.00125931
												0.00134376
