# Supplementary material for: Antisense oligonucleotide therapeutic approach for Timothy syndrome
Source: Nature. 2024 Apr 24;628(8009):818–25. doi: 10.1038/s41586-024-07310-6 (PMC11043036; doi:10.1038/s41586-024-07310-6)
Supplement: Supplementary file 11 — Source Data Extended Data Fig. 4. [file 41586_2024_7310_MOESM11_ESM.xlsx]

## Sheet: Ext. Data Fig. 4c
	Ctrl Scr	TS Scr	ASO 14	ASO 17	ASO 18
	0.296408	0.380545	0.338779	0.174938	0.346671
	0.362573	0.0983666	0.191553	0.175336	0.187279
	0.11744	0.218089	0.119895	0.186117	0.140571
	0.164298	0.243518	0.190698	0.0883693	0.0859002
	0.0605371	0.159636	0.209847	0.20018	0.237727
	0.148704	0.0974522	0.217568	0.131722	0.155471
	0.313458	0.301528
	0.127775	0.21157
	0.115948	0.15559
