# Supplementary material for: Antisense oligonucleotide therapeutic approach for Timothy syndrome
Source: Nature. 2024 Apr 24;628(8009):818–25. doi: 10.1038/s41586-024-07310-6 (PMC11043036; doi:10.1038/s41586-024-07310-6)
Supplement: Supplementary file 12 — Source Data Extended Data Fig. 5. [file 41586_2024_7310_MOESM12_ESM.xlsx]

## Sheet: Ext. Data Fig. 5b
	Upper panel						Lower panel
	TS-ASO.Scr	Cy5-ASO14	Cy5-ASO17	ASO14	ASO17		TS-ASO.Scr	Cy5-ASO14	Cy5-ASO17	ASO14	ASO17
	0.00215165	0.000865208	0.00136193	0.000195236	0.000850595		0.000494944	0.00285262	0.000835683	0.000424267	0.00201257
	0.00187697	0.000491596	0.00105606	0.000489689	0.000968234		0.000379811	0.00226062	0.0011122	0.00197108	0.00232703
	0.00262689	0.000133014	0.000878389	5.3909e-05	0.000399495		0.000705143	0.000354035	0.000933172	0.00017003	0.000723425
