# Supplementary material for: Antisense oligonucleotide therapeutic approach for Timothy syndrome
Source: Nature. 2024 Apr 24;628(8009):818–25. doi: 10.1038/s41586-024-07310-6 (PMC11043036; doi:10.1038/s41586-024-07310-6)
Supplement: Supplementary file 13 — Source Data Extended Data Fig. 6. [file 41586_2024_7310_MOESM13_ESM.xlsx]

## Sheet: Ext. Data Fig. 6b
	positive control	water	ASO.Scr	A14 ASO
	96.0045	17.0368	6.22436	9.65453
	20.8662	11.1425	6.28524	9.22254
	59.2923	22.995	14.0092	7.5518
			8.39672	11.759
			13.425	9.58644
			14.324	7.61925
			14.8649	9.78363
			20.1452	1.9124
			7.59341	1.41907

## Sheet: Ext. Data Fig. 6d
	Mock	ASO.Scr	ASO.14
	1.54309	2.5185	1.43389
	1.44118	1.20354	2.32943
	3.1254	2.87135	2.45002

## Sheet: Ext. Data Fig. 6e
	Water			Positive control			ASO 14			ASO 17			ASO 18
	0.6683	0.6166	0.621	2.3994	2.2984	2.2875	0.7121	0.6833	0.6988	0.6795	0.6335	0.6492	0.63	0.6763	0.6131
	0.2155	0.2165	0.2104	2.2662	2.2926	2.3792	0.2072	0.1891	0.1922	0.1733	0.2049	0.2101	0.202	0.1968	0.2058
	0.146	0.1693	0.1357	2.5987	2.6894	2.4838	0.1379	0.1464	0.1351	0.1219	0.1468	0.1412	0.1381	0.1406	0.1467

## Sheet: Ext. Data Fig. 6f
	CACNA1D						USP28						TMEM						DGKK
	ASO.Scr	ASO.14	ASO.17	ASO.18	Ctrl		ASO.Scr	ASO.14	ASO.17	ASO.18	Ctrl		ASO.Scr	ASO.14	ASO.17	ASO.18	Ctrl		ASO.Scr	ASO.14	ASO.17	ASO.18	Ctrl
	0.0002612	0.0002376	0.0004291	0.0002057	0.0005096		0.00118225	0.0016612	0.00177769	0.00211952	0.00218438		3.27848e-05	3.3925e-05	6.82674e-05	3.4191e-05	9.00988e-05		1.88e-05	4.36e-05	5.18e-05	2.42e-05	6.42e-05
	0.0002792	0.0003833	0.0004704	0.0004386	0.0003433		0.00209381	0.00115116	0.00169022	0.00183167	0.00118225		4.83912e-05	5.18405e-05	5.32046e-05	5.03592e-05	9.11293e-05		5.4e-05	4.56e-05	9.67e-05	0.0001195	0.0004223
	0.0005148	0.0005471	0.0004124	0.0007214	0.000531		0.00128623	0.00152699	0.00162903	0.00157559	0.00118225		4.26556e-05	0.000101674	5.06134e-05	8.5444e-05	5.24057e-05		0.0002391	0.0001023	9.53e-05	0.0001606	4.9e-05
