# Supplementary material for: Antisense oligonucleotide therapeutic approach for Timothy syndrome
Source: Nature. 2024 Apr 24;628(8009):818–25. doi: 10.1038/s41586-024-07310-6 (PMC11043036; doi:10.1038/s41586-024-07310-6)
Supplement: Supplementary file 14 — Source Data Extended Data Fig. 7. [file 41586_2024_7310_MOESM14_ESM.xlsx]

## Sheet: Ext. Data Fig. 7a
	Voltage (mV)	Ctrl											TS Scramble															TS + ASO
	-70	-0.111785	-0.047457	0.00254	-0.0040371	0.0128111	0.00890466	-0.0088649	-0.0033028	-0.0046777	0.00558789	-0.014152	-0.0319492	0.0117614	-0.0192568	-0.0734244	-0.0384541	-0.0254228	-0.0015076	0.00064414	-0.0158323	0.00198197	9.26182e-05	-0.0103323	-0.0454788	-0.017581	-0.0034318	-0.0160397	-0.0247117	-0.0124389	-0.00669	-0.035345	-0.00669	-0.01416	-0.01159	-0.0078649	-0.000920171	-0.0253149	-0.00156153	-0.024691
	-65	-0.117185	-0.0368155	0.00761249	0.00142148	0.015045	0.0163144	-0.0121646	-0.0064127	0.00292004	0.00585433	0.00970632	-0.015535	0.00964223	-0.0131639	-0.084294	-0.0315594	-0.023356	-0.0204614	-0.015433	0.0296905	0.00254937	-0.00343402	-0.0146184	-0.0397149	-0.0291808	-0.0064905	-0.0106241	-0.0306599	-0.0179146	-0.00696	-0.0349771	-0.0037	-0.03128	-0.00486	-0.0108209	-0.00642938	-0.0205599	-0.0139793	-0.0195686
	-60	-0.12231	-0.082174	-0.0024265	0.0149786	0.0015898	0.00300424	0.00429903	0.00417744	-0.0006796	0.0050925	-0.0012404	0.00474619	0.0190479	-0.0189367	-0.035051	-0.0343955	-0.0414977	-0.0188478	0.0125574	-0.0188832	0.00340508	-0.000140927	-0.00533248	-0.0414525	-0.0413011	-0.0054346	-0.0114577	-0.0397995	-0.0225697	-0.00757	-0.0215514	0.010361	-0.02579	-0.0162	-0.0152413	-0.00518978	-0.0198982	-0.00909802	-0.0217992
	-55	-0.0953528	-0.106662	-0.0040383	-0.0145703	-0.0029534	-0.0033345	-0.0086092	0.00722809	-0.0028072	0.00808038	0.0289601	0.0120044	-0.0161914	-0.0186348	-0.0216444	-0.0379271	-0.0546577	-0.0077607	-0.0273779	-0.0351858	0.00684132	-0.000119439	-0.0248483	-0.0401124	-0.0273702	-0.0081879	-0.0190751	-0.0362885	-0.0217833	-0.01518	-0.0202764	-0.01173	-0.02587	-0.0206	-0.0193254	-0.00571822	-0.0253058	-0.0197669	-0.018978
	-50	-0.0363974	-0.0089795	-0.0017953	-0.0108937	-0.0339052	0.00524578	0.00503992	-0.388015	0.00111222	0.0084114	0.0223781	-0.0426492	-0.0292245	-0.0289423	-0.0071483	-0.0294011	-0.100834	-0.0270593	0.0149999	-0.0082695	0.00565816	0.00157693	-0.0488074	-0.0358762	-0.0333593	-0.0085379	-0.0175878	-0.0530456	-0.0221698	-0.01062	-0.0382768	0.003493	-0.06588	-0.01634	-0.0192504	-0.0109379	-0.195963	-0.0231814	-0.0161155
	-45	-0.138654	-0.0537956	-0.077202	-0.0153859	0.00885934	-0.0164311	-0.0150717	-0.100717	-0.0045714	-0.008163	-0.120009	-0.133599	-0.0816832	-0.0244987	-0.0049381	-0.039278	-0.102325	-0.0469854	-0.0063862	-0.021941	-0.0113982	-0.0265038	-0.0173036	-0.0471963	-0.016579	-0.0085445	-0.0216132	-0.0555868	-0.0226396	-0.01007	-0.0193355	0.003953	-0.08909	-0.01491	-0.0473541	-0.0122969	-0.329897	-0.0129883	-0.0187338
	-40	-0.143145	-0.0715911	-0.0732042	-0.0953613	-0.0641228	-0.0002494	-0.0038055	-0.318617	-0.0267737	-1	-0.291967	-0.0885105	-0.158855	-0.111733	-0.0374472	-0.0373109	-0.114555	-0.043866	-0.0068291	-0.0218421	-0.0297687	-0.0657952	-0.0317805	-0.144562	-0.0235367	-0.0112157	-0.0176718	-0.0527965	-0.0201211	-0.0106	-0.0198305	-0.01201	-0.40442	-0.018	-0.0789882	-0.0178769	-0.47464	-0.0769866	-0.123528
	-35	-0.267872	-0.0959075	-0.0737818	-0.106846	-0.215773	-0.0002304	-0.0240553	-1	-0.0848412	-0.733821	-0.366298	-0.198248	-0.226071	-0.3286	-0.0527961	-0.0809582	-0.111132	-0.0459235	-0.003101	0.0031676	-0.053768	-0.12844	-0.0515009	-0.264008	-0.0449823	-0.0373908	-0.0236492	-0.0636719	-0.0448782	-0.00937	-0.0259389	-0.01544	-0.4797	-0.01464	-0.180504	-0.0263843	-0.553215	-0.122097	-0.188523
	-30	-1	-0.114226	-0.1138	-0.0858857	-0.236493	0.000874	-0.150937	-0.758506	-0.0991613	-0.550582	-0.457732	-0.647859	-1	-0.978321	-0.364577	-0.320155	-0.169539	-0.13503	-0.0077887	-0.0013507	-0.0787058	-0.188775	-0.0155747	-0.314751	-0.218176	-0.115145	-0.0662252	-0.0663522	-0.154289	-0.01823	-0.0413804	-0.01857	-0.7935	-0.04709	-0.479878	-0.0476819	-0.634657	-0.174154	-0.261862
	-25	-0.666813	-0.118416	-1	-0.108704	-0.230769	-0.0085	-1	-0.666113	-1	-0.43655	-0.627261	-0.752473	-0.910258	-1	-0.701795	-0.433734	-0.206742	-0.34051	-0.0473202	-1	-1	-1	-0.0443979	-0.258074	-0.321327	-0.216937	-0.192487	-0.150268	-0.22612	-0.06373	-0.0692573	-0.15044	-1	-0.12809	-0.919411	-0.0633289	-0.713632	-0.330714	-0.399571
	-20	-0.622989	-0.14601	-0.936466	-1	-0.326717	-0.0117017	-0.773122	-0.568285	-0.738202	-0.323481	-0.657772	-1	-0.888989	-0.948002	-0.950261	-0.730831	-1	-1	-0.103311	-0.800158	-0.619799	-0.804485	-0.234645	-0.460269	-0.461117	-1	-0.456043	-1	-0.643096	-0.41908	-0.108786	-1	-0.99405	-0.2507	-0.960899	-1	-0.808202	-0.395425	-0.594038
	-15	-0.521378	-0.873447	-0.789179	-0.737105	-0.332297	-0.0125585	-0.570153	-0.401354	-0.651821	-0.279389	-0.793231	-0.657105	-0.868318	-0.906426	-0.977587	-0.937524	-0.785519	-0.806727	-0.634345	-0.739262	-0.53181	-0.658588	-0.698629	-0.378369	-0.583898	-0.623682	-0.873811	-0.750464	-0.751728	-0.82145	-0.207273	-0.81371	-0.84683	-0.57441	-0.96923	-0.629081	-0.963506	-1	-0.797832
	-10	-0.526502	-0.901257	-0.463761	-0.595229	-1	-0.343944	-0.268164	-0.305968	-0.596624	-0.268783	-0.910614	-0.56737	-0.796811	-0.779505	-1	-1	-0.693108	-0.670387	-1	-0.677439	-0.450561	-0.504129	-1	-1	-0.799411	-0.539879	-1	-0.642899	-1	-0.95134	-0.534313	-0.66352	-0.66604	-0.8614	-1	-0.615139	-1	-0.756997	-1
	-5	-0.30331	-1	-0.400276	-0.51845	-0.87525	-0.638064	-0.536052	-0.223947	-0.526057	-0.223628	-1	-0.494167	-0.607134	-0.630221	-0.803161	-0.970475	-0.650404	-0.575742	-0.852924	-0.545158	-0.379654	-0.343199	-0.711999	-0.8289	-1	-0.510629	-0.883105	-0.5149	-0.947792	-1	-0.733465	-0.51543	-0.49559	-1	-0.973554	-0.550094	-0.958636	-0.721289	-0.991133
	0	-0.276053	-0.934981	-0.340671	-0.416696	-0.678516	-0.931878	-0.523721	-0.151029	-0.418886	-0.167253	-0.946237	-0.49293	-0.522722	-0.440608	-0.190836	-0.91577	-0.588239	-0.489141	-0.931124	-0.509838	-0.313826	-0.220466	-0.64862	-0.762531	-0.885143	-0.462261	-0.81532	-0.420081	-0.710015	-0.97744	-0.954518	-0.46405	-0.37499	-0.86439	-0.833611	-0.456481	-0.885939	-0.649821	-0.850193
	5	-0.198357	-0.820524	-0.286181	-0.325297	-0.547202	-1	-0.497233	-0.0947426	-0.325848	-0.135342	-0.894035	-0.442467	-0.435399	-0.252012	-0.152759	-0.841767	-0.535035	-0.431237	-0.915076	-0.433952	-0.231778	-0.151036	-0.472408	-0.6969	-0.812066	-0.373833	-0.64314	-0.262001	-0.549805	-0.80445	-1	-0.36726	-0.24834	-0.70899	-0.766495	-0.388462	-0.680487	-0.603435	-0.772714
	10	-0.222409	-0.772983	-0.223346	-0.268441	-0.528116	-0.901879	-0.334567	-0.0794451	-0.229188	-0.114734	-0.770426	-0.421132	-0.263699	-0.177007	-0.163961	-0.566932	-0.476268	-0.355864	-0.774198	-0.398866	-0.183275	-0.0816191	-0.413127	-0.6588	-0.751196	-0.302738	-0.558641	-0.242843	-0.463294	-0.65142	-0.777254	-0.25622	-0.2663	-0.4931	-0.546195	-0.259592	-0.501451	-0.516096	-0.573753
	15	-0.192247	-0.654307	-0.142467	-0.206361	-0.369544	-0.778779	-0.246241	-0.0689408	-0.190403	-0.097667	-0.604235	-0.196285	-0.161663	-0.134366	-0.15651	-0.444868	-0.434652	-0.311051	-0.639204	-0.303767	-0.122516	-0.0520306	-0.223859	-0.514593	-0.519816	-0.2291	-0.474517	-0.240256	-0.37546	-0.5266	-0.540489	-0.2529	-0.26523	-0.40181	-0.371136	-0.196135	-0.315115	-0.424994	-0.475781
	20		-0.445997	-0.106178	-0.184424	-0.279411	-0.671225	-0.187266		-0.156676	-0.0871879	-0.343475	-0.135545		-0.141411		-0.365657	-0.364293	-0.256042	-0.513102	-0.177838	-0.076205	-0.0289631	-0.175423	-0.499709	-0.425707	-0.162617	-0.364614	-0.242684	-0.281759	-0.39974	-0.491322	-0.20627		-0.24491	-0.267379	-0.152652	-0.172134	-0.338947	-0.345723
	Boltzmann fitting
		Ctrl	TS	TS ASO
	-70	-0.0039124	-8.02e-05	-0.0004389
	-69.9099	-0.0039583	-8.17e-05	-0.0004454
	-69.8198	-0.0040048	-8.34e-05	-0.0004519
	-69.7297	-0.0040518	-8.5e-05	-0.0004586
	-69.6396	-0.0040994	-8.67e-05	-0.0004654
	-69.5495	-0.0041476	-8.84e-05	-0.0004723
	-69.4595	-0.0041963	-9.01e-05	-0.0004793
	-69.3694	-0.0042455	-9.19e-05	-0.0004864
	-69.2793	-0.0042954	-9.37e-05	-0.0004936
	-69.1892	-0.0043458	-9.56e-05	-0.0005009
	-69.0991	-0.0043968	-9.74e-05	-0.0005083
	-69.009	-0.0044484	-9.94e-05	-0.0005158
	-68.9189	-0.0045006	-0.0001013	-0.0005234
	-68.8288	-0.0045534	-0.0001033	-0.0005312
	-68.7387	-0.0046068	-0.0001053	-0.000539
	-68.6487	-0.0046608	-0.0001074	-0.000547
	-68.5586	-0.0047155	-0.0001095	-0.0005551
	-68.4685	-0.0047708	-0.0001117	-0.0005633
	-68.3784	-0.0048267	-0.0001139	-0.0005716
	-68.2883	-0.0048833	-0.0001161	-0.0005801
	-68.1982	-0.0049406	-0.0001184	-0.0005887
	-68.1081	-0.0049985	-0.0001208	-0.0005974
	-68.018	-0.0050571	-0.0001231	-0.0006062
	-67.9279	-0.0051163	-0.0001256	-0.0006152
	-67.8378	-0.0051763	-0.000128	-0.0006243
	-67.7477	-0.005237	-0.0001306	-0.0006335
	-67.6577	-0.0052983	-0.0001331	-0.0006429
	-67.5676	-0.0053604	-0.0001357	-0.0006524
	-67.4775	-0.0054232	-0.0001384	-0.000662
	-67.3874	-0.0054867	-0.0001411	-0.0006718
	-67.2973	-0.0055509	-0.0001439	-0.0006817
	-67.2072	-0.0056159	-0.0001468	-0.0006918
	-67.1171	-0.0056817	-0.0001496	-0.000702
	-67.027	-0.0057482	-0.0001526	-0.0007124
	-66.9369	-0.0058155	-0.0001556	-0.0007229
	-66.8469	-0.0058836	-0.0001587	-0.0007336
	-66.7568	-0.0059524	-0.0001618	-0.0007444
	-66.6667	-0.0060221	-0.000165	-0.0007554
	-66.5766	-0.0060925	-0.0001682	-0.0007666
	-66.4865	-0.0061638	-0.0001715	-0.0007779
	-66.3964	-0.0062359	-0.0001749	-0.0007894
	-66.3063	-0.0063088	-0.0001783	-0.000801
	-66.2162	-0.0063826	-0.0001818	-0.0008128
	-66.1261	-0.0064573	-0.0001854	-0.0008248
	-66.036	-0.0065327	-0.0001891	-0.000837
	-65.9459	-0.0066091	-0.0001928	-0.0008494
	-65.8559	-0.0066864	-0.0001966	-0.0008619
	-65.7658	-0.0067645	-0.0002005	-0.0008746
	-65.6757	-0.0068436	-0.0002044	-0.0008875
	-65.5856	-0.0069235	-0.0002084	-0.0009006
	-65.4955	-0.0070044	-0.0002125	-0.0009139
	-65.4054	-0.0070862	-0.0002167	-0.0009274
	-65.3153	-0.007169	-0.000221	-0.0009411
	-65.2252	-0.0072527	-0.0002253	-0.000955
	-65.1351	-0.0073374	-0.0002297	-0.0009691
	-65.0451	-0.007423	-0.0002343	-0.0009834
	-64.9549	-0.0075097	-0.0002389	-0.0009979
	-64.8649	-0.0075973	-0.0002436	-0.0010126
	-64.7748	-0.007686	-0.0002483	-0.0010275
	-64.6847	-0.0077757	-0.0002532	-0.0010427
	-64.5946	-0.0078664	-0.0002582	-0.0010581
	-64.5045	-0.0079582	-0.0002633	-0.0010737
	-64.4144	-0.008051	-0.0002685	-0.0010895
	-64.3243	-0.0081449	-0.0002737	-0.0011056
	-64.2342	-0.0082398	-0.0002791	-0.0011219
	-64.1441	-0.0083359	-0.0002846	-0.0011384
	-64.0541	-0.008433	-0.0002902	-0.0011552
	-63.964	-0.0085313	-0.0002959	-0.0011722
	-63.8739	-0.0086307	-0.0003017	-0.0011895
	-63.7838	-0.0087313	-0.0003076	-0.001207
	-63.6937	-0.008833	-0.0003137	-0.0012248
	-63.6036	-0.0089359	-0.0003199	-0.0012429
	-63.5135	-0.00904	-0.0003261	-0.0012612
	-63.4234	-0.0091452	-0.0003325	-0.0012798
	-63.3333	-0.0092517	-0.0003391	-0.0012986
	-63.2432	-0.0093594	-0.0003457	-0.0013177
	-63.1531	-0.0094683	-0.0003525	-0.0013372
	-63.0631	-0.0095785	-0.0003595	-0.0013569
	-62.973	-0.0096899	-0.0003665	-0.0013768
	-62.8829	-0.0098026	-0.0003737	-0.0013971
	-62.7928	-0.0099166	-0.0003811	-0.0014177
	-62.7027	-0.0100319	-0.0003885	-0.0014386
	-62.6126	-0.0101486	-0.0003962	-0.0014598
	-62.5225	-0.0102665	-0.000404	-0.0014812
	-62.4324	-0.0103859	-0.0004119	-0.0015031
	-62.3423	-0.0105065	-0.00042	-0.0015252
	-62.2522	-0.0106286	-0.0004282	-0.0015476
	-62.1622	-0.0107521	-0.0004366	-0.0015704
	-62.0721	-0.0108769	-0.0004452	-0.0015935
	-61.982	-0.0110032	-0.0004539	-0.001617
	-61.8919	-0.011131	-0.0004629	-0.0016408
	-61.8018	-0.0112602	-0.0004719	-0.0016649
	-61.7117	-0.0113909	-0.0004812	-0.0016894
	-61.6216	-0.011523	-0.0004906	-0.0017143
	-61.5315	-0.0116567	-0.0005003	-0.0017395
	-61.4414	-0.0117919	-0.0005101	-0.0017651
	-61.3513	-0.0119287	-0.0005201	-0.001791
	-61.2613	-0.012067	-0.0005303	-0.0018174
	-61.1712	-0.0122068	-0.0005407	-0.0018441
	-61.0811	-0.0123483	-0.0005513	-0.0018712
	-60.991	-0.0124914	-0.0005621	-0.0018987
	-60.9009	-0.0126361	-0.0005732	-0.0019266
	-60.8108	-0.0127825	-0.0005844	-0.001955
	-60.7207	-0.0129305	-0.0005959	-0.0019837
	-60.6306	-0.0130802	-0.0006076	-0.0020129
	-60.5405	-0.0132316	-0.0006195	-0.0020425
	-60.4504	-0.0133847	-0.0006316	-0.0020725
	-60.3604	-0.0135396	-0.000644	-0.0021029
	-60.2703	-0.0136962	-0.0006567	-0.0021338
	-60.1802	-0.0138546	-0.0006695	-0.0021652
	-60.0901	-0.0140148	-0.0006827	-0.002197
	-60	-0.0141768	-0.0006961	-0.0022293
	-59.9099	-0.0143407	-0.0007097	-0.002262
	-59.8198	-0.0145064	-0.0007236	-0.0022952
	-59.7297	-0.0146739	-0.0007378	-0.002329
	-59.6396	-0.0148434	-0.0007523	-0.0023632
	-59.5496	-0.0150148	-0.000767	-0.0023979
	-59.4595	-0.0151881	-0.0007821	-0.0024331
	-59.3694	-0.0153634	-0.0007974	-0.0024688
	-59.2793	-0.0155407	-0.000813	-0.002505
	-59.1892	-0.01572	-0.0008289	-0.0025418
	-59.0991	-0.0159013	-0.0008452	-0.0025791
	-59.009	-0.0160846	-0.0008618	-0.002617
	-58.9189	-0.01627	-0.0008786	-0.0026554
	-58.8288	-0.0164575	-0.0008959	-0.0026943
	-58.7387	-0.0166471	-0.0009134	-0.0027339
	-58.6487	-0.0168389	-0.0009313	-0.002774
	-58.5586	-0.0170328	-0.0009495	-0.0028147
	-58.4685	-0.0172289	-0.0009681	-0.002856
	-58.3784	-0.0174272	-0.0009871	-0.0028978
	-58.2883	-0.0176277	-0.0010064	-0.0029403
	-58.1982	-0.0178304	-0.0010262	-0.0029835
	-58.1081	-0.0180355	-0.0010463	-0.0030272
	-58.018	-0.0182428	-0.0010667	-0.0030716
	-57.9279	-0.0184525	-0.0010876	-0.0031166
	-57.8378	-0.0186645	-0.0011089	-0.0031623
	-57.7478	-0.0188789	-0.0011306	-0.0032087
	-57.6577	-0.0190957	-0.0011528	-0.0032557
	-57.5676	-0.019315	-0.0011753	-0.0033034
	-57.4775	-0.0195366	-0.0011983	-0.0033518
	-57.3874	-0.0197608	-0.0012218	-0.0034009
	-57.2973	-0.0199874	-0.0012457	-0.0034508
	-57.2072	-0.0202166	-0.0012701	-0.0035013
	-57.1171	-0.0204484	-0.001295	-0.0035526
	-57.027	-0.0206827	-0.0013203	-0.0036046
	-56.9369	-0.0209196	-0.0013461	-0.0036574
	-56.8469	-0.0211592	-0.0013725	-0.003711
	-56.7568	-0.0214015	-0.0013993	-0.0037653
	-56.6667	-0.0216464	-0.0014267	-0.0038204
	-56.5766	-0.0218941	-0.0014546	-0.0038764
	-56.4865	-0.0221445	-0.001483	-0.0039331
	-56.3964	-0.0223977	-0.0015121	-0.0039907
	-56.3063	-0.0226537	-0.0015416	-0.0040491
	-56.2162	-0.0229125	-0.0015718	-0.0041083
	-56.1261	-0.0231743	-0.0016025	-0.0041684
	-56.036	-0.0234389	-0.0016338	-0.0042294
	-55.946	-0.0237064	-0.0016658	-0.0042913
	-55.8559	-0.0239769	-0.0016983	-0.004354
	-55.7658	-0.0242504	-0.0017315	-0.0044177
	-55.6757	-0.0245269	-0.0017654	-0.0044823
	-55.5856	-0.0248065	-0.0017999	-0.0045478
	-55.4955	-0.0250891	-0.0018351	-0.0046143
	-55.4054	-0.0253749	-0.0018709	-0.0046818
	-55.3153	-0.0256638	-0.0019075	-0.0047502
	-55.2252	-0.0259558	-0.0019448	-0.0048196
	-55.1351	-0.0262511	-0.0019828	-0.0048901
	-55.0451	-0.0265497	-0.0020215	-0.0049615
	-54.9549	-0.0268515	-0.002061	-0.005034
	-54.8649	-0.0271566	-0.0021012	-0.0051075
	-54.7748	-0.0274651	-0.0021423	-0.0051821
	-54.6847	-0.0277769	-0.0021841	-0.0052578
	-54.5946	-0.0280922	-0.0022268	-0.0053346
	-54.5045	-0.0284109	-0.0022702	-0.0054125
	-54.4144	-0.028733	-0.0023146	-0.0054915
	-54.3243	-0.0290587	-0.0023597	-0.0055717
	-54.2342	-0.029388	-0.0024058	-0.005653
	-54.1441	-0.0297208	-0.0024528	-0.0057355
	-54.054	-0.0300573	-0.0025006	-0.0058192
	-53.964	-0.0303974	-0.0025494	-0.0059041
	-53.8739	-0.0307412	-0.0025992	-0.0059902
	-53.7838	-0.0310888	-0.0026499	-0.0060776
	-53.6937	-0.0314401	-0.0027016	-0.0061662
	-53.6036	-0.0317953	-0.0027543	-0.0062561
	-53.5135	-0.0321542	-0.002808	-0.0063474
	-53.4234	-0.0325171	-0.0028628	-0.0064399
	-53.3333	-0.0328839	-0.0029186	-0.0065338
	-53.2432	-0.0332546	-0.0029755	-0.006629
	-53.1531	-0.0336294	-0.0030336	-0.0067256
	-53.0631	-0.0340081	-0.0030927	-0.0068236
	-52.973	-0.034391	-0.003153	-0.006923
	-52.8829	-0.034778	-0.0032145	-0.0070239
	-52.7928	-0.0351691	-0.0032771	-0.0071262
	-52.7027	-0.0355644	-0.003341	-0.0072299
	-52.6126	-0.035964	-0.0034061	-0.0073352
	-52.5225	-0.0363678	-0.0034724	-0.007442
	-52.4324	-0.036776	-0.0035401	-0.0075503
	-52.3423	-0.0371885	-0.003609	-0.0076602
	-52.2522	-0.0376054	-0.0036793	-0.0077717
	-52.1622	-0.0380268	-0.003751	-0.0078848
	-52.0721	-0.0384527	-0.003824	-0.0079995
	-51.982	-0.0388831	-0.0038985	-0.0081158
	-51.8919	-0.039318	-0.0039744	-0.0082339
	-51.8018	-0.0397576	-0.0040518	-0.0083536
	-51.7117	-0.0402018	-0.0041306	-0.008475
	-51.6216	-0.0406508	-0.004211	-0.0085982
	-51.5315	-0.0411045	-0.004293	-0.0087232
	-51.4414	-0.0415629	-0.0043765	-0.00885
	-51.3513	-0.0420263	-0.0044616	-0.0089786
	-51.2613	-0.0424945	-0.0045484	-0.009109
	-51.1712	-0.0429676	-0.0046369	-0.0092413
	-51.0811	-0.0434457	-0.0047271	-0.0093755
	-50.991	-0.0439288	-0.004819	-0.0095116
	-50.9009	-0.044417	-0.0049127	-0.0096497
	-50.8108	-0.0449102	-0.0050082	-0.0097898
	-50.7207	-0.0454087	-0.0051055	-0.0099319
	-50.6306	-0.0459123	-0.0052047	-0.010076
	-50.5405	-0.0464212	-0.0053059	-0.0102222
	-50.4504	-0.0469354	-0.005409	-0.0103705
	-50.3604	-0.0474549	-0.005514	-0.0105209
	-50.2703	-0.0479799	-0.0056211	-0.0106734
	-50.1802	-0.0485102	-0.0057303	-0.0108281
	-50.0901	-0.0490461	-0.0058416	-0.0109851
	-50	-0.0495875	-0.005955	-0.0111443
	-49.9099	-0.0501345	-0.0060706	-0.0113058
	-49.8198	-0.0506871	-0.0061884	-0.0114696
	-49.7297	-0.0512454	-0.0063085	-0.0116357
	-49.6396	-0.0518094	-0.0064309	-0.0118042
	-49.5496	-0.0523792	-0.0065556	-0.0119751
	-49.4595	-0.0529548	-0.0066828	-0.0121484
	-49.3694	-0.0535364	-0.0068124	-0.0123243
	-49.2793	-0.0541238	-0.0069445	-0.0125026
	-49.1892	-0.0547173	-0.0070791	-0.0126835
	-49.0991	-0.0553168	-0.0072163	-0.0128669
	-49.009	-0.0559223	-0.0073562	-0.013053
	-48.9189	-0.056534	-0.0074987	-0.0132417
	-48.8288	-0.0571519	-0.007644	-0.0134331
	-48.7387	-0.057776	-0.0077921	-0.0136273
	-48.6487	-0.0584064	-0.007943	-0.0138242
	-48.5586	-0.0590432	-0.0080968	-0.0140239
	-48.4685	-0.0596863	-0.0082535	-0.0142264
	-48.3784	-0.0603359	-0.0084133	-0.0144318
	-48.2883	-0.060992	-0.0085761	-0.0146402
	-48.1982	-0.0616547	-0.008742	-0.0148515
	-48.1081	-0.0623239	-0.0089111	-0.0150658
	-48.018	-0.0629998	-0.0090834	-0.0152831
	-47.9279	-0.0636825	-0.0092591	-0.0155036
	-47.8378	-0.0643718	-0.0094381	-0.0157271
	-47.7478	-0.065068	-0.0096205	-0.0159539
	-47.6577	-0.0657711	-0.0098064	-0.0161838
	-47.5676	-0.0664811	-0.0099958	-0.016417
	-47.4775	-0.067198	-0.0101889	-0.0166535
	-47.3874	-0.067922	-0.0103856	-0.0168934
	-47.2973	-0.0686531	-0.0105861	-0.0171366
	-47.2072	-0.0693913	-0.0107905	-0.0173833
	-47.1171	-0.0701367	-0.0109987	-0.0176335
	-47.027	-0.0708893	-0.0112109	-0.0178872
	-46.9369	-0.0716493	-0.0114271	-0.0181445
	-46.8469	-0.0724166	-0.0116475	-0.0184054
	-46.7568	-0.0731912	-0.011872	-0.01867
	-46.6667	-0.0739734	-0.0121008	-0.0189384
	-46.5766	-0.074763	-0.012334	-0.0192105
	-46.4865	-0.0755602	-0.0125715	-0.0194865
	-46.3964	-0.0763651	-0.0128136	-0.0197663
	-46.3063	-0.0771776	-0.0130603	-0.0200501
	-46.2162	-0.0779978	-0.0133117	-0.0203379
	-46.1261	-0.0788258	-0.0135679	-0.0206297
	-46.036	-0.0796617	-0.0138289	-0.0209256
	-45.946	-0.0805054	-0.0140948	-0.0212257
	-45.8559	-0.081357	-0.0143658	-0.02153
	-45.7658	-0.0822167	-0.0146419	-0.0218385
	-45.6757	-0.0830844	-0.0149232	-0.0221514
	-45.5856	-0.0839602	-0.0152098	-0.0224687
	-45.4955	-0.0848441	-0.0155019	-0.0227904
	-45.4054	-0.0857362	-0.0157994	-0.0231166
	-45.3153	-0.0866366	-0.0161026	-0.0234474
	-45.2252	-0.0875453	-0.0164115	-0.0237829
	-45.1351	-0.0884624	-0.0167262	-0.024123
	-45.0451	-0.0893878	-0.0170469	-0.0244678
	-44.9549	-0.0903217	-0.0173735	-0.0248175
	-44.8649	-0.0912642	-0.0177063	-0.025172
	-44.7748	-0.0922152	-0.0180454	-0.0255315
	-44.6847	-0.0931748	-0.0183908	-0.025896
	-44.5946	-0.094143	-0.0187428	-0.0262655
	-44.5045	-0.09512	-0.0191013	-0.0266402
	-44.4144	-0.0961057	-0.0194665	-0.0270202
	-44.3243	-0.0971003	-0.0198386	-0.0274054
	-44.2342	-0.0981037	-0.0202176	-0.0277959
	-44.1441	-0.099116	-0.0206037	-0.0281919
	-44.054	-0.100137	-0.020997	-0.0285933
	-43.964	-0.101167	-0.0213977	-0.0290003
	-43.8739	-0.102207	-0.0218058	-0.029413
	-43.7838	-0.103255	-0.0222216	-0.0298313
	-43.6937	-0.104313	-0.0226451	-0.0302555
	-43.6036	-0.10538	-0.0230764	-0.0306855
	-43.5135	-0.106455	-0.0235158	-0.0311214
	-43.4234	-0.107541	-0.0239633	-0.0315633
	-43.3333	-0.108635	-0.0244192	-0.0320114
	-43.2432	-0.109739	-0.0248835	-0.0324656
	-43.1531	-0.110852	-0.0253563	-0.032926
	-43.0631	-0.111975	-0.025838	-0.0333928
	-42.973	-0.113107	-0.0263285	-0.033866
	-42.8829	-0.114249	-0.0268281	-0.0343457
	-42.7928	-0.115401	-0.0273369	-0.034832
	-42.7027	-0.116561	-0.027855	-0.0353249
	-42.6126	-0.117732	-0.0283827	-0.0358246
	-42.5225	-0.118912	-0.0289201	-0.0363311
	-42.4324	-0.120102	-0.0294674	-0.0368445
	-42.3423	-0.121302	-0.0300247	-0.037365
	-42.2522	-0.122512	-0.0305922	-0.0378925
	-42.1622	-0.123731	-0.0311701	-0.0384272
	-42.0721	-0.12496	-0.0317586	-0.0389692
	-41.982	-0.126199	-0.0323578	-0.0395186
	-41.8919	-0.127448	-0.0329679	-0.0400754
	-41.8018	-0.128707	-0.0335891	-0.0406398
	-41.7117	-0.129976	-0.0342216	-0.0412119
	-41.6216	-0.131255	-0.0348656	-0.0417917
	-41.5315	-0.132544	-0.0355213	-0.0423793
	-41.4414	-0.133843	-0.0361889	-0.0429749
	-41.3513	-0.135152	-0.0368685	-0.0435785
	-41.2613	-0.136472	-0.0375604	-0.0441903
	-41.1712	-0.137801	-0.0382648	-0.0448103
	-41.0811	-0.139141	-0.0389818	-0.0454386
	-40.991	-0.14049	-0.0397118	-0.0460754
	-40.9009	-0.14185	-0.0404548	-0.0467207
	-40.8108	-0.14322	-0.0412112	-0.0473747
	-40.7207	-0.1446	-0.041981	-0.0480375
	-40.6306	-0.145991	-0.0427647	-0.0487091
	-40.5405	-0.147392	-0.0435623	-0.0493897
	-40.4504	-0.148803	-0.0443741	-0.0500793
	-40.3604	-0.150224	-0.0452003	-0.0507782
	-40.2703	-0.151656	-0.0460412	-0.0514863
	-40.1802	-0.153098	-0.046897	-0.0522039
	-40.0901	-0.15455	-0.0477678	-0.052931
	-40	-0.156013	-0.0486541	-0.0536677
	-39.9099	-0.157486	-0.0495559	-0.0544142
	-39.8198	-0.158969	-0.0504736	-0.0551706
	-39.7297	-0.160463	-0.0514074	-0.0559369
	-39.6396	-0.161967	-0.0523575	-0.0567133
	-39.5496	-0.163481	-0.0533242	-0.0575
	-39.4595	-0.165005	-0.0543078	-0.058297
	-39.3694	-0.16654	-0.0553084	-0.0591044
	-39.2793	-0.168085	-0.0563264	-0.0599224
	-39.1892	-0.16964	-0.057362	-0.0607512
	-39.0991	-0.171206	-0.0584155	-0.0615907
	-39.009	-0.172782	-0.0594872	-0.0624412
	-38.9189	-0.174368	-0.0605772	-0.0633028
	-38.8288	-0.175964	-0.0616859	-0.0641756
	-38.7387	-0.177571	-0.0628136	-0.0650597
	-38.6487	-0.179188	-0.0639606	-0.0659553
	-38.5586	-0.180815	-0.065127	-0.0668624
	-38.4685	-0.182452	-0.0663132	-0.0677813
	-38.3784	-0.184099	-0.0675195	-0.068712
	-38.2883	-0.185756	-0.0687461	-0.0696546
	-38.1982	-0.187423	-0.0699934	-0.0706094
	-38.1081	-0.189101	-0.0712615	-0.0715764
	-38.018	-0.190788	-0.0725509	-0.0725558
	-37.9279	-0.192486	-0.0738618	-0.0735477
	-37.8378	-0.194193	-0.0751944	-0.0745523
	-37.7478	-0.19591	-0.0765492	-0.0755696
	-37.6577	-0.197637	-0.0779263	-0.0765998
	-37.5676	-0.199374	-0.0793261	-0.0776431
	-37.4775	-0.20112	-0.0807488	-0.0786996
	-37.3874	-0.202876	-0.0821948	-0.0797694
	-37.2973	-0.204642	-0.0836644	-0.0808526
	-37.2072	-0.206417	-0.0851578	-0.0819495
	-37.1171	-0.208202	-0.0866753	-0.0830601
	-37.027	-0.209997	-0.0882173	-0.0841846
	-36.9369	-0.2118	-0.0897841	-0.0853232
	-36.8469	-0.213614	-0.0913759	-0.0864759
	-36.7568	-0.215436	-0.092993	-0.087643
	-36.6667	-0.217268	-0.0946359	-0.0888245
	-36.5766	-0.219108	-0.0963046	-0.0900206
	-36.4865	-0.220958	-0.0979996	-0.0912314
	-36.3964	-0.222817	-0.0997212	-0.0924572
	-36.3063	-0.224685	-0.10147	-0.093698
	-36.2162	-0.226561	-0.103245	-0.094954
	-36.1261	-0.228447	-0.105048	-0.0962253
	-36.036	-0.230341	-0.106879	-0.0975121
	-35.946	-0.232243	-0.108737	-0.0988145
	-35.8559	-0.234154	-0.110624	-0.100133
	-35.7658	-0.236074	-0.11254	-0.101467
	-35.6757	-0.238002	-0.114484	-0.102817
	-35.5856	-0.239938	-0.116458	-0.104183
	-35.4955	-0.241882	-0.118461	-0.105566
	-35.4054	-0.243834	-0.120494	-0.106965
	-35.3153	-0.245794	-0.122557	-0.108381
	-35.2252	-0.247762	-0.12465	-0.109814
	-35.1351	-0.249737	-0.126773	-0.111264
	-35.0451	-0.25172	-0.128928	-0.11273
	-34.9549	-0.253711	-0.131113	-0.114214
	-34.8649	-0.255709	-0.133329	-0.115716
	-34.7748	-0.257714	-0.135578	-0.117235
	-34.6847	-0.259726	-0.137857	-0.118771
	-34.5946	-0.261746	-0.14017	-0.120326
	-34.5045	-0.263772	-0.142514	-0.121898
	-34.4144	-0.265804	-0.14489	-0.123489
	-34.3243	-0.267844	-0.1473	-0.125097
	-34.2342	-0.26989	-0.149742	-0.126724
	-34.1441	-0.271942	-0.152217	-0.12837
	-34.054	-0.274001	-0.154726	-0.130034
	-33.964	-0.276065	-0.157268	-0.131717
	-33.8739	-0.278135	-0.159843	-0.13342
	-33.7838	-0.280212	-0.162453	-0.135141
	-33.6937	-0.282293	-0.165096	-0.136881
	-33.6036	-0.284381	-0.167774	-0.138641
	-33.5135	-0.286473	-0.170486	-0.14042
	-33.4234	-0.288571	-0.173232	-0.142219
	-33.3333	-0.290674	-0.176012	-0.144038
	-33.2432	-0.292781	-0.178828	-0.145877
	-33.1531	-0.294894	-0.181678	-0.147735
	-33.0631	-0.29701	-0.184562	-0.149614
	-32.973	-0.299132	-0.187482	-0.151513
	-32.8829	-0.301257	-0.190437	-0.153432
	-32.7928	-0.303386	-0.193426	-0.155372
	-32.7027	-0.30552	-0.196451	-0.157333
	-32.6126	-0.307657	-0.19951	-0.159314
	-32.5225	-0.309797	-0.202604	-0.161317
	-32.4324	-0.311941	-0.205734	-0.16334
	-32.3423	-0.314088	-0.208898	-0.165384
	-32.2522	-0.316238	-0.212098	-0.16745
	-32.1622	-0.318391	-0.215332	-0.169536
	-32.0721	-0.320546	-0.218601	-0.171645
	-31.982	-0.322704	-0.221905	-0.173774
	-31.8919	-0.324864	-0.225243	-0.175926
	-31.8018	-0.327026	-0.228616	-0.178099
	-31.7117	-0.32919	-0.232023	-0.180293
	-31.6216	-0.331356	-0.235464	-0.18251
	-31.5315	-0.333523	-0.23894	-0.184749
	-31.4414	-0.335691	-0.242449	-0.187009
	-31.3514	-0.337861	-0.245991	-0.189292
	-31.2613	-0.340031	-0.249567	-0.191597
	-31.1712	-0.342203	-0.253177	-0.193924
	-31.0811	-0.344374	-0.256819	-0.196274
	-30.991	-0.346546	-0.260493	-0.198646
	-30.9009	-0.348718	-0.2642	-0.20104
	-30.8108	-0.35089	-0.267938	-0.203457
	-30.7207	-0.353062	-0.271708	-0.205897
	-30.6306	-0.355233	-0.27551	-0.208359
	-30.5405	-0.357404	-0.279341	-0.210844
	-30.4505	-0.359573	-0.283204	-0.213351
	-30.3604	-0.361742	-0.287096	-0.215881
	-30.2703	-0.363909	-0.291017	-0.218434
	-30.1802	-0.366075	-0.294968	-0.22101
	-30.0901	-0.368239	-0.298947	-0.223608
	-30	-0.370401	-0.302954	-0.226229
	-29.9099	-0.372561	-0.306988	-0.228873
	-29.8198	-0.374718	-0.311049	-0.23154
	-29.7297	-0.376873	-0.315137	-0.234229
	-29.6396	-0.379025	-0.31925	-0.236941
	-29.5495	-0.381175	-0.323388	-0.239676
	-29.4595	-0.383321	-0.32755	-0.242434
	-29.3694	-0.385463	-0.331736	-0.245215
	-29.2793	-0.387602	-0.335945	-0.248018
	-29.1892	-0.389737	-0.340176	-0.250844
	-29.0991	-0.391869	-0.344429	-0.253692
	-29.009	-0.393995	-0.348703	-0.256563
	-28.9189	-0.396118	-0.352996	-0.259456
	-28.8288	-0.398236	-0.357309	-0.262372
	-28.7387	-0.400349	-0.36164	-0.26531
	-28.6486	-0.402457	-0.365988	-0.26827
	-28.5586	-0.40456	-0.370354	-0.271253
	-28.4685	-0.406657	-0.374735	-0.274257
	-28.3784	-0.408749	-0.379131	-0.277284
	-28.2883	-0.410834	-0.383541	-0.280332
	-28.1982	-0.412914	-0.387965	-0.283402
	-28.1081	-0.414987	-0.3924	-0.286494
	-28.018	-0.417054	-0.396847	-0.289607
	-27.9279	-0.419114	-0.401304	-0.292741
	-27.8378	-0.421168	-0.405771	-0.295897
	-27.7477	-0.423214	-0.410246	-0.299073
	-27.6577	-0.425253	-0.414728	-0.302271
	-27.5676	-0.427285	-0.419216	-0.305489
	-27.4775	-0.429308	-0.42371	-0.308728
	-27.3874	-0.431324	-0.428208	-0.311987
	-27.2973	-0.433332	-0.43271	-0.315266
	-27.2072	-0.435332	-0.437213	-0.318565
	-27.1171	-0.437323	-0.441717	-0.321884
	-27.027	-0.439306	-0.446222	-0.325222
	-26.9369	-0.44128	-0.450726	-0.32858
	-26.8468	-0.443245	-0.455227	-0.331956
	-26.7568	-0.445201	-0.459725	-0.335352
	-26.6667	-0.447147	-0.464219	-0.338765
	-26.5766	-0.449084	-0.468708	-0.342197
	-26.4865	-0.451012	-0.47319	-0.345647
	-26.3964	-0.452929	-0.477664	-0.349115
	-26.3063	-0.454837	-0.48213	-0.3526
	-26.2162	-0.456734	-0.486586	-0.356103
	-26.1261	-0.458621	-0.491031	-0.359622
	-26.036	-0.460497	-0.495465	-0.363158
	-25.9459	-0.462363	-0.499885	-0.366709
	-25.8559	-0.464218	-0.504291	-0.370277
	-25.7658	-0.466062	-0.508682	-0.37386
	-25.6757	-0.467894	-0.513056	-0.377458
	-25.5856	-0.469716	-0.517413	-0.381071
	-25.4955	-0.471525	-0.521752	-0.384699
	-25.4054	-0.473324	-0.526072	-0.38834
	-25.3153	-0.47511	-0.530371	-0.391995
	-25.2252	-0.476885	-0.534648	-0.395664
	-25.1351	-0.478648	-0.538903	-0.399345
	-25.045	-0.480398	-0.543134	-0.403039
	-24.955	-0.482136	-0.547341	-0.406745
	-24.8649	-0.483862	-0.551523	-0.410463
	-24.7748	-0.485575	-0.555677	-0.414191
	-24.6847	-0.487275	-0.559805	-0.417931
	-24.5946	-0.488963	-0.563904	-0.42168
	-24.5045	-0.490638	-0.567974	-0.42544
	-24.4144	-0.492299	-0.572013	-0.429209
	-24.3243	-0.493947	-0.576022	-0.432987
	-24.2342	-0.495582	-0.579999	-0.436773
	-24.1441	-0.497204	-0.583943	-0.440568
	-24.0541	-0.498812	-0.587854	-0.44437
	-23.964	-0.500407	-0.59173	-0.448178
	-23.8739	-0.501988	-0.595571	-0.451994
	-23.7838	-0.503555	-0.599375	-0.455815
	-23.6937	-0.505108	-0.603144	-0.459642
	-23.6036	-0.506647	-0.606875	-0.463474
	-23.5135	-0.508172	-0.610568	-0.46731
	-23.4234	-0.509682	-0.614222	-0.47115
	-23.3333	-0.511179	-0.617837	-0.474993
	-23.2432	-0.512661	-0.621412	-0.478839
	-23.1532	-0.514129	-0.624946	-0.482688
	-23.0631	-0.515582	-0.628439	-0.486538
	-22.973	-0.517021	-0.63189	-0.490389
	-22.8829	-0.518444	-0.635299	-0.494241
	-22.7928	-0.519854	-0.638665	-0.498093
	-22.7027	-0.521248	-0.641988	-0.501944
	-22.6126	-0.522628	-0.645267	-0.505794
	-22.5225	-0.523992	-0.648502	-0.509643
	-22.4324	-0.525342	-0.651693	-0.513489
	-22.3423	-0.526677	-0.654838	-0.517332
	-22.2523	-0.527996	-0.657938	-0.521172
	-22.1622	-0.529301	-0.660993	-0.525008
	-22.0721	-0.53059	-0.664001	-0.528839
	-21.982	-0.531864	-0.666963	-0.532665
	-21.8919	-0.533123	-0.669879	-0.536486
	-21.8018	-0.534367	-0.672748	-0.5403
	-21.7117	-0.535595	-0.67557	-0.544107
	-21.6216	-0.536808	-0.678345	-0.547906
	-21.5315	-0.538006	-0.681072	-0.551697
	-21.4414	-0.539188	-0.683752	-0.555479
	-21.3514	-0.540355	-0.686384	-0.559253
	-21.2613	-0.541506	-0.688969	-0.563016
	-21.1712	-0.542642	-0.691505	-0.566768
	-21.0811	-0.543763	-0.693994	-0.57051
	-20.991	-0.544868	-0.696435	-0.574239
	-20.9009	-0.545957	-0.698828	-0.577957
	-20.8108	-0.547031	-0.701173	-0.581661
	-20.7207	-0.54809	-0.70347	-0.585352
	-20.6306	-0.549133	-0.705719	-0.589029
	-20.5405	-0.55016	-0.707921	-0.592692
	-20.4505	-0.551172	-0.710074	-0.596339
	-20.3604	-0.552168	-0.71218	-0.59997
	-20.2703	-0.553149	-0.714238	-0.603585
	-20.1802	-0.554115	-0.716249	-0.607184
	-20.0901	-0.555065	-0.718213	-0.610764
	-20	-0.555999	-0.720129	-0.614327
	-19.9099	-0.556918	-0.721999	-0.617871
	-19.8198	-0.557822	-0.723822	-0.621396
	-19.7297	-0.55871	-0.725598	-0.624901
	-19.6396	-0.559583	-0.727328	-0.628387
	-19.5495	-0.560441	-0.729011	-0.631851
	-19.4595	-0.561283	-0.730649	-0.635294
	-19.3694	-0.56211	-0.732242	-0.638716
	-19.2793	-0.562921	-0.733789	-0.642115
	-19.1892	-0.563718	-0.735291	-0.645491
	-19.0991	-0.564499	-0.736748	-0.648844
	-19.009	-0.565265	-0.738161	-0.652174
	-18.9189	-0.566016	-0.73953	-0.655479
	-18.8288	-0.566751	-0.740855	-0.65876
	-18.7387	-0.567472	-0.742136	-0.662015
	-18.6486	-0.568178	-0.743375	-0.665245
	-18.5586	-0.568869	-0.74457	-0.668448
	-18.4685	-0.569545	-0.745723	-0.671625
	-18.3784	-0.570206	-0.746835	-0.674776
	-18.2883	-0.570852	-0.747904	-0.677898
	-18.1982	-0.571483	-0.748933	-0.680994
	-18.1081	-0.5721	-0.74992	-0.68406
	-18.018	-0.572702	-0.750867	-0.687099
	-17.9279	-0.57329	-0.751774	-0.690108
	-17.8378	-0.573863	-0.752641	-0.693088
	-17.7477	-0.574421	-0.753469	-0.696039
	-17.6577	-0.574965	-0.754258	-0.698959
	-17.5676	-0.575495	-0.755009	-0.701849
	-17.4775	-0.57601	-0.755721	-0.704708
	-17.3874	-0.576512	-0.756396	-0.707536
	-17.2973	-0.576999	-0.757034	-0.710332
	-17.2072	-0.577472	-0.757635	-0.713097
	-17.1171	-0.577931	-0.7582	-0.71583
	-17.027	-0.578376	-0.758729	-0.718531
	-16.9369	-0.578807	-0.759223	-0.721199
	-16.8468	-0.579224	-0.759682	-0.723834
	-16.7568	-0.579627	-0.760105	-0.726436
	-16.6667	-0.580017	-0.760495	-0.729005
	-16.5766	-0.580394	-0.760852	-0.73154
	-16.4865	-0.580756	-0.761175	-0.734042
	-16.3964	-0.581106	-0.761465	-0.736509
	-16.3063	-0.581441	-0.761723	-0.738942
	-16.2162	-0.581764	-0.761949	-0.741341
	-16.1261	-0.582074	-0.762143	-0.743705
	-16.036	-0.58237	-0.762306	-0.746035
	-15.9459	-0.582653	-0.762439	-0.748329
	-15.8559	-0.582923	-0.762542	-0.750588
	-15.7658	-0.58318	-0.762615	-0.752813
	-15.6757	-0.583425	-0.762658	-0.755001
	-15.5856	-0.583657	-0.762673	-0.757155
	-15.4955	-0.583876	-0.762659	-0.759273
	-15.4054	-0.584082	-0.762617	-0.761355
	-15.3153	-0.584276	-0.762548	-0.763401
	-15.2252	-0.584458	-0.762451	-0.765411
	-15.1351	-0.584627	-0.762327	-0.767385
	-15.045	-0.584785	-0.762177	-0.769324
	-14.955	-0.584929	-0.762002	-0.771226
	-14.8649	-0.585062	-0.7618	-0.773092
	-14.7748	-0.585183	-0.761574	-0.774922
	-14.6847	-0.585292	-0.761322	-0.776716
	-14.5946	-0.58539	-0.761046	-0.778474
	-14.5045	-0.585475	-0.760747	-0.780195
	-14.4144	-0.585549	-0.760423	-0.781881
	-14.3243	-0.585611	-0.760077	-0.78353
	-14.2342	-0.585662	-0.759708	-0.785143
	-14.1441	-0.585701	-0.759316	-0.786719
	-14.0541	-0.58573	-0.758902	-0.78826
	-13.964	-0.585747	-0.758466	-0.789765
	-13.8739	-0.585753	-0.75801	-0.791233
	-13.7838	-0.585747	-0.757532	-0.792666
	-13.6937	-0.585731	-0.757033	-0.794063
	-13.6036	-0.585704	-0.756514	-0.795423
	-13.5135	-0.585667	-0.755976	-0.796749
	-13.4234	-0.585619	-0.755418	-0.798038
	-13.3333	-0.58556	-0.75484	-0.799292
	-13.2432	-0.58549	-0.754244	-0.800511
	-13.1532	-0.58541	-0.753629	-0.801694
	-13.0631	-0.58532	-0.752996	-0.802842
	-12.973	-0.58522	-0.752345	-0.803955
	-12.8829	-0.58511	-0.751676	-0.805033
	-12.7928	-0.584989	-0.75099	-0.806076
	-12.7027	-0.584859	-0.750287	-0.807084
	-12.6126	-0.584718	-0.749568	-0.808058
	-12.5225	-0.584568	-0.748832	-0.808997
	-12.4324	-0.584408	-0.74808	-0.809902
	-12.3423	-0.584239	-0.747312	-0.810774
	-12.2523	-0.58406	-0.746529	-0.811611
	-12.1622	-0.583871	-0.74573	-0.812414
	-12.0721	-0.583673	-0.744917	-0.813184
	-11.982	-0.583466	-0.744089	-0.813921
	-11.8919	-0.58325	-0.743247	-0.814624
	-11.8018	-0.583024	-0.74239	-0.815295
	-11.7117	-0.58279	-0.74152	-0.815932
	-11.6216	-0.582547	-0.740636	-0.816537
	-11.5315	-0.582295	-0.739739	-0.81711
	-11.4414	-0.582033	-0.738829	-0.81765
	-11.3514	-0.581764	-0.737906	-0.818159
	-11.2613	-0.581485	-0.736971	-0.818636
	-11.1712	-0.581199	-0.736023	-0.819081
	-11.0811	-0.580904	-0.735063	-0.819495
	-10.991	-0.5806	-0.734091	-0.819878
	-10.9009	-0.580288	-0.733108	-0.820229
	-10.8108	-0.579968	-0.732113	-0.820551
	-10.7207	-0.57964	-0.731107	-0.820842
	-10.6306	-0.579304	-0.73009	-0.821103
	-10.5405	-0.578959	-0.729062	-0.821334
	-10.4505	-0.578607	-0.728024	-0.821535
	-10.3604	-0.578248	-0.726975	-0.821706
	-10.2703	-0.57788	-0.725916	-0.821849
	-10.1802	-0.577505	-0.724848	-0.821963
	-10.0901	-0.577122	-0.723769	-0.822048
	-10	-0.576732	-0.722681	-0.822104
	-9.90991	-0.576334	-0.721584	-0.822132
	-9.81982	-0.575929	-0.720478	-0.822133
	-9.72973	-0.575517	-0.719362	-0.822105
	-9.63964	-0.575098	-0.718238	-0.82205
	-9.54955	-0.574671	-0.717105	-0.821968
	-9.45946	-0.574238	-0.715964	-0.821859
	-9.36937	-0.573797	-0.714814	-0.821724
	-9.27928	-0.57335	-0.713656	-0.821561
	-9.18919	-0.572896	-0.712491	-0.821373
	-9.0991	-0.572435	-0.711317	-0.821159
	-9.00901	-0.571967	-0.710136	-0.820919
	-8.91892	-0.571493	-0.708947	-0.820654
	-8.82883	-0.571013	-0.707751	-0.820364
	-8.73874	-0.570525	-0.706548	-0.820048
	-8.64865	-0.570032	-0.705338	-0.819708
	-8.55856	-0.569532	-0.704121	-0.819344
	-8.46847	-0.569026	-0.702897	-0.818956
	-8.37838	-0.568514	-0.701667	-0.818544
	-8.28829	-0.567995	-0.70043	-0.818108
	-8.1982	-0.567471	-0.699187	-0.817649
	-8.10811	-0.566941	-0.697937	-0.817167
	-8.01802	-0.566404	-0.696682	-0.816662
	-7.92793	-0.565862	-0.69542	-0.816134
	-7.83784	-0.565314	-0.694153	-0.815584
	-7.74775	-0.564761	-0.69288	-0.815012
	-7.65766	-0.564201	-0.691601	-0.814418
	-7.56757	-0.563637	-0.690317	-0.813803
	-7.47748	-0.563066	-0.689027	-0.813166
	-7.38739	-0.56249	-0.687732	-0.812508
	-7.2973	-0.561909	-0.686433	-0.811829
	-7.20721	-0.561322	-0.685128	-0.81113
	-7.11712	-0.560731	-0.683818	-0.810411
	-7.02703	-0.560134	-0.682503	-0.809671
	-6.93694	-0.559531	-0.681183	-0.808912
	-6.84685	-0.558924	-0.679859	-0.808133
	-6.75676	-0.558312	-0.678531	-0.807334
	-6.66667	-0.557694	-0.677198	-0.806517
	-6.57658	-0.557072	-0.67586	-0.805681
	-6.48649	-0.556445	-0.674519	-0.804825
	-6.3964	-0.555813	-0.673173	-0.803952
	-6.30631	-0.555176	-0.671823	-0.80306
	-6.21622	-0.554535	-0.670469	-0.802151
	-6.12613	-0.553889	-0.669111	-0.801223
	-6.03604	-0.553238	-0.667749	-0.800279
	-5.94595	-0.552583	-0.666384	-0.799316
	-5.85586	-0.551923	-0.665015	-0.798337
	-5.76577	-0.551259	-0.663642	-0.797341
	-5.67568	-0.550591	-0.662266	-0.796329
	-5.58559	-0.549918	-0.660887	-0.7953
	-5.4955	-0.549241	-0.659504	-0.794255
	-5.40541	-0.548559	-0.658117	-0.793194
	-5.31532	-0.547874	-0.656728	-0.792117
	-5.22523	-0.547184	-0.655335	-0.791024
	-5.13514	-0.546491	-0.65394	-0.789917
	-5.04505	-0.545793	-0.652541	-0.788794
	-4.95495	-0.545091	-0.651139	-0.787656
	-4.86486	-0.544386	-0.649735	-0.786504
	-4.77477	-0.543676	-0.648327	-0.785337
	-4.68468	-0.542963	-0.646917	-0.784156
	-4.59459	-0.542246	-0.645504	-0.78296
	-4.5045	-0.541525	-0.644089	-0.781751
	-4.41441	-0.5408	-0.642671	-0.780528
	-4.32432	-0.540072	-0.64125	-0.779292
	-4.23423	-0.53934	-0.639827	-0.778042
	-4.14414	-0.538605	-0.638401	-0.776779
	-4.05405	-0.537866	-0.636973	-0.775503
	-3.96396	-0.537124	-0.635543	-0.774214
	-3.87387	-0.536378	-0.63411	-0.772913
	-3.78378	-0.535629	-0.632676	-0.771599
	-3.69369	-0.534876	-0.631239	-0.770273
	-3.6036	-0.53412	-0.629799	-0.768935
	-3.51351	-0.533361	-0.628358	-0.767586
	-3.42342	-0.532599	-0.626915	-0.766224
	-3.33333	-0.531833	-0.62547	-0.764851
	-3.24324	-0.531065	-0.624023	-0.763466
	-3.15315	-0.530293	-0.622574	-0.762071
	-3.06306	-0.529518	-0.621123	-0.760664
	-2.97297	-0.52874	-0.61967	-0.759246
	-2.88288	-0.52796	-0.618215	-0.757818
	-2.79279	-0.527176	-0.616759	-0.756379
	-2.7027	-0.526389	-0.615301	-0.75493
	-2.61261	-0.525599	-0.613841	-0.75347
	-2.52252	-0.524807	-0.61238	-0.752
	-2.43243	-0.524011	-0.610917	-0.750521
	-2.34234	-0.523213	-0.609452	-0.749031
	-2.25225	-0.522413	-0.607986	-0.747532
	-2.16216	-0.521609	-0.606519	-0.746024
	-2.07207	-0.520803	-0.60505	-0.744506
	-1.98198	-0.519994	-0.603579	-0.742979
	-1.89189	-0.519183	-0.602107	-0.741443
	-1.8018	-0.518369	-0.600634	-0.739897
	-1.71171	-0.517552	-0.599159	-0.738344
	-1.62162	-0.516733	-0.597684	-0.736781
	-1.53153	-0.515912	-0.596206	-0.73521
	-1.44144	-0.515088	-0.594728	-0.73363
	-1.35135	-0.514262	-0.593248	-0.732042
	-1.26126	-0.513433	-0.591767	-0.730446
	-1.17117	-0.512602	-0.590285	-0.728842
	-1.08108	-0.511768	-0.588802	-0.727231
	-0.99099	-0.510933	-0.587318	-0.725611
	-0.9009	-0.510095	-0.585832	-0.723984
	-0.81081	-0.509254	-0.584346	-0.722349
	-0.72072	-0.508412	-0.582858	-0.720707
	-0.63063	-0.507567	-0.581369	-0.719057
	-0.54054	-0.506721	-0.57988	-0.7174
	-0.45045	-0.505872	-0.578389	-0.715737
	-0.36036	-0.505021	-0.576898	-0.714066
	-0.27027	-0.504168	-0.575405	-0.712388
	-0.18018	-0.503313	-0.573912	-0.710704
	-0.09009	-0.502456	-0.572418	-0.709013
	0	-0.501597	-0.570922	-0.707316
	0.09009	-0.500736	-0.569426	-0.705612
	0.18018	-0.499873	-0.567929	-0.703902
	0.27027	-0.499008	-0.566432	-0.702185
	0.36036	-0.498142	-0.564933	-0.700463
	0.45045	-0.497273	-0.563434	-0.698734
	0.54054	-0.496403	-0.561934	-0.697
	0.63063	-0.495531	-0.560433	-0.695259
	0.72072	-0.494657	-0.558931	-0.693513
	0.81081	-0.493781	-0.557429	-0.691762
	0.9009	-0.492903	-0.555926	-0.690005
	0.99099	-0.492024	-0.554422	-0.688242
	1.08108	-0.491143	-0.552918	-0.686474
	1.17117	-0.490261	-0.551413	-0.684701
	1.26126	-0.489377	-0.549907	-0.682922
	1.35135	-0.488491	-0.548401	-0.681138
	1.44144	-0.487603	-0.546894	-0.67935
	1.53153	-0.486714	-0.545386	-0.677556
	1.62162	-0.485824	-0.543878	-0.675758
	1.71171	-0.484932	-0.542369	-0.673954
	1.8018	-0.484038	-0.54086	-0.672146
	1.89189	-0.483143	-0.53935	-0.670334
	1.98198	-0.482246	-0.53784	-0.668517
	2.07207	-0.481348	-0.536329	-0.666695
	2.16216	-0.480449	-0.534817	-0.664869
	2.25225	-0.479548	-0.533306	-0.663039
	2.34234	-0.478645	-0.531793	-0.661204
	2.43243	-0.477741	-0.53028	-0.659365
	2.52252	-0.476836	-0.528767	-0.657522
	2.61261	-0.47593	-0.527253	-0.655675
	2.7027	-0.475022	-0.525739	-0.653824
	2.79279	-0.474113	-0.524224	-0.651969
	2.88288	-0.473203	-0.522709	-0.650111
	2.97297	-0.472291	-0.521193	-0.648248
	3.06306	-0.471378	-0.519678	-0.646382
	3.15315	-0.470464	-0.518161	-0.644512
	3.24324	-0.469548	-0.516644	-0.642639
	3.33333	-0.468631	-0.515127	-0.640762
	3.42342	-0.467714	-0.51361	-0.638881
	3.51351	-0.466795	-0.512092	-0.636997
	3.6036	-0.465875	-0.510574	-0.63511
	3.69369	-0.464953	-0.509055	-0.633219
	3.78378	-0.464031	-0.507536	-0.631325
	3.87387	-0.463107	-0.506017	-0.629428
	3.96396	-0.462182	-0.504497	-0.627528
	4.05405	-0.461257	-0.502977	-0.625625
	4.14414	-0.46033	-0.501457	-0.623718
	4.23423	-0.459402	-0.499937	-0.621809
	4.32432	-0.458473	-0.498416	-0.619897
	4.41441	-0.457543	-0.496895	-0.617982
	4.5045	-0.456612	-0.495373	-0.616064
	4.59459	-0.45568	-0.493851	-0.614143
	4.68468	-0.454747	-0.492329	-0.61222
	4.77477	-0.453813	-0.490807	-0.610293
	4.86486	-0.452878	-0.489285	-0.608364
	4.95495	-0.451942	-0.487762	-0.606433
	5.04505	-0.451005	-0.486239	-0.604499
	5.13514	-0.450068	-0.484716	-0.602563
	5.22523	-0.449129	-0.483192	-0.600624
	5.31532	-0.448189	-0.481668	-0.598682
	5.40541	-0.447249	-0.480144	-0.596738
	5.4955	-0.446308	-0.47862	-0.594792
	5.58559	-0.445365	-0.477096	-0.592844
	5.67568	-0.444422	-0.475571	-0.590893
	5.76577	-0.443478	-0.474046	-0.58894
	5.85586	-0.442534	-0.472521	-0.586985
	5.94595	-0.441588	-0.470996	-0.585028
	6.03604	-0.440642	-0.469471	-0.583068
	6.12613	-0.439695	-0.467945	-0.581107
	6.21622	-0.438747	-0.466419	-0.579143
	6.30631	-0.437798	-0.464893	-0.577178
	6.3964	-0.436849	-0.463367	-0.57521
	6.48649	-0.435899	-0.461841	-0.573241
	6.57658	-0.434948	-0.460314	-0.57127
	6.66667	-0.433996	-0.458788	-0.569296
	6.75676	-0.433044	-0.457261	-0.567322
	6.84685	-0.432091	-0.455734	-0.565345
	6.93694	-0.431137	-0.454207	-0.563366
	7.02703	-0.430182	-0.45268	-0.561386
	7.11712	-0.429227	-0.451152	-0.559404
	7.20721	-0.428271	-0.449624	-0.55742
	7.2973	-0.427315	-0.448097	-0.555435
	7.38739	-0.426358	-0.446569	-0.553447
	7.47748	-0.4254	-0.445041	-0.551459
	7.56757	-0.424441	-0.443513	-0.549469
	7.65766	-0.423482	-0.441985	-0.547477
	7.74775	-0.422523	-0.440456	-0.545484
	7.83784	-0.421562	-0.438928	-0.543489
	7.92793	-0.420602	-0.437399	-0.541493
	8.01802	-0.41964	-0.43587	-0.539495
	8.10811	-0.418678	-0.434341	-0.537496
	8.1982	-0.417715	-0.432812	-0.535496
	8.28829	-0.416752	-0.431283	-0.533494
	8.37838	-0.415788	-0.429754	-0.531491
	8.46847	-0.414824	-0.428225	-0.529486
	8.55856	-0.413859	-0.426695	-0.527481
	8.64865	-0.412894	-0.425166	-0.525474
	8.73874	-0.411928	-0.423636	-0.523466
	8.82883	-0.410961	-0.422107	-0.521456
	8.91892	-0.409994	-0.420577	-0.519446
	9.00901	-0.409027	-0.419047	-0.517434
	9.0991	-0.408059	-0.417517	-0.515421
	9.18919	-0.40709	-0.415987	-0.513407
	9.27928	-0.406121	-0.414457	-0.511391
	9.36937	-0.405152	-0.412927	-0.509375
	9.45946	-0.404182	-0.411396	-0.507358
	9.54955	-0.403211	-0.409866	-0.505339
	9.63964	-0.40224	-0.408336	-0.50332
	9.72973	-0.401269	-0.406805	-0.501299
	9.81982	-0.400297	-0.405274	-0.499278
	9.90991	-0.399325	-0.403744	-0.497255
	10	-0.398352	-0.402213	-0.495231
	10.0901	-0.397379	-0.400682	-0.493207
	10.1802	-0.396406	-0.399151	-0.491182
	10.2703	-0.395432	-0.39762	-0.489155
	10.3604	-0.394458	-0.396089	-0.487128
	10.4505	-0.393483	-0.394558	-0.4851
	10.5405	-0.392508	-0.393027	-0.483071
	10.6306	-0.391532	-0.391496	-0.481041
	10.7207	-0.390556	-0.389964	-0.479011
	10.8108	-0.38958	-0.388433	-0.476979
	10.9009	-0.388603	-0.386902	-0.474947
	10.991	-0.387626	-0.38537	-0.472914
	11.0811	-0.386649	-0.383839	-0.47088
	11.1712	-0.385671	-0.382307	-0.468846
	11.2613	-0.384693	-0.380776	-0.46681
	11.3514	-0.383714	-0.379244	-0.464774
	11.4414	-0.382735	-0.377712	-0.462737
	11.5315	-0.381756	-0.376181	-0.4607
	11.6216	-0.380777	-0.374649	-0.458661
	11.7117	-0.379797	-0.373117	-0.456622
	11.8018	-0.378816	-0.371585	-0.454583
	11.8919	-0.377836	-0.370053	-0.452543
	11.982	-0.376855	-0.368521	-0.450502
	12.0721	-0.375874	-0.366989	-0.44846
	12.1622	-0.374892	-0.365457	-0.446418
	12.2523	-0.37391	-0.363925	-0.444375
	12.3423	-0.372928	-0.362393	-0.442332
	12.4324	-0.371946	-0.360861	-0.440288
	12.5225	-0.370963	-0.359329	-0.438243
	12.6126	-0.36998	-0.357797	-0.436198
	12.7027	-0.368997	-0.356264	-0.434152
	12.7928	-0.368013	-0.354732	-0.432106
	12.8829	-0.36703	-0.3532	-0.430059
	12.973	-0.366046	-0.351667	-0.428012
	13.0631	-0.365061	-0.350135	-0.425964
	13.1532	-0.364077	-0.348602	-0.423916
	13.2432	-0.363092	-0.34707	-0.421867
	13.3333	-0.362107	-0.345537	-0.419818
	13.4234	-0.361121	-0.344005	-0.417768
	13.5135	-0.360135	-0.342472	-0.415718
	13.6036	-0.35915	-0.34094	-0.413667
	13.6937	-0.358163	-0.339407	-0.411616
	13.7838	-0.357177	-0.337875	-0.409564
	13.8739	-0.35619	-0.336342	-0.407512
	13.964	-0.355204	-0.334809	-0.405459
	14.0541	-0.354216	-0.333277	-0.403406
	14.1441	-0.353229	-0.331744	-0.401353
	14.2342	-0.352242	-0.330211	-0.399299
	14.3243	-0.351254	-0.328678	-0.397245
	14.4144	-0.350266	-0.327145	-0.39519
	14.5045	-0.349278	-0.325613	-0.393135
	14.5946	-0.348289	-0.32408	-0.39108
	14.6847	-0.347301	-0.322547	-0.389024
	14.7748	-0.346312	-0.321014	-0.386968
	14.8649	-0.345323	-0.319481	-0.384911
	14.955	-0.344334	-0.317948	-0.382854
	15.045	-0.343344	-0.316415	-0.380797
	15.1351	-0.342355	-0.314882	-0.37874
	15.2252	-0.341365	-0.313349	-0.376682
	15.3153	-0.340375	-0.311816	-0.374624
	15.4054	-0.339384	-0.310283	-0.372565
	15.4955	-0.338394	-0.30875	-0.370506
	15.5856	-0.337404	-0.307217	-0.368447
	15.6757	-0.336413	-0.305684	-0.366388
	15.7658	-0.335422	-0.304151	-0.364328
	15.8559	-0.334431	-0.302618	-0.362268
	15.9459	-0.33344	-0.301085	-0.360208
	16.036	-0.332448	-0.299552	-0.358147
	16.1261	-0.331457	-0.298019	-0.356086
	16.2162	-0.330465	-0.296486	-0.354025
	16.3063	-0.329473	-0.294952	-0.351964
	16.3964	-0.328481	-0.293419	-0.349902
	16.4865	-0.327489	-0.291886	-0.34784
	16.5766	-0.326496	-0.290353	-0.345778
	16.6667	-0.325504	-0.28882	-0.343716
	16.7568	-0.324511	-0.287286	-0.341653
	16.8468	-0.323518	-0.285753	-0.33959
	16.9369	-0.322525	-0.28422	-0.337527
	17.027	-0.321532	-0.282687	-0.335463
	17.1171	-0.320539	-0.281153	-0.3334
	17.2072	-0.319546	-0.27962	-0.331336
	17.2973	-0.318552	-0.278087	-0.329272
	17.3874	-0.317559	-0.276553	-0.327208
	17.4775	-0.316565	-0.27502	-0.325143
	17.5676	-0.315571	-0.273487	-0.323079
	17.6577	-0.314577	-0.271953	-0.321014
	17.7477	-0.313582	-0.27042	-0.318949
	17.8378	-0.312588	-0.268887	-0.316883
	17.9279	-0.311594	-0.267353	-0.314818
	18.018	-0.310599	-0.26582	-0.312752
	18.1081	-0.309605	-0.264287	-0.310686
	18.1982	-0.30861	-0.262753	-0.308621
	18.2883	-0.307615	-0.26122	-0.306554
	18.3784	-0.30662	-0.259686	-0.304488
	18.4685	-0.305625	-0.258153	-0.302422
	18.5586	-0.304629	-0.25662	-0.300355
	18.6486	-0.303634	-0.255086	-0.298288
	18.7387	-0.302638	-0.253553	-0.296221
	18.8288	-0.301643	-0.252019	-0.294154
	18.9189	-0.300647	-0.250486	-0.292087
	19.009	-0.299652	-0.248952	-0.290019
	19.0991	-0.298656	-0.247419	-0.287951
	19.1892	-0.29766	-0.245885	-0.285884
	19.2793	-0.296664	-0.244352	-0.283816
	19.3694	-0.295667	-0.242818	-0.281748
	19.4595	-0.294671	-0.241285	-0.27968
	19.5495	-0.293675	-0.239752	-0.277611
	19.6396	-0.292678	-0.238218	-0.275543
	19.7297	-0.291682	-0.236684	-0.273474
	19.8198	-0.290685	-0.235151	-0.271406
	19.9099	-0.289688	-0.233617	-0.269337
	20	-0.288691	-0.232084	-0.267268

## Sheet: Ext. Data Fig. 7d
	Holding potential (mV)	Ctrl														TS															TS + ASO
	-110										1	1	1	1	1				1	1	1	1	1	1		1	1	1	1			1	1	1		1	1	1	1	1		1
	-100	1	1	1	1	1	1	1	1	1	0.991154	1.18173	0.988345	0.989979	0.986886	1	1	1	0.989037	1.01189	1.2702	1.35258	0.992025	0.990355	1	0.995946	0.922833	0.940386	0.995999	1	1	0.813295	0.871702	0.91061	1	1.17782	0.906756	0.96808	0.935632	1.11416	1	1.00117
	-90	0.978341	1.05272	0.674321	0.834918	1.08081	0.960075	1.19501	1.22708	0.985006	0.944829	1.02664	0.989913	0.968011	0.903604	0.987327	1.01365	0.917625	0.980851	0.99607	1.26641	1.32168	0.886271	0.870135	1.01207	0.986117	0.937282	0.785947	0.954816	0.977596	0.953862	0.922164	0.8035	0.853576	0.962575	0.997255	0.656265	0.910052	0.895436	1.0351	0.946618	0.860852
	-80	0.91777	0.924117	0.764893	0.888896	1.08755	0.821484	0.926173	0.872037	0.95855	0.855179	0.815076	0.751424	0.825694	0.710912	0.857002	0.810867	0.753636	0.960887	1.09544	1.17352	1.12534	0.680512	0.780518	0.979125	0.87233	0.845105	0.668968	0.714862	0.90255	0.809364	0.867259	0.607335	0.735506	0.893708	1.00396	0.558228	0.783643	0.576925	1.00135	0.764677	0.849492
	-70	0.748663	0.79154	0.709706	0.692181	0.990532	0.5739	0.808922	0.712759	0.821951	0.685603	0.414787	0.554445	0.73778	0.582359	0.857498	0.849762	0.668149	0.917621	1.09626	0.733256	0.927875	0.595919	0.699874	0.917807	0.843248	0.806603	0.609994	0.565959	0.690932	0.717142	0.586213	0.537778	0.687477	0.781043	0.880191	0.448062	0.647816	0.387042	0.84494	0.664431	0.727071
	-60	0.701193	0.74256	0.443509	0.557965	0.948844	0.426816	0.655589	0.60198	0.745132	0.529164	0.381368	0.417157	0.59261	0.436993	0.826789	0.755026	0.543966	0.976322	1.18696	0.941675	0.752316	0.46251	0.586215	0.85379	0.948699	0.775139	0.536619	0.570753	0.602242	0.615362	0.588101	0.461542	0.525225	0.679672	0.696299	0.372556	0.579387	0.284696	0.702158	0.565404	0.586982
	-50	0.600018	0.634685	0.324516	0.400672	0.81998	0.421882	0.546704	0.504085	0.649128	0.439826	0.320309	0.367491	0.491557	0.391052	0.755262	0.79377	0.5054	0.905798	1.2452	0.909196	0.626696	0.361975	0.523833	0.838863	0.861314	0.740176	0.477249	0.507304	0.602608	0.584032	0.47466	0.376869	0.462541	0.594547	0.627601	0.292435	0.571186	0.222999	0.533639	0.498478	0.476572
	-40	0.286061	0.495627	0.274586	0.264869	0.691315	0.65825	0.471961	0.404602	0.538007	0.371923	0.363088	0.332492	0.368355	0.344743	0.716432	0.740334	0.480375	0.794614	1.29258	0.902803	0.530938	0.270279	0.618923	0.80069	0.974683	0.705675	0.500939	0.459811	0.579398	0.344445	0.337653	0.312317	0.385729	0.510001	0.527244	0.264379	0.451014	0.151044	0.453904	0.409366	0.373611
	-30	0.231478	0.360719	0.111817	0.0555274	0.638365	0.618587	0.36312	0.260313	0.217566	0.249225	0.250111	0.289043	0.227445	0.249386	0.726632	0.647217	0.449086	0.728731	1.26204	0.82223	0.53359	0.294384	0.609294	0.776357	0.920997	0.650613	0.474499	0.46551	0.55726	0.26535	0.252355	0.239947	0.277495	0.251935	0.521567	0.227324	0.414863	0.121997	0.430022	0.336386	0.292191
	-20	0.201232	0.255103	0.0941488	-0.0064516	0.513334	0.513364	0.33946	0.150658	0.0896895	0.155886	0.159114	0.257112	0.208185	0.198881	0.693861	0.479263	0.441945	0.508912	1.2773	0.720418	0.542737	0.299312	0.564672	0.894148	0.935576	0.372411	0.40553	0.429421	0.46222	0.262474	0.225061	0.196858	0.20565	0.148395	0.424454	0.16512	0.386494	0.0960446	0.420851	0.280426	0.210951
	-10	0.202097	0.121402	0.072296	0.00240189	0.488454	0.490733	0.285769	0.113964	0.0431922	0.13265	0.139764	0.147822	0.15264	0.175227	0.79623	0.43475	0.500062	0.420298	1.3386	0.651372	0.676792	0.332102	0.552968	0.573714	0.616545	0.32622	0.342084	0.330166	0.411321	0.259231	0.181592	0.0999002	0.174169	0.0883303	0.338888	0.153885	0.254412	0.0806034	0.377392	0.10613	0.0813625
	0	0.178961	0.0648176	0.0688836	-0.0232795	0.402075	0.463631	0.245428	0.0931453	0.0145625	0.128356	0.155728	0.108381	0.13117	0.125946	0.706102	0.349953	0.382339	0.309006	1.09776	0.466143	0.46919	0.26851	0.553896	0.503185	0.600284	0.346611	0.303491	0.260818	0.353471	0.00415892	0.126096	0.0743789	0.124733	0.0582871	0.256468	0.1168	0.208881	0.0742636	0.319029	0.0867933	0.0440544
	10	0.129316	0.0538687	0.013642	-0.0187184	0.269388	0.39055	0.194772	0.0984684	0.0312011	0.125684	0.147356	0.0217512	0.100396	0.0440863	0.506139	0.173879	0.310508	0.320084	0.947493	0.427537	0.416366	0.182012	0.430125	0.362962	0.464447	0.31525	0.312217	0.242816	0.356004	0.0847961	0.112943	0.0495247	0.097319	0.0219548	0.262631	0.101817	0.197706	0.0815296	0.293131	0.0614234	0.0448304
	20	0.102347	0.0639888	0.0147005	0.00858344	0.15109	0.337728	0.178881	0.0695206	0.00891998	0.0704088	0.181972	0.0297734	0.112784	0.0203453	0.406049	0.151103	0.282318	0.404777	0.758789	0.493642	0.389965	0.0906561	0.252664	0.204783	0.513922	0.283615	0.281956	0.210061	0.334029	0.0503123	0.09269	0.0279012	0.117771	0.0191787	0.234365	0.113858	0.204828	0.0918745	0.233412	0.0656707	0.037354
	30	0.128817	0.031847	0.0359209	0.00522679	0.122078	0.116648	0.0936678	0.0338994	0.00823558	0.0545865	0.184448	0.0310817	0.116505	0.0168366	0.273032	0.192883	0.297815	0.353028	0.580806	0.430002	0.426534	0.109959	0.300433	0.168885	0.513332	0.327895	0.28019	0.246982	0.325216	0.0300721	0.101105	0.0350628	0.0988354	0.015712	0.174914	0.117191	0.118328	0.0995275	0.274831	0.0501042	0.0335657
	40		0.041177		0.0264425	0.124314	0.243453	0.0832026	0.029382	0.0516742				0.113998	0.010879	0.233458	0.196053	0.37635	0.384529	0.378557	0.426011	0.491573	0.120948			0.517584	0.329849	0.278524	0.215512	0.326473		0.0918389	0.0361891	0.0744369	0.0229526	0.204962	0.137959	0.128759	0.0865733	0.245102	0.0602035	0.0425046
	Fitting curve	Ctrl		Fitting curve	TS		Fitting curve	TS + ASO
	-110	0.99066		-110	0.96992		-110	0.98474
	-109.85	0.99055		-109.85	0.96973		-109.85	0.98456
	-109.7	0.99043		-109.7	0.96954		-109.7	0.98438
	-109.55	0.99031		-109.55	0.96934		-109.55	0.98419
	-109.399	0.99019		-109.399	0.96915		-109.399	0.98401
	-109.249	0.99007		-109.249	0.96895		-109.249	0.98382
	-109.099	0.98994		-109.099	0.96876		-109.099	0.98363
	-108.949	0.98982		-108.949	0.96856		-108.949	0.98343
	-108.799	0.98969		-108.799	0.96836		-108.799	0.98323
	-108.649	0.98956		-108.649	0.96816		-108.649	0.98304
	-108.499	0.98943		-108.499	0.96796		-108.499	0.98284
	-108.348	0.9893		-108.348	0.96775		-108.348	0.98263
	-108.198	0.98917		-108.198	0.96755		-108.198	0.98243
	-108.048	0.98903		-108.048	0.96734		-108.048	0.98222
	-107.898	0.9889		-107.898	0.96714		-107.898	0.98201
	-107.748	0.98876		-107.748	0.96693		-107.748	0.9818
	-107.598	0.98862		-107.598	0.96672		-107.598	0.98158
	-107.447	0.98848		-107.447	0.96651		-107.447	0.98136
	-107.297	0.98834		-107.297	0.9663		-107.297	0.98114
	-107.147	0.98819		-107.147	0.96609		-107.147	0.98092
	-106.997	0.98804		-106.997	0.96587		-106.997	0.98069
	-106.847	0.9879		-106.847	0.96566		-106.847	0.98047
	-106.697	0.98775		-106.697	0.96544		-106.697	0.98024
	-106.547	0.98759		-106.547	0.96522		-106.547	0.98
	-106.396	0.98744		-106.396	0.965		-106.396	0.97977
	-106.246	0.98728		-106.246	0.96478		-106.246	0.97953
	-106.096	0.98713		-106.096	0.96456		-106.096	0.97929
	-105.946	0.98697		-105.946	0.96434		-105.946	0.97904
	-105.796	0.98681		-105.796	0.96411		-105.796	0.9788
	-105.646	0.98664		-105.646	0.96388		-105.646	0.97855
	-105.496	0.98648		-105.496	0.96366		-105.496	0.97829
	-105.345	0.98631		-105.345	0.96343		-105.345	0.97804
	-105.195	0.98614		-105.195	0.9632		-105.195	0.97778
	-105.045	0.98597		-105.045	0.96297		-105.045	0.97752
	-104.895	0.98579		-104.895	0.96273		-104.895	0.97725
	-104.745	0.98562		-104.745	0.9625		-104.745	0.97699
	-104.595	0.98544		-104.595	0.96227		-104.595	0.97672
	-104.444	0.98526		-104.444	0.96203		-104.444	0.97644
	-104.294	0.98508		-104.294	0.96179		-104.294	0.97617
	-104.144	0.98489		-104.144	0.96155		-104.144	0.97589
	-103.994	0.98471		-103.994	0.96131		-103.994	0.9756
	-103.844	0.98452		-103.844	0.96107		-103.844	0.97532
	-103.694	0.98433		-103.694	0.96082		-103.694	0.97503
	-103.544	0.98413		-103.544	0.96058		-103.544	0.97473
	-103.393	0.98394		-103.393	0.96033		-103.393	0.97444
	-103.243	0.98374		-103.243	0.96008		-103.243	0.97414
	-103.093	0.98354		-103.093	0.95983		-103.093	0.97384
	-102.943	0.98333		-102.943	0.95958		-102.943	0.97353
	-102.793	0.98313		-102.793	0.95933		-102.793	0.97322
	-102.643	0.98292		-102.643	0.95908		-102.643	0.97291
	-102.492	0.98271		-102.492	0.95882		-102.492	0.97259
	-102.342	0.98249		-102.342	0.95856		-102.342	0.97227
	-102.192	0.98228		-102.192	0.95831		-102.192	0.97195
	-102.042	0.98206		-102.042	0.95805		-102.042	0.97162
	-101.892	0.98184		-101.892	0.95778		-101.892	0.97129
	-101.742	0.98162		-101.742	0.95752		-101.742	0.97095
	-101.592	0.98139		-101.592	0.95726		-101.592	0.97061
	-101.441	0.98116		-101.441	0.95699		-101.441	0.97027
	-101.291	0.98093		-101.291	0.95672		-101.291	0.96992
	-101.141	0.98069		-101.141	0.95645		-101.141	0.96957
	-100.991	0.98046		-100.991	0.95618		-100.991	0.96922
	-100.841	0.98021		-100.841	0.95591		-100.841	0.96886
	-100.691	0.97997		-100.691	0.95564		-100.691	0.9685
	-100.541	0.97973		-100.541	0.95536		-100.541	0.96813
	-100.39	0.97948		-100.39	0.95509		-100.39	0.96776
	-100.24	0.97922		-100.24	0.95481		-100.24	0.96739
	-100.09	0.97897		-100.09	0.95453		-100.09	0.96701
	-100	0.97881		-100	0.95436		-100	0.96678
	-99.9399	0.97871		-99.9399	0.95425		-99.9399	0.96662
	-99.7898	0.97845		-99.7898	0.95396		-99.7898	0.96624
	-99.6396	0.97818		-99.6396	0.95368		-99.6396	0.96585
	-99.4895	0.97792		-99.4895	0.95339		-99.4895	0.96545
	-99.3393	0.97765		-99.3393	0.9531		-99.3393	0.96505
	-99.1892	0.97737		-99.1892	0.95281		-99.1892	0.96464
	-99.039	0.97709		-99.039	0.95252		-99.039	0.96423
	-98.8889	0.97681		-98.8889	0.95223		-98.8889	0.96382
	-98.7387	0.97653		-98.7387	0.95194		-98.7387	0.9634
	-98.5886	0.97624		-98.5886	0.95164		-98.5886	0.96298
	-98.4384	0.97595		-98.4384	0.95134		-98.4384	0.96255
	-98.2883	0.97566		-98.2883	0.95104		-98.2883	0.96212
	-98.1381	0.97536		-98.1381	0.95074		-98.1381	0.96168
	-97.988	0.97506		-97.988	0.95044		-97.988	0.96124
	-97.8378	0.97475		-97.8378	0.95013		-97.8378	0.96079
	-97.6877	0.97444		-97.6877	0.94983		-97.6877	0.96034
	-97.5375	0.97413		-97.5375	0.94952		-97.5375	0.95989
	-97.3874	0.97382		-97.3874	0.94921		-97.3874	0.95942
	-97.2372	0.9735		-97.2372	0.9489		-97.2372	0.95896
	-97.0871	0.97317		-97.0871	0.94858		-97.0871	0.95849
	-96.9369	0.97285		-96.9369	0.94827		-96.9369	0.95801
	-96.7868	0.97252		-96.7868	0.94795		-96.7868	0.95753
	-96.6366	0.97218		-96.6366	0.94763		-96.6366	0.95704
	-96.4865	0.97184		-96.4865	0.94731		-96.4865	0.95655
	-96.3363	0.9715		-96.3363	0.94699		-96.3363	0.95605
	-96.1862	0.97115		-96.1862	0.94667		-96.1862	0.95555
	-96.036	0.9708		-96.036	0.94634		-96.036	0.95504
	-95.8859	0.97045		-95.8859	0.94601		-95.8859	0.95452
	-95.7357	0.97009		-95.7357	0.94569		-95.7357	0.954
	-95.5856	0.96972		-95.5856	0.94535		-95.5856	0.95348
	-95.4354	0.96936		-95.4354	0.94502		-95.4354	0.95295
	-95.2853	0.96898		-95.2853	0.94469		-95.2853	0.95241
	-95.1351	0.96861		-95.1351	0.94435		-95.1351	0.95187
	-94.985	0.96823		-94.985	0.94401		-94.985	0.95132
	-94.8348	0.96784		-94.8348	0.94367		-94.8348	0.95076
	-94.6847	0.96745		-94.6847	0.94333		-94.6847	0.9502
	-94.5345	0.96706		-94.5345	0.94298		-94.5345	0.94964
	-94.3844	0.96666		-94.3844	0.94264		-94.3844	0.94907
	-94.2342	0.96626		-94.2342	0.94229		-94.2342	0.94849
	-94.0841	0.96585		-94.0841	0.94194		-94.0841	0.9479
	-93.9339	0.96543		-93.9339	0.94159		-93.9339	0.94731
	-93.7838	0.96502		-93.7838	0.94124		-93.7838	0.94672
	-93.6336	0.96459		-93.6336	0.94088		-93.6336	0.94611
	-93.4835	0.96417		-93.4835	0.94052		-93.4835	0.9455
	-93.3333	0.96374		-93.3333	0.94016		-93.3333	0.94489
	-93.1832	0.9633		-93.1832	0.9398		-93.1832	0.94427
	-93.033	0.96286		-93.033	0.93944		-93.033	0.94364
	-92.8829	0.96241		-92.8829	0.93908		-92.8829	0.943
	-92.7327	0.96196		-92.7327	0.93871		-92.7327	0.94236
	-92.5826	0.9615		-92.5826	0.93834		-92.5826	0.94171
	-92.4324	0.96104		-92.4324	0.93797		-92.4324	0.94106
	-92.2823	0.96057		-92.2823	0.9376		-92.2823	0.94039
	-92.1321	0.96009		-92.1321	0.93722		-92.1321	0.93972
	-91.982	0.95961		-91.982	0.93684		-91.982	0.93905
	-91.8318	0.95913		-91.8318	0.93646		-91.8318	0.93837
	-91.6817	0.95864		-91.6817	0.93608		-91.6817	0.93768
	-91.5315	0.95814		-91.5315	0.9357		-91.5315	0.93698
	-91.3814	0.95764		-91.3814	0.93532		-91.3814	0.93627
	-91.2312	0.95714		-91.2312	0.93493		-91.2312	0.93556
	-91.0811	0.95662		-91.0811	0.93454		-91.0811	0.93484
	-90.9309	0.95611		-90.9309	0.93415		-90.9309	0.93412
	-90.7808	0.95558		-90.7808	0.93375		-90.7808	0.93338
	-90.6306	0.95505		-90.6306	0.93336		-90.6306	0.93264
	-90.4805	0.95452		-90.4805	0.93296		-90.4805	0.93189
	-90.3303	0.95397		-90.3303	0.93256		-90.3303	0.93114
	-90.1802	0.95343		-90.1802	0.93216		-90.1802	0.93037
	-90.03	0.95287		-90.03	0.93176		-90.03	0.9296
	-90	0.95276		-90	0.93168		-90	0.92945
	-89.8799	0.95231		-89.8799	0.93135		-89.8799	0.92882
	-89.7297	0.95174		-89.7297	0.93094		-89.7297	0.92803
	-89.5796	0.95117		-89.5796	0.93053		-89.5796	0.92724
	-89.4294	0.95059		-89.4294	0.93012		-89.4294	0.92644
	-89.2793	0.95		-89.2793	0.92971		-89.2793	0.92563
	-89.1291	0.94941		-89.1291	0.92929		-89.1291	0.92481
	-88.979	0.94881		-88.979	0.92887		-88.979	0.92398
	-88.8288	0.94821		-88.8288	0.92845		-88.8288	0.92314
	-88.6787	0.94759		-88.6787	0.92803		-88.6787	0.9223
	-88.5285	0.94697		-88.5285	0.9276		-88.5285	0.92145
	-88.3784	0.94635		-88.3784	0.92718		-88.3784	0.92059
	-88.2282	0.94572		-88.2282	0.92675		-88.2282	0.91972
	-88.0781	0.94508		-88.0781	0.92632		-88.0781	0.91884
	-87.9279	0.94443		-87.9279	0.92588		-87.9279	0.91795
	-87.7778	0.94377		-87.7778	0.92545		-87.7778	0.91706
	-87.6276	0.94311		-87.6276	0.92501		-87.6276	0.91616
	-87.4775	0.94244		-87.4775	0.92457		-87.4775	0.91524
	-87.3273	0.94177		-87.3273	0.92413		-87.3273	0.91432
	-87.1772	0.94109		-87.1772	0.92368		-87.1772	0.91339
	-87.027	0.94039		-87.027	0.92323		-87.027	0.91246
	-86.8769	0.9397		-86.8769	0.92278		-86.8769	0.91151
	-86.7267	0.93899		-86.7267	0.92233		-86.7267	0.91055
	-86.5766	0.93828		-86.5766	0.92188		-86.5766	0.90959
	-86.4264	0.93756		-86.4264	0.92142		-86.4264	0.90861
	-86.2763	0.93683		-86.2763	0.92096		-86.2763	0.90763
	-86.1261	0.93609		-86.1261	0.9205		-86.1261	0.90663
	-85.976	0.93535		-85.976	0.92004		-85.976	0.90563
	-85.8258	0.93459		-85.8258	0.91958		-85.8258	0.90462
	-85.6757	0.93383		-85.6757	0.91911		-85.6757	0.9036
	-85.5255	0.93307		-85.5255	0.91864		-85.5255	0.90256
	-85.3754	0.93229		-85.3754	0.91817		-85.3754	0.90152
	-85.2252	0.9315		-85.2252	0.91769		-85.2252	0.90047
	-85.0751	0.93071		-85.0751	0.91721		-85.0751	0.89941
	-84.9249	0.92991		-84.9249	0.91674		-84.9249	0.89834
	-84.7748	0.9291		-84.7748	0.91625		-84.7748	0.89726
	-84.6246	0.92828		-84.6246	0.91577		-84.6246	0.89617
	-84.4745	0.92745		-84.4745	0.91528		-84.4745	0.89507
	-84.3243	0.92662		-84.3243	0.9148		-84.3243	0.89396
	-84.1742	0.92577		-84.1742	0.9143		-84.1742	0.89284
	-84.024	0.92492		-84.024	0.91381		-84.024	0.89171
	-83.8739	0.92406		-83.8739	0.91332		-83.8739	0.89057
	-83.7237	0.92319		-83.7237	0.91282		-83.7237	0.88942
	-83.5736	0.92231		-83.5736	0.91232		-83.5736	0.88826
	-83.4234	0.92142		-83.4234	0.91181		-83.4234	0.88709
	-83.2733	0.92052		-83.2733	0.91131		-83.2733	0.88591
	-83.1231	0.91961		-83.1231	0.9108		-83.1231	0.88472
	-82.973	0.91869		-82.973	0.91029		-82.973	0.88352
	-82.8228	0.91777		-82.8228	0.90978		-82.8228	0.88231
	-82.6727	0.91683		-82.6727	0.90926		-82.6727	0.88108
	-82.5225	0.91589		-82.5225	0.90875		-82.5225	0.87985
	-82.3724	0.91493		-82.3724	0.90823		-82.3724	0.87861
	-82.2222	0.91397		-82.2222	0.9077		-82.2222	0.87735
	-82.0721	0.91299		-82.0721	0.90718		-82.0721	0.87608
	-81.9219	0.91201		-81.9219	0.90665		-81.9219	0.87481
	-81.7718	0.91102		-81.7718	0.90612		-81.7718	0.87352
	-81.6216	0.91001		-81.6216	0.90559		-81.6216	0.87222
	-81.4715	0.909		-81.4715	0.90506		-81.4715	0.87091
	-81.3213	0.90797		-81.3213	0.90452		-81.3213	0.86959
	-81.1712	0.90694		-81.1712	0.90398		-81.1712	0.86826
	-81.021	0.9059		-81.021	0.90344		-81.021	0.86692
	-80.8709	0.90484		-80.8709	0.90289		-80.8709	0.86557
	-80.7207	0.90378		-80.7207	0.90235		-80.7207	0.8642
	-80.5706	0.9027		-80.5706	0.9018		-80.5706	0.86282
	-80.4204	0.90162		-80.4204	0.90124		-80.4204	0.86144
	-80.2703	0.90052		-80.2703	0.90069		-80.2703	0.86004
	-80.1201	0.89941		-80.1201	0.90013		-80.1201	0.85863
	-80	0.89852		-80	0.89969		-80	0.85749
	-79.97	0.8983		-79.97	0.89957		-79.97	0.85721
	-79.8198	0.89717		-79.8198	0.89901		-79.8198	0.85578
	-79.6697	0.89603		-79.6697	0.89845		-79.6697	0.85433
	-79.5195	0.89488		-79.5195	0.89788		-79.5195	0.85288
	-79.3694	0.89372		-79.3694	0.89731		-79.3694	0.85141
	-79.2192	0.89255		-79.2192	0.89674		-79.2192	0.84993
	-79.0691	0.89137		-79.0691	0.89616		-79.0691	0.84844
	-78.9189	0.89017		-78.9189	0.89559		-78.9189	0.84694
	-78.7688	0.88897		-78.7688	0.89501		-78.7688	0.84543
	-78.6186	0.88775		-78.6186	0.89442		-78.6186	0.8439
	-78.4685	0.88652		-78.4685	0.89384		-78.4685	0.84237
	-78.3183	0.88528		-78.3183	0.89325		-78.3183	0.84082
	-78.1682	0.88403		-78.1682	0.89266		-78.1682	0.83926
	-78.018	0.88277		-78.018	0.89207		-78.018	0.83769
	-77.8679	0.8815		-77.8679	0.89147		-77.8679	0.83611
	-77.7177	0.88021		-77.7177	0.89087		-77.7177	0.83451
	-77.5676	0.87892		-77.5676	0.89027		-77.5676	0.83291
	-77.4174	0.87761		-77.4174	0.88967		-77.4174	0.83129
	-77.2673	0.87629		-77.2673	0.88906		-77.2673	0.82966
	-77.1171	0.87495		-77.1171	0.88846		-77.1171	0.82802
	-76.967	0.87361		-76.967	0.88785		-76.967	0.82636
	-76.8168	0.87225		-76.8168	0.88723		-76.8168	0.8247
	-76.6667	0.87089		-76.6667	0.88662		-76.6667	0.82302
	-76.5165	0.86951		-76.5165	0.886		-76.5165	0.82133
	-76.3664	0.86811		-76.3664	0.88538		-76.3664	0.81963
	-76.2162	0.86671		-76.2162	0.88475		-76.2162	0.81792
	-76.0661	0.86529		-76.0661	0.88413		-76.0661	0.8162
	-75.9159	0.86386		-75.9159	0.8835		-75.9159	0.81446
	-75.7658	0.86242		-75.7658	0.88286		-75.7658	0.81271
	-75.6156	0.86097		-75.6156	0.88223		-75.6156	0.81095
	-75.4655	0.8595		-75.4655	0.88159		-75.4655	0.80918
	-75.3153	0.85803		-75.3153	0.88095		-75.3153	0.8074
	-75.1652	0.85654		-75.1652	0.88031		-75.1652	0.80561
	-75.015	0.85503		-75.015	0.87967		-75.015	0.8038
	-74.8649	0.85352		-74.8649	0.87902		-74.8649	0.80198
	-74.7147	0.85199		-74.7147	0.87837		-74.7147	0.80015
	-74.5646	0.85045		-74.5646	0.87771		-74.5646	0.79831
	-74.4144	0.84889		-74.4144	0.87706		-74.4144	0.79646
	-74.2643	0.84733		-74.2643	0.8764		-74.2643	0.79459
	-74.1141	0.84575		-74.1141	0.87574		-74.1141	0.79272
	-73.964	0.84416		-73.964	0.87508		-73.964	0.79083
	-73.8138	0.84255		-73.8138	0.87441		-73.8138	0.78893
	-73.6637	0.84094		-73.6637	0.87374		-73.6637	0.78702
	-73.5135	0.83931		-73.5135	0.87307		-73.5135	0.7851
	-73.3634	0.83766		-73.3634	0.8724		-73.3634	0.78316
	-73.2132	0.83601		-73.2132	0.87172		-73.2132	0.78122
	-73.0631	0.83434		-73.0631	0.87104		-73.0631	0.77926
	-72.9129	0.83266		-72.9129	0.87036		-72.9129	0.77729
	-72.7628	0.83096		-72.7628	0.86967		-72.7628	0.77531
	-72.6126	0.82925		-72.6126	0.86899		-72.6126	0.77332
	-72.4625	0.82753		-72.4625	0.8683		-72.4625	0.77132
	-72.3123	0.8258		-72.3123	0.8676		-72.3123	0.76931
	-72.1622	0.82405		-72.1622	0.86691		-72.1622	0.76729
	-72.012	0.82229		-72.012	0.86621		-72.012	0.76525
	-71.8619	0.82052		-71.8619	0.86551		-71.8619	0.76321
	-71.7117	0.81874		-71.7117	0.86481		-71.7117	0.76115
	-71.5616	0.81694		-71.5616	0.8641		-71.5616	0.75908
	-71.4114	0.81513		-71.4114	0.86339		-71.4114	0.75701
	-71.2613	0.8133		-71.2613	0.86268		-71.2613	0.75492
	-71.1111	0.81146		-71.1111	0.86197		-71.1111	0.75282
	-70.961	0.80961		-70.961	0.86125		-70.961	0.75071
	-70.8108	0.80775		-70.8108	0.86053		-70.8108	0.74859
	-70.6607	0.80587		-70.6607	0.85981		-70.6607	0.74646
	-70.5105	0.80398		-70.5105	0.85908		-70.5105	0.74431
	-70.3604	0.80208		-70.3604	0.85836		-70.3604	0.74216
	-70.2102	0.80017		-70.2102	0.85763		-70.2102	0.74
	-70.0601	0.79824		-70.0601	0.8569		-70.0601	0.73783
	-70	0.79746		-70	0.8566		-70	0.73696
	-69.9099	0.7963		-69.9099	0.85616		-69.9099	0.73565
	-69.7598	0.79434		-69.7598	0.85542		-69.7598	0.73346
	-69.6096	0.79238		-69.6096	0.85468		-69.6096	0.73126
	-69.4595	0.7904		-69.4595	0.85394		-69.4595	0.72904
	-69.3093	0.7884		-69.3093	0.85319		-69.3093	0.72682
	-69.1592	0.7864		-69.1592	0.85245		-69.1592	0.72459
	-69.009	0.78438		-69.009	0.8517		-69.009	0.72235
	-68.8589	0.78235		-68.8589	0.85094		-68.8589	0.7201
	-68.7087	0.78031		-68.7087	0.85019		-68.7087	0.71785
	-68.5586	0.77825		-68.5586	0.84943		-68.5586	0.71558
	-68.4084	0.77618		-68.4084	0.84867		-68.4084	0.7133
	-68.2583	0.7741		-68.2583	0.8479		-68.2583	0.71102
	-68.1081	0.77201		-68.1081	0.84714		-68.1081	0.70872
	-67.958	0.7699		-67.958	0.84637		-67.958	0.70642
	-67.8078	0.76778		-67.8078	0.8456		-67.8078	0.70411
	-67.6577	0.76565		-67.6577	0.84482		-67.6577	0.70179
	-67.5075	0.76351		-67.5075	0.84405		-67.5075	0.69946
	-67.3574	0.76136		-67.3574	0.84327		-67.3574	0.69713
	-67.2072	0.75919		-67.2072	0.84248		-67.2072	0.69478
	-67.0571	0.75701		-67.0571	0.8417		-67.0571	0.69243
	-66.9069	0.75482		-66.9069	0.84091		-66.9069	0.69007
	-66.7568	0.75262		-66.7568	0.84012		-66.7568	0.6877
	-66.6066	0.7504		-66.6066	0.83933		-66.6066	0.68533
	-66.4565	0.74818		-66.4565	0.83854		-66.4565	0.68294
	-66.3063	0.74594		-66.3063	0.83774		-66.3063	0.68055
	-66.1562	0.74369		-66.1562	0.83694		-66.1562	0.67816
	-66.006	0.74143		-66.006	0.83614		-66.006	0.67575
	-65.8559	0.73915		-65.8559	0.83533		-65.8559	0.67334
	-65.7057	0.73687		-65.7057	0.83452		-65.7057	0.67093
	-65.5556	0.73458		-65.5556	0.83371		-65.5556	0.6685
	-65.4054	0.73227		-65.4054	0.8329		-65.4054	0.66607
	-65.2553	0.72995		-65.2553	0.83209		-65.2553	0.66364
	-65.1051	0.72763		-65.1051	0.83127		-65.1051	0.66119
	-64.9549	0.72529		-64.9549	0.83045		-64.9549	0.65874
	-64.8048	0.72294		-64.8048	0.82963		-64.8048	0.65629
	-64.6547	0.72058		-64.6547	0.8288		-64.6547	0.65383
	-64.5045	0.71821		-64.5045	0.82798		-64.5045	0.65136
	-64.3543	0.71583		-64.3543	0.82715		-64.3543	0.64889
	-64.2042	0.71344		-64.2042	0.82631		-64.2042	0.64642
	-64.0541	0.71104		-64.0541	0.82548		-64.0541	0.64394
	-63.9039	0.70862		-63.9039	0.82464		-63.9039	0.64145
	-63.7537	0.7062		-63.7537	0.8238		-63.7537	0.63896
	-63.6036	0.70377		-63.6036	0.82296		-63.6036	0.63647
	-63.4534	0.70133		-63.4534	0.82212		-63.4534	0.63397
	-63.3033	0.69888		-63.3033	0.82127		-63.3033	0.63146
	-63.1531	0.69643		-63.1531	0.82042		-63.1531	0.62896
	-63.003	0.69396		-63.003	0.81957		-63.003	0.62645
	-62.8528	0.69148		-62.8528	0.81871		-62.8528	0.62393
	-62.7027	0.689		-62.7027	0.81786		-62.7027	0.62141
	-62.5525	0.6865		-62.5525	0.817		-62.5525	0.61889
	-62.4024	0.684		-62.4024	0.81614		-62.4024	0.61637
	-62.2522	0.68149		-62.2522	0.81527		-62.2522	0.61384
	-62.1021	0.67897		-62.1021	0.81441		-62.1021	0.61131
	-61.9519	0.67644		-61.9519	0.81354		-61.9519	0.60878
	-61.8018	0.6739		-61.8018	0.81267		-61.8018	0.60624
	-61.6516	0.67136		-61.6516	0.8118		-61.6516	0.60371
	-61.5015	0.66881		-61.5015	0.81092		-61.5015	0.60117
	-61.3513	0.66625		-61.3513	0.81005		-61.3513	0.59863
	-61.2012	0.66369		-61.2012	0.80917		-61.2012	0.59608
	-61.051	0.66111		-61.051	0.80828		-61.051	0.59354
	-60.9009	0.65853		-60.9009	0.8074		-60.9009	0.59099
	-60.7507	0.65595		-60.7507	0.80651		-60.7507	0.58845
	-60.6006	0.65335		-60.6006	0.80563		-60.6006	0.5859
	-60.4504	0.65075		-60.4504	0.80474		-60.4504	0.58335
	-60.3003	0.64815		-60.3003	0.80384		-60.3003	0.5808
	-60.1501	0.64554		-60.1501	0.80295		-60.1501	0.57825
	-60	0.64292		-60	0.80205		-60	0.5757
	-59.8499	0.64029		-59.8499	0.80115		-59.8499	0.57315
	-59.6997	0.63767		-59.6997	0.80025		-59.6997	0.57061
	-59.5496	0.63503		-59.5496	0.79935		-59.5496	0.56806
	-59.3994	0.63239		-59.3994	0.79844		-59.3994	0.56551
	-59.2493	0.62975		-59.2493	0.79753		-59.2493	0.56296
	-59.0991	0.6271		-59.0991	0.79662		-59.0991	0.56041
	-58.949	0.62445		-58.949	0.79571		-58.949	0.55787
	-58.7988	0.62179		-58.7988	0.79479		-58.7988	0.55532
	-58.6487	0.61913		-58.6487	0.79388		-58.6487	0.55278
	-58.4985	0.61646		-58.4985	0.79296		-58.4985	0.55024
	-58.3484	0.61379		-58.3484	0.79204		-58.3484	0.5477
	-58.1982	0.61112		-58.1982	0.79112		-58.1982	0.54516
	-58.0481	0.60844		-58.0481	0.79019		-58.0481	0.54263
	-57.8979	0.60576		-57.8979	0.78927		-57.8979	0.54009
	-57.7478	0.60308		-57.7478	0.78834		-57.7478	0.53756
	-57.5976	0.60039		-57.5976	0.78741		-57.5976	0.53504
	-57.4475	0.59771		-57.4475	0.78648		-57.4475	0.53251
	-57.2973	0.59502		-57.2973	0.78554		-57.2973	0.52999
	-57.1472	0.59233		-57.1472	0.7846		-57.1472	0.52747
	-56.997	0.58963		-56.997	0.78367		-56.997	0.52496
	-56.8469	0.58694		-56.8469	0.78273		-56.8469	0.52245
	-56.6967	0.58424		-56.6967	0.78178		-56.6967	0.51994
	-56.5466	0.58154		-56.5466	0.78084		-56.5466	0.51743
	-56.3964	0.57884		-56.3964	0.77989		-56.3964	0.51493
	-56.2463	0.57614		-56.2463	0.77895		-56.2463	0.51244
	-56.0961	0.57344		-56.0961	0.778		-56.0961	0.50995
	-55.946	0.57074		-55.946	0.77705		-55.946	0.50746
	-55.6457	0.56534		-55.7958	0.77609		-55.7958	0.50498
	-55.4955	0.56263		-55.6457	0.77514		-55.6457	0.5025
	-55.3454	0.55993		-55.4955	0.77418		-55.4955	0.50003
	-55.1952	0.55723		-55.3454	0.77322		-55.3454	0.49757
	-55.0451	0.55453		-55.1952	0.77226		-55.1952	0.49511
	-54.8949	0.55184		-55.0451	0.7713		-55.0451	0.49265
	-54.7447	0.54914		-54.8949	0.77034		-54.8949	0.4902
	-54.5946	0.54644		-54.7447	0.76938		-54.7447	0.48776
	-54.4444	0.54375		-54.5946	0.76841		-54.5946	0.48532
	-54.2943	0.54106		-54.4444	0.76744		-54.4444	0.48289
	-54.1441	0.53837		-54.2943	0.76647		-54.2943	0.48046
	-53.994	0.53568		-54.1441	0.7655		-54.1441	0.47805
	-53.8438	0.533		-53.994	0.76453		-53.994	0.47563
	-53.6937	0.53031		-53.8438	0.76355		-53.8438	0.47323
	-53.5435	0.52764		-53.6937	0.76257		-53.6937	0.47083
	-53.3934	0.52496		-53.5435	0.7616		-53.5435	0.46844
	-53.2432	0.52229		-53.3934	0.76062		-53.3934	0.46606
	-53.0931	0.51962		-53.2432	0.75964		-53.2432	0.46368
	-52.9429	0.51695		-53.0931	0.75866		-53.0931	0.46131
	-52.7928	0.51429		-52.9429	0.75767		-52.9429	0.45895
	-52.6426	0.51163		-52.7928	0.75669		-52.7928	0.4566
	-52.4925	0.50898		-52.6426	0.7557		-52.6426	0.45425
	-52.3423	0.50633		-52.4925	0.75471		-52.4925	0.45192
	-52.1922	0.50369		-52.3423	0.75372		-52.3423	0.44959
	-52.042	0.50105		-52.1922	0.75273		-52.1922	0.44727
	-51.8919	0.49842		-52.042	0.75174		-52.042	0.44495
	-51.7417	0.49579		-51.8919	0.75075		-51.8919	0.44265
	-51.5916	0.49317		-51.7417	0.74975		-51.7417	0.44035
	-51.4414	0.49055		-51.5916	0.74876		-51.5916	0.43807
	-51.2913	0.48794		-51.4414	0.74776		-51.4414	0.43579
	-51.1411	0.48533		-51.2913	0.74676		-51.2913	0.43352
	-50.991	0.48273		-51.1411	0.74576		-51.1411	0.43126
	-50.8408	0.48014		-50.991	0.74476		-50.991	0.42901
	-50.6907	0.47756		-50.8408	0.74376		-50.8408	0.42677
	-50.5405	0.47498		-50.6907	0.74275		-50.6907	0.42454
	-50.3904	0.47241		-50.5405	0.74175		-50.5405	0.42232
	-50.2402	0.46984		-50.3904	0.74074		-50.3904	0.4201
	-50.0901	0.46728		-50.2402	0.73974		-50.2402	0.4179
	-50	0.46575		-50.0901	0.73873		-50.0901	0.41571
	-49.9399	0.46473		-50	0.73813		-50	0.4144
	-49.7898	0.46219		-49.9399	0.73772		-49.9399	0.41352
	-49.6396	0.45966		-49.7898	0.73671		-49.7898	0.41135
	-49.4895	0.45713		-49.6396	0.7357		-49.6396	0.40919
	-49.3393	0.45461		-49.4895	0.73469		-49.4895	0.40704
	-49.1892	0.4521		-49.3393	0.73368		-49.3393	0.40489
	-49.039	0.4496		-49.1892	0.73266		-49.1892	0.40276
	-48.8889	0.44711		-49.039	0.73165		-49.039	0.40064
	-48.7387	0.44462		-48.8889	0.73063		-48.8889	0.39853
	-48.5886	0.44214		-48.7387	0.72962		-48.7387	0.39643
	-48.4384	0.43968		-48.5886	0.7286		-48.5886	0.39434
	-48.2883	0.43722		-48.4384	0.72758		-48.4384	0.39226
	-48.1381	0.43477		-48.2883	0.72656		-48.2883	0.39019
	-47.988	0.43233		-48.1381	0.72554		-48.1381	0.38813
	-47.8378	0.4299		-47.988	0.72452		-47.988	0.38608
	-47.6877	0.42749		-47.8378	0.7235		-47.8378	0.38405
	-47.5375	0.42508		-47.6877	0.72248		-47.6877	0.38202
	-47.3874	0.42268		-47.5375	0.72145		-47.5375	0.38001
	-47.2372	0.42029		-47.3874	0.72043		-47.3874	0.378
	-47.0871	0.41791		-47.2372	0.71941		-47.2372	0.37601
	-46.9369	0.41554		-47.0871	0.71838		-47.0871	0.37403
	-46.7868	0.41318		-46.9369	0.71736		-46.9369	0.37206
	-46.6366	0.41083		-46.7868	0.71633		-46.7868	0.3701
	-46.4865	0.40849		-46.6366	0.7153		-46.6366	0.36816
	-46.3363	0.40617		-46.4865	0.71428		-46.4865	0.36622
	-46.1862	0.40385		-46.3363	0.71325		-46.3363	0.3643
	-46.036	0.40155		-46.1862	0.71222		-46.1862	0.36239
	-45.8859	0.39925		-46.036	0.71119		-46.036	0.36048
	-45.7357	0.39697		-45.8859	0.71016		-45.8859	0.3586
	-45.5856	0.3947		-45.7357	0.70913		-45.7357	0.35672
	-45.4354	0.39244		-45.5856	0.7081		-45.5856	0.35485
	-45.2853	0.39019		-45.4354	0.70707		-45.4354	0.353
	-45.1351	0.38796		-45.2853	0.70604		-45.2853	0.35115
	-44.985	0.38573		-45.1351	0.70501		-45.1351	0.34932
	-44.8348	0.38352		-44.985	0.70398		-44.985	0.3475
	-44.6847	0.38132		-44.8348	0.70294		-44.8348	0.34569
	-44.5345	0.37913		-44.6847	0.70191		-44.6847	0.3439
	-44.3844	0.37695		-44.5345	0.70088		-44.5345	0.34211
	-44.2342	0.37479		-44.3844	0.69985		-44.3844	0.34034
	-44.0841	0.37263		-44.2342	0.69881		-44.2342	0.33858
	-43.9339	0.37049		-44.0841	0.69778		-44.0841	0.33683
	-43.7838	0.36836		-43.9339	0.69674		-43.9339	0.33509
	-43.6336	0.36625		-41.982	0.6833		-43.7838	0.33337
	-43.4835	0.36414		-41.8318	0.68227		-43.6336	0.33165
	-43.3333	0.36205		-41.6817	0.68124		-43.4835	0.32995
	-43.1832	0.35997		-41.5315	0.6802		-43.3333	0.32826
	-43.033	0.3579		-41.3814	0.67917		-43.1832	0.32658
	-42.8829	0.35585		-41.2312	0.67814		-43.033	0.32492
	-42.7327	0.35381		-41.0811	0.6771		-42.8829	0.32326
	-42.5826	0.35178		-40.9309	0.67607		-42.7327	0.32162
	-42.4324	0.34976		-40.7808	0.67504		-42.5826	0.31999
	-42.2823	0.34776		-40.6306	0.67401		-42.4324	0.31837
	-42.1321	0.34577		-40.4805	0.67298		-42.2823	0.31676
	-41.982	0.34379		-40.3303	0.67194		-42.1321	0.31516
	-41.8318	0.34182		-40.1802	0.67091		-41.982	0.31358
	-41.6817	0.33987		-40.03	0.66988		-41.8318	0.31201
	-41.5315	0.33793		-40	0.66968		-41.6817	0.31044
	-41.3814	0.336		-39.8799	0.66885		-41.5315	0.3089
	-41.2312	0.33409		-39.7297	0.66782		-41.3814	0.30736
	-41.0811	0.33219		-39.5796	0.66679		-41.2312	0.30583
	-40.9309	0.3303		-39.4294	0.66577		-41.0811	0.30432
	-40.7808	0.32843		-39.2793	0.66474		-40.9309	0.30281
	-40.6306	0.32656		-39.1291	0.66371		-40.7808	0.30132
	-40.4805	0.32472		-38.979	0.66268		-40.6306	0.29984
	-40.3303	0.32288		-38.8288	0.66166		-40.4805	0.29837
	-40.1802	0.32106		-38.6787	0.66063		-40.3303	0.29692
	-40.03	0.31925		-38.5285	0.65961		-40.1802	0.29547
	-40	0.31889		-38.3784	0.65858		-40.03	0.29404
	-39.8799	0.31745		-38.2282	0.65756		-40	0.29375
	-39.7297	0.31567		-38.0781	0.65654		-39.8799	0.29262
	-39.5796	0.3139		-37.9279	0.65551		-39.7297	0.2912
	-39.4294	0.31214		-37.7778	0.65449		-39.5796	0.2898
	-39.2793	0.31039		-37.6276	0.65347		-39.4294	0.28842
	-39.1291	0.30866		-37.4775	0.65245		-39.2793	0.28704
	-38.979	0.30694		-37.3273	0.65143		-39.1291	0.28567
	-38.8288	0.30524		-37.1772	0.65042		-38.979	0.28432
	-38.6787	0.30354		-37.027	0.6494		-38.8288	0.28297
	-38.5285	0.30186		-36.8769	0.64838		-38.6787	0.28164
	-38.3784	0.3002		-36.7267	0.64737		-38.5285	0.28032
	-38.2282	0.29854		-36.5766	0.64635		-38.3784	0.27901
	-38.0781	0.2969		-36.4264	0.64534		-38.2282	0.27771
	-37.9279	0.29527		-36.2763	0.64432		-38.0781	0.27642
	-37.7778	0.29366		-36.1261	0.64331		-37.9279	0.27514
	-37.6276	0.29205		-35.976	0.6423		-37.7778	0.27387
	-37.4775	0.29046		-35.8258	0.64129		-37.6276	0.27261
	-37.3273	0.28888		-35.6757	0.64028		-37.4775	0.27137
	-37.1772	0.28732		-35.5255	0.63928		-37.3273	0.27013
	-37.027	0.28577		-35.3754	0.63827		-37.1772	0.26891
	-36.8769	0.28423		-35.2252	0.63726		-37.027	0.2677
	-36.7267	0.2827		-35.0751	0.63626		-36.8769	0.26649
	-36.5766	0.28119		-34.9249	0.63526		-36.7267	0.2653
	-36.4264	0.27969		-34.7748	0.63425		-36.5766	0.26412
	-36.2763	0.2782		-34.6246	0.63325		-36.4264	0.26294
	-36.1261	0.27672		-34.4745	0.63225		-36.2763	0.26178
	-35.976	0.27526		-34.3243	0.63126		-36.1261	0.26063
	-35.8258	0.2738		-34.1742	0.63026		-35.976	0.25949
	-35.6757	0.27237		-34.024	0.62926		-35.8258	0.25836
	-35.5255	0.27094		-33.8739	0.62827		-35.6757	0.25724
	-35.3754	0.26952		-33.7237	0.62727		-35.5255	0.25613
	-35.2252	0.26812		-33.5736	0.62628		-35.3754	0.25502
	-35.0751	0.26673		-33.4234	0.62529		-35.2252	0.25393
	-34.9249	0.26535		-33.2733	0.6243		-35.0751	0.25285
	-34.7748	0.26398		-33.1231	0.62331		-34.9249	0.25178
	-34.6246	0.26263		-32.973	0.62233		-34.7748	0.25072
	-34.4745	0.26129		-32.8228	0.62134		-34.6246	0.24967
	-34.3243	0.25996		-32.6727	0.62036		-34.4745	0.24863
	-34.1742	0.25864		-32.5225	0.61938		-34.3243	0.24759
	-34.024	0.25733		-32.3724	0.6184		-34.1742	0.24657
	-33.8739	0.25604		-32.2222	0.61742		-34.024	0.24556
	-33.7237	0.25475		-32.0721	0.61644		-33.8739	0.24455
	-33.5736	0.25348		-31.9219	0.61546		-33.7237	0.24356
	-33.4234	0.25222		-31.7718	0.61449		-33.5736	0.24257
	-33.2733	0.25097		-31.6216	0.61352		-33.4234	0.24159
	-33.1231	0.24973		-31.4715	0.61254		-33.2733	0.24063
	-32.973	0.24851		-31.3213	0.61157		-33.1231	0.23967
	-32.8228	0.24729		-31.1712	0.61061		-32.973	0.23872
	-32.6727	0.24609		-31.021	0.60964		-32.8228	0.23778
	-32.5225	0.24489		-30.8709	0.60868		-32.6727	0.23685
	-32.3724	0.24371		-30.7207	0.60771		-32.5225	0.23593
	-32.2222	0.24254		-30.5706	0.60675		-32.3724	0.23501
	-32.0721	0.24138		-30.4204	0.60579		-32.2222	0.23411
	-31.9219	0.24024		-30.2703	0.60483		-32.0721	0.23321
	-31.7718	0.2391		-30.1201	0.60388		-31.9219	0.23233
	-31.6216	0.23797		-30	0.60311		-31.7718	0.23145
	-31.4715	0.23686		-29.97	0.60292		-31.6216	0.23058
	-31.3213	0.23575		-29.8198	0.60197		-31.4715	0.22972
	-31.1712	0.23465		-29.6697	0.60102		-31.3213	0.22886
	-31.021	0.23357		-29.5195	0.60007		-31.1712	0.22802
	-30.8709	0.2325		-29.3694	0.59912		-31.021	0.22718
	-30.7207	0.23143		-29.2192	0.59818		-30.8709	0.22635
	-30.5706	0.23038		-29.0691	0.59723		-30.7207	0.22553
	-30.4204	0.22934		-28.9189	0.59629		-30.5706	0.22472
	-30.2703	0.22831		-28.7688	0.59535		-30.4204	0.22392
	-30.1201	0.22728		-28.6186	0.59441		-30.2703	0.22312
	-30	0.22647		-28.4685	0.59348		-30.1201	0.22233
	-29.97	0.22627		-28.3183	0.59254		-30	0.22171
	-29.8198	0.22527		-28.1682	0.59161		-29.97	0.22155
	-29.6697	0.22428		-28.018	0.59068		-29.8198	0.22078
	-29.5195	0.22329		-27.8679	0.58975		-29.6697	0.22001
	-29.3694	0.22232		-27.7177	0.58882		-29.5195	0.21926
	-29.2192	0.22136		-27.5676	0.5879		-29.3694	0.21851
	-29.0691	0.2204		-27.4174	0.58698		-29.2192	0.21776
	-28.9189	0.21946		-27.2673	0.58606		-29.0691	0.21703
	-28.7688	0.21852		-27.1171	0.58514		-28.9189	0.2163
	-28.6186	0.2176		-26.967	0.58422		-28.7688	0.21558
	-28.4685	0.21668		-26.8168	0.58331		-28.6186	0.21487
	-28.3183	0.21578		-26.6667	0.5824		-28.4685	0.21416
	-28.1682	0.21488		-26.5165	0.58149		-28.3183	0.21346
	-28.018	0.21399		-26.3664	0.58058		-28.1682	0.21277
	-27.8679	0.21311		-26.2162	0.57967		-28.018	0.21209
	-27.7177	0.21224		-26.0661	0.57877		-27.8679	0.21141
	-27.5676	0.21138		-25.9159	0.57787		-27.7177	0.21074
	-27.4174	0.21053		-25.7658	0.57697		-27.5676	0.21008
	-27.2673	0.20969		-25.6156	0.57607		-27.4174	0.20942
	-27.1171	0.20885		-25.4655	0.57517		-27.2673	0.20877
	-26.967	0.20802		-25.3153	0.57428		-27.1171	0.20813
	-26.8168	0.20721		-25.1652	0.57339		-26.967	0.20749
	-26.6667	0.2064		-25.015	0.5725		-26.8168	0.20686
	-26.5165	0.2056		-24.8649	0.57162		-26.6667	0.20624
	-26.3664	0.20481		-24.7147	0.57073		-26.5165	0.20562
	-26.2162	0.20402		-24.5646	0.56985		-26.3664	0.20501
	-26.0661	0.20325		-24.4144	0.56897		-26.2162	0.20441
	-25.9159	0.20248		-24.2643	0.56809		-26.0661	0.20381
	-25.7658	0.20172		-24.1141	0.56722		-25.9159	0.20322
	-25.6156	0.20097		-23.964	0.56635		-25.7658	0.20264
	-25.4655	0.20022		-23.8138	0.56548		-25.6156	0.20206
	-25.3153	0.19949		-23.6637	0.56461		-25.4655	0.20148
	-25.1652	0.19876		-23.5135	0.56374		-25.3153	0.20092
	-25.015	0.19804		-23.3634	0.56288		-25.1652	0.20036
	-24.8649	0.19733		-23.2132	0.56202		-25.015	0.1998
	-24.7147	0.19662		-23.0631	0.56116		-24.8649	0.19925
	-24.5646	0.19593		-22.9129	0.5603		-24.7147	0.19871
	-24.4144	0.19524		-22.7628	0.55945		-24.5646	0.19817
	-24.2643	0.19455		-22.6126	0.5586		-24.4144	0.19764
	-24.1141	0.19388		-22.4625	0.55775		-24.2643	0.19711
	-23.964	0.19321		-22.3123	0.5569		-24.1141	0.19659
	-23.8138	0.19255		-22.1622	0.55606		-23.964	0.19608
	-23.6637	0.1919		-22.012	0.55522		-23.8138	0.19557
	-23.5135	0.19125		-21.8619	0.55438		-23.6637	0.19506
	-23.3634	0.19061		-21.7117	0.55354		-23.5135	0.19456
	-23.2132	0.18998		-21.5616	0.5527		-23.3634	0.19407
	-23.0631	0.18935		-21.4114	0.55187		-23.2132	0.19358
	-22.9129	0.18874		-21.2613	0.55104		-23.0631	0.1931
	-22.7628	0.18812		-21.1111	0.55022		-22.9129	0.19262
	-22.6126	0.18752		-20.961	0.54939		-22.7628	0.19215
	-22.4625	0.18692		-20.8108	0.54857		-22.6126	0.19168
	-22.3123	0.18633		-20.6607	0.54775		-22.4625	0.19122
	-22.1622	0.18574		-20.5105	0.54693		-22.3123	0.19076
	-22.012	0.18517		-20.3604	0.54612		-22.1622	0.19031
	-21.8619	0.18459		-20.2102	0.5453		-22.012	0.18986
	-21.7117	0.18403		-20.0601	0.54449		-21.8619	0.18942
	-21.5616	0.18347		-20	0.54417		-21.7117	0.18898
	-21.4114	0.18291		-19.9099	0.54369		-21.5616	0.18855
	-21.2613	0.18237		-19.7598	0.54288		-21.4114	0.18812
	-21.1111	0.18182		-19.6096	0.54208		-21.2613	0.1877
	-20.961	0.18129		-19.4595	0.54128		-21.1111	0.18728
	-20.8108	0.18076		-19.3093	0.54048		-20.961	0.18686
	-20.6607	0.18024		-19.1592	0.53969		-20.8108	0.18645
	-20.5105	0.17972		-19.009	0.5389		-20.6607	0.18605
	-20.3604	0.17921		-18.8589	0.53811		-20.5105	0.18565
	-20.2102	0.1787		-18.7087	0.53732		-20.3604	0.18525
	-20.0601	0.1782		-18.5586	0.53654		-20.2102	0.18486
	-20	0.178		-18.4084	0.53575		-20.0601	0.18447
	-19.9099	0.1777		-18.2583	0.53497		-20	0.18432
	-19.7598	0.17722		-18.1081	0.5342		-19.9099	0.18409
	-19.6096	0.17673		-17.958	0.53342		-19.7598	0.18371
	-19.4595	0.17625		-17.8078	0.53265		-19.6096	0.18333
	-19.3093	0.17578		-17.6577	0.53188		-19.4595	0.18296
	-19.1592	0.17531		-17.5075	0.53112		-19.3093	0.18259
	-19.009	0.17485		-17.3574	0.53035		-19.1592	0.18223
	-18.8589	0.17439		-17.2072	0.52959		-19.009	0.18187
	-18.7087	0.17394		-17.0571	0.52883		-18.8589	0.18152
	-18.5586	0.1735		-16.9069	0.52808		-18.7087	0.18117
	-18.4084	0.17305		-16.7568	0.52732		-18.5586	0.18082
	-18.2583	0.17262		-16.6066	0.52657		-18.4084	0.18048
	-18.1081	0.17219		-16.4565	0.52583		-18.2583	0.18014
	-17.958	0.17176		-16.3063	0.52508		-18.1081	0.1798
	-17.8078	0.17134		-16.1562	0.52434		-17.958	0.17947
	-17.6577	0.17092		-16.006	0.5236		-17.8078	0.17914
	-17.5075	0.17051		-15.8559	0.52286		-17.6577	0.17882
	-17.3574	0.1701		-15.7057	0.52213		-17.5075	0.1785
	-17.2072	0.1697		-15.5556	0.52139		-17.3574	0.17818
	-17.0571	0.1693		-15.4054	0.52066		-17.2072	0.17786
	-16.9069	0.16891		-15.2553	0.51994		-17.0571	0.17755
	-16.7568	0.16852		-15.1051	0.51921		-16.9069	0.17725
	-16.6066	0.16813		-14.955	0.51849		-16.7568	0.17694
	-16.4565	0.16775		-14.8048	0.51777		-16.6066	0.17664
	-16.3063	0.16738		-14.6547	0.51705		-16.4565	0.17635
	-16.1562	0.167		-14.5045	0.51634		-16.3063	0.17605
	-16.006	0.16664		-14.3544	0.51563		-16.1562	0.17576
	-15.8559	0.16627		-14.2042	0.51492		-16.006	0.17548
	-15.7057	0.16592		-14.0541	0.51422		-15.8559	0.17519
	-15.5556	0.16556		-13.9039	0.51351		-15.7057	0.17491
	-15.4054	0.16521		-13.7538	0.51281		-15.5556	0.17464
	-15.2553	0.16486		-13.6036	0.51211		-15.4054	0.17436
	-15.1051	0.16452		-13.4535	0.51142		-15.2553	0.17409
	-14.955	0.16418		-13.3033	0.51073		-15.1051	0.17382
	-14.8048	0.16385		-13.1532	0.51004		-14.955	0.17356
	-14.6547	0.16352		-13.003	0.50935		-14.8048	0.1733
	-14.5045	0.16319		-12.8529	0.50866		-14.6547	0.17304
	-14.3544	0.16287		-12.7027	0.50798		-14.5045	0.17278
	-14.2042	0.16255		-12.5526	0.5073		-14.3544	0.17253
	-14.0541	0.16223		-12.4024	0.50663		-14.2042	0.17228
	-13.9039	0.16192		-12.2523	0.50595		-14.0541	0.17203
	-13.7538	0.16161		-12.1021	0.50528		-13.9039	0.17179
	-13.6036	0.16131		-11.952	0.50461		-13.7538	0.17155
	-13.4535	0.16101		-11.8018	0.50395		-13.6036	0.17131
	-13.3033	0.16071		-11.6517	0.50328		-13.4535	0.17107
	-13.1532	0.16042		-11.5015	0.50262		-13.3033	0.17084
	-13.003	0.16013		-11.3514	0.50196		-13.1532	0.17061
	-12.8529	0.15984		-11.2012	0.50131		-13.003	0.17038
	-12.7027	0.15956		-11.0511	0.50066		-12.8529	0.17015
	-12.5526	0.15928		-10.9009	0.50001		-12.7027	0.16993
	-12.4024	0.159		-10.7508	0.49936		-12.5526	0.16971
	-12.2523	0.15873		-10.6006	0.49871		-12.4024	0.16949
	-12.1021	0.15846		-10.4505	0.49807		-12.2523	0.16927
	-11.952	0.15819		-10.3003	0.49743		-12.1021	0.16906
	-11.8018	0.15792		-10.1502	0.49679		-11.952	0.16885
	-11.6517	0.15766		-10	0.49616		-11.8018	0.16864
	-11.5015	0.15741		-9.84985	0.49553		-11.6517	0.16844
	-11.3514	0.15715		-9.6997	0.4949		-11.5015	0.16823
	-11.2012	0.1569		-9.54955	0.49427		-11.3514	0.16803
	-11.0511	0.15665		-9.3994	0.49365		-11.2012	0.16783
	-10.9009	0.1564		-9.24925	0.49303		-11.0511	0.16764
	-10.7508	0.15616		-9.0991	0.49241		-10.9009	0.16744
	-10.6006	0.15592		-8.94895	0.49179		-10.7508	0.16725
	-10.4505	0.15568		-8.7988	0.49118		-10.6006	0.16706
	-10.3003	0.15545		-8.64865	0.49057		-10.4505	0.16687
	-10.1502	0.15522		-8.4985	0.48996		-10.3003	0.16669
	-10	0.15499		-8.34835	0.48935		-10.1502	0.1665
	-9.84985	0.15476		-8.1982	0.48875		-10	0.16632
	-9.6997	0.15454		-8.04805	0.48815		-9.84985	0.16614
	-9.54955	0.15432		-7.8979	0.48755		-9.6997	0.16597
	-9.3994	0.1541		-7.74775	0.48696		-9.54955	0.16579
	-9.24925	0.15388		-7.5976	0.48636		-9.3994	0.16562
	-9.0991	0.15367		-7.44745	0.48577		-9.24925	0.16545
	-8.94895	0.15346		-7.2973	0.48519		-9.0991	0.16528
	-8.7988	0.15325		-7.14715	0.4846		-8.94895	0.16511
	-8.64865	0.15305		-6.997	0.48402		-8.7988	0.16494
	-8.4985	0.15284		-6.84685	0.48344		-8.64865	0.16478
	-8.34835	0.15264		-6.6967	0.48286		-8.4985	0.16462
	-8.1982	0.15245		-6.54655	0.48229		-8.34835	0.16446
	-8.04805	0.15225		-6.3964	0.48171		-8.1982	0.1643
	-7.8979	0.15206		-6.24625	0.48115		-8.04805	0.16415
	-7.74775	0.15187		-6.0961	0.48058		-7.8979	0.16399
	-7.5976	0.15168		-5.94595	0.48001		-7.74775	0.16384
	-7.44745	0.15149		-5.7958	0.47945		-7.5976	0.16369
	-7.2973	0.15131		-5.64565	0.47889		-7.44745	0.16354
	-7.14715	0.15112		-5.4955	0.47834		-7.2973	0.16339
	-6.997	0.15094		-5.34535	0.47778		-7.14715	0.16325
	-6.84685	0.15077		-5.1952	0.47723		-6.997	0.1631
	-6.6967	0.15059		-5.04505	0.47668		-6.84685	0.16296
	-6.54655	0.15042		-4.89489	0.47613		-6.6967	0.16282
	-6.3964	0.15025		-4.74474	0.47559		-6.54655	0.16268
	-6.24625	0.15008		-4.59459	0.47505		-6.3964	0.16255
	-6.0961	0.14991		-4.44444	0.47451		-6.24625	0.16241
	-5.94595	0.14974		-4.29429	0.47397		-6.0961	0.16228
	-5.7958	0.14958		-4.14414	0.47343		-5.94595	0.16214
	-5.64565	0.14942		-3.99399	0.4729		-5.7958	0.16201
	-5.4955	0.14926		-3.84384	0.47237		-5.64565	0.16188
	-5.34535	0.1491		-3.69369	0.47185		-5.4955	0.16176
	-5.1952	0.14895		-3.54354	0.47132		-5.34535	0.16163
	-5.04505	0.14879		-3.39339	0.4708		-5.1952	0.16151
	-4.89489	0.14864		-3.24324	0.47028		-5.04505	0.16138
	-4.74474	0.14849		-3.09309	0.46976		-4.89489	0.16126
	-4.59459	0.14834		-2.94294	0.46925		-4.74474	0.16114
	-4.44444	0.1482		-2.79279	0.46873		-4.59459	0.16102
	-4.29429	0.14805		-2.64264	0.46822		-4.44444	0.1609
	-4.14414	0.14791		-2.49249	0.46772		-4.29429	0.16079
	-3.99399	0.14777		-2.34234	0.46721		-4.14414	0.16067
	-3.84384	0.14763		-2.19219	0.46671		-3.99399	0.16056
	-3.69369	0.14749		-2.04204	0.46621		-3.84384	0.16044
	-3.54354	0.14735		-1.89189	0.46571		-3.69369	0.16033
	-3.39339	0.14722		-1.74174	0.46522		-3.54354	0.16022
	-3.24324	0.14709		-1.59159	0.46472		-3.39339	0.16012
	-3.09309	0.14696		-1.44144	0.46423		-3.24324	0.16001
	-2.94294	0.14683		-1.29129	0.46374		-3.09309	0.1599
	-2.79279	0.1467		-1.14114	0.46326		-2.94294	0.1598
	-2.64264	0.14657		-0.99099	0.46277		-2.79279	0.15969
	-2.49249	0.14645		-0.84084	0.46229		-2.64264	0.15959
	-2.34234	0.14632		-0.69069	0.46181		-2.49249	0.15949
	-2.19219	0.1462		-0.54054	0.46134		-2.34234	0.15939
	-2.04204	0.14608		-0.39039	0.46086		-2.19219	0.15929
	-1.89189	0.14596		-0.24024	0.46039		-2.04204	0.15919
	-1.74174	0.14584		-0.09009	0.45992		-1.89189	0.1591
	-1.59159	0.14573		0	0.45964		-1.74174	0.159
	-1.44144	0.14561		0.06006	0.45945		-1.59159	0.15891
	-1.29129	0.1455		0.21021	0.45899		-1.44144	0.15882
	-1.14114	0.14539		0.36036	0.45852		-1.29129	0.15872
	-0.99099	0.14528		0.51051	0.45806		-1.14114	0.15863
	-0.84084	0.14517		0.66066	0.4576		-0.99099	0.15854
	-0.69069	0.14506		0.81081	0.45715		-0.84084	0.15845
	-0.54054	0.14495		0.96096	0.45669		-0.69069	0.15837
	-0.39039	0.14485		1.11111	0.45624		-0.54054	0.15828
	-0.24024	0.14475		1.26126	0.45579		-0.39039	0.15819
	-0.09009	0.14464		1.41141	0.45535		-0.24024	0.15811
	0	0.14458		1.56156	0.4549		-0.09009	0.15802
	0.06006	0.14454		1.71171	0.45446		0	0.15798
	0.21021	0.14444		1.86186	0.45402		0.06006	0.15794
	0.36036	0.14434		2.01201	0.45358		0.21021	0.15786
	0.51051	0.14424		2.16216	0.45315		0.36036	0.15778
	0.66066	0.14415		2.31231	0.45271		0.51051	0.1577
	0.81081	0.14405		2.46246	0.45228		0.66066	0.15762
	0.96096	0.14396		2.61261	0.45185		0.81081	0.15754
	1.11111	0.14386		2.76276	0.45142		0.96096	0.15747
	1.26126	0.14377		2.91291	0.451		1.11111	0.15739
	1.41141	0.14368		3.06306	0.45058		1.26126	0.15731
	1.56156	0.14359		3.21321	0.45016		1.41141	0.15724
	1.71171	0.1435		3.36336	0.44974		1.56156	0.15717
	1.86186	0.14342		3.51351	0.44932		1.71171	0.15709
	2.01201	0.14333		3.66366	0.44891		1.86186	0.15702
	2.16216	0.14324		3.81381	0.44849		2.01201	0.15695
	2.31231	0.14316		3.96396	0.44808		2.16216	0.15688
	2.46246	0.14308		4.11411	0.44768		2.31231	0.15681
	2.61261	0.14299		4.26426	0.44727		2.46246	0.15674
	2.76276	0.14291		4.41441	0.44687		2.61261	0.15668
	2.91291	0.14283		4.56456	0.44647		2.76276	0.15661
	3.06306	0.14275		4.71471	0.44607		2.91291	0.15654
	3.21321	0.14267		4.86486	0.44567		3.06306	0.15648
	3.36336	0.1426		5.01502	0.44527		3.21321	0.15641
	3.51351	0.14252		5.16517	0.44488		3.36336	0.15635
	3.66366	0.14245		5.31532	0.44449		3.51351	0.15629
	3.81381	0.14237		5.46547	0.4441		3.66366	0.15622
	3.96396	0.1423		5.61562	0.44371		3.81381	0.15616
	4.11411	0.14222		5.76577	0.44333		3.96396	0.1561
	4.26426	0.14215		5.91592	0.44295		4.11411	0.15604
	4.41441	0.14208		6.06607	0.44257		4.26426	0.15598
	4.56456	0.14201		6.21622	0.44219		4.41441	0.15592
	4.71471	0.14194		6.36637	0.44181		4.56456	0.15587
	4.86486	0.14187		6.51652	0.44143		4.71471	0.15581
	5.01502	0.14181		6.66667	0.44106		4.86486	0.15575
	5.16517	0.14174		6.81682	0.44069		5.01502	0.1557
	5.31532	0.14167		6.96697	0.44032		5.16517	0.15564
	5.46547	0.14161		7.11712	0.43995		5.31532	0.15559
	5.61562	0.14154		7.26727	0.43959		5.46547	0.15553
	5.76577	0.14148		7.41742	0.43923		5.61562	0.15548
	5.91592	0.14142		7.56757	0.43887		5.76577	0.15543
	6.06607	0.14136		7.71772	0.43851		5.91592	0.15537
	6.21622	0.14129		7.86787	0.43815		6.06607	0.15532
	6.36637	0.14123		8.01802	0.43779		6.21622	0.15527
	6.51652	0.14117		8.16817	0.43744		6.36637	0.15522
	6.66667	0.14112		8.31832	0.43709		6.51652	0.15517
	6.81682	0.14106		8.46847	0.43674		6.66667	0.15512
	6.96697	0.141		8.61862	0.43639		6.81682	0.15507
	7.11712	0.14094		8.76877	0.43605		6.96697	0.15503
	7.26727	0.14089		8.91892	0.4357		7.11712	0.15498
	7.41742	0.14083		9.06907	0.43536		7.26727	0.15493
	7.56757	0.14078		9.21922	0.43502		7.41742	0.15489
	7.71772	0.14072		9.36937	0.43468		7.56757	0.15484
	7.86787	0.14067		9.51952	0.43434		7.71772	0.15479
	8.01802	0.14062		9.66967	0.43401		7.86787	0.15475
	8.16817	0.14056		9.81982	0.43368		8.01802	0.15471
	8.31832	0.14051		9.96997	0.43335		8.16817	0.15466
	8.46847	0.14046		10	0.43328		8.31832	0.15462
	8.61862	0.14041		10.1201	0.43302		8.46847	0.15458
	8.76877	0.14036		10.2703	0.43269		8.61862	0.15453
	8.91892	0.14031		10.4204	0.43236		8.76877	0.15449
	9.06907	0.14026		10.5706	0.43204		8.91892	0.15445
	9.21922	0.14022		10.7207	0.43172		9.06907	0.15441
	9.36937	0.14017		10.8709	0.4314		9.21922	0.15437
	9.51952	0.14012		11.021	0.43108		9.36937	0.15433
	9.66967	0.14008		11.1712	0.43076		9.51952	0.15429
	9.81982	0.14003		11.3213	0.43045		9.66967	0.15425
	9.96997	0.13999		11.4715	0.43013		9.81982	0.15422
	10	0.13998		11.6216	0.42982		9.96997	0.15418
	10.1201	0.13994		11.7718	0.42951		10	0.15417
	10.2703	0.1399		11.9219	0.4292		10.1201	0.15414
	10.4204	0.13986		12.0721	0.4289		10.2703	0.1541
	10.5706	0.13981		12.2222	0.42859		10.4204	0.15407
	10.7207	0.13977		12.3724	0.42829		10.5706	0.15403
	10.8709	0.13973		12.5225	0.42799		10.7207	0.154
	11.021	0.13969		12.6727	0.42769		10.8709	0.15396
	11.1712	0.13965		12.8228	0.42739		11.021	0.15393
	11.3213	0.13961		12.973	0.4271		11.1712	0.15389
	11.4715	0.13957		13.1231	0.4268		11.3213	0.15386
	11.6216	0.13953		13.2733	0.42651		11.4715	0.15382
	11.7718	0.13949		13.4234	0.42622		11.6216	0.15379
	11.9219	0.13945		13.5736	0.42593		11.7718	0.15376
	12.0721	0.13941		13.7237	0.42564		11.9219	0.15373
	12.2222	0.13938		13.8739	0.42535		12.0721	0.15369
	12.3724	0.13934		14.024	0.42507		12.2222	0.15366
	12.5225	0.1393		14.1742	0.42478		12.3724	0.15363
	12.6727	0.13927		14.3243	0.4245		12.5225	0.1536
	12.8228	0.13923		14.4745	0.42422		12.6727	0.15357
	12.973	0.1392		14.6246	0.42394		12.8228	0.15354
	13.1231	0.13916		14.7748	0.42367		12.973	0.15351
	13.2733	0.13913		14.9249	0.42339		13.1231	0.15348
	13.4234	0.13909		15.0751	0.42312		13.2733	0.15345
	13.5736	0.13906		15.2252	0.42285		13.4234	0.15342
	13.7237	0.13903		15.3754	0.42258		13.5736	0.15339
	13.8739	0.139		15.5255	0.42231		13.7237	0.15337
	14.024	0.13896		15.6757	0.42204		13.8739	0.15334
	14.1742	0.13893		15.8258	0.42177		14.024	0.15331
	14.3243	0.1389		15.976	0.42151		14.1742	0.15328
	14.4745	0.13887		16.1261	0.42125		14.3243	0.15326
	14.6246	0.13884		16.2763	0.42099		14.4745	0.15323
	14.7748	0.13881		16.4264	0.42073		14.6246	0.1532
	14.9249	0.13878		16.5766	0.42047		14.7748	0.15318
	15.0751	0.13875		16.7267	0.42021		14.9249	0.15315
	15.2252	0.13872		16.8769	0.41996		15.0751	0.15313
	15.3754	0.13869		17.027	0.4197		15.2252	0.1531
	15.5255	0.13866		17.1772	0.41945		15.3754	0.15308
	15.6757	0.13864		17.3273	0.4192		15.5255	0.15305
	15.8258	0.13861		17.4775	0.41895		15.6757	0.15303
	15.976	0.13858		17.6276	0.4187		15.8258	0.15301
	16.1261	0.13855		17.7778	0.41845		15.976	0.15298
	16.2763	0.13853		17.9279	0.41821		16.1261	0.15296
	16.4264	0.1385		18.0781	0.41797		16.2763	0.15294
	16.5766	0.13847		18.2282	0.41772		16.4264	0.15291
	16.7267	0.13845		18.3784	0.41748		16.5766	0.15289
	16.8769	0.13842		18.5285	0.41724		16.7267	0.15287
	17.027	0.1384		18.6787	0.417		16.8769	0.15285
	17.1772	0.13837		18.8288	0.41677		17.027	0.15283
	17.3273	0.13835		18.979	0.41653		17.1772	0.15281
	17.4775	0.13832		19.1291	0.4163		17.3273	0.15278
	17.6276	0.1383		19.2793	0.41607		17.4775	0.15276
	17.7778	0.13828		19.4294	0.41583		17.6276	0.15274
	17.9279	0.13825		19.5796	0.4156		17.7778	0.15272
	18.0781	0.13823		19.7297	0.41538		17.9279	0.1527
	18.2282	0.13821		19.8799	0.41515		18.0781	0.15268
	18.3784	0.13819		20	0.41497		18.2282	0.15266
	18.5285	0.13816		20.03	0.41492		18.3784	0.15264
	18.6787	0.13814		20.1802	0.4147		18.5285	0.15262
	18.8288	0.13812		20.3303	0.41447		18.6787	0.15261
	18.979	0.1381		20.4805	0.41425		18.8288	0.15259
	19.1291	0.13808		20.6306	0.41403		18.979	0.15257
	19.2793	0.13806		20.7808	0.41381		19.1291	0.15255
	19.4294	0.13804		20.9309	0.41359		19.2793	0.15253
	19.5796	0.13802		21.0811	0.41338		19.4294	0.15251
	19.7297	0.138		21.2312	0.41316		19.5796	0.1525
	19.8799	0.13798		21.3814	0.41295		19.7297	0.15248
	20	0.13796		21.5315	0.41274		19.8799	0.15246
	20.03	0.13796		21.6817	0.41252		20	0.15245
	20.1802	0.13794		21.8318	0.41231		20.03	0.15245
	20.3303	0.13792		21.982	0.4121		20.1802	0.15243
	20.4805	0.1379		22.1321	0.4119		20.3303	0.15241
	20.6306	0.13788		22.2823	0.41169		20.4805	0.1524
	20.7808	0.13786		22.4324	0.41148		20.6306	0.15238
	20.9309	0.13785		22.5826	0.41128		20.7808	0.15236
	21.0811	0.13783		22.7327	0.41108		20.9309	0.15235
	21.2312	0.13781		22.8829	0.41087		21.0811	0.15233
	21.3814	0.13779		23.033	0.41067		21.2312	0.15232
	21.5315	0.13778		23.1832	0.41047		21.3814	0.1523
	21.6817	0.13776		23.3333	0.41028		21.5315	0.15229
	21.8318	0.13774		23.4835	0.41008		21.6817	0.15227
	21.982	0.13773		23.6336	0.40988		21.8318	0.15226
	22.1321	0.13771		23.7838	0.40969		21.982	0.15224
	22.2823	0.13769		23.9339	0.4095		22.1321	0.15223
	22.4324	0.13768		24.0841	0.4093		22.2823	0.15221
	22.5826	0.13766		24.2342	0.40911		22.4324	0.1522
	22.7327	0.13765		24.3844	0.40892		22.5826	0.15219
	22.8829	0.13763		24.5345	0.40873		22.7327	0.15217
	23.033	0.13761		24.6847	0.40854		22.8829	0.15216
	23.1832	0.1376		24.8348	0.40836		23.033	0.15215
	23.3333	0.13758		24.985	0.40817		23.1832	0.15213
	23.4835	0.13757		25.1351	0.40799		23.3333	0.15212
	23.6336	0.13756		25.2853	0.4078		23.4835	0.15211
	23.7838	0.13754		25.4354	0.40762		23.6336	0.15209
	23.9339	0.13753		25.5856	0.40744		23.7838	0.15208
	24.0841	0.13751		25.7357	0.40726		23.9339	0.15207
	24.2342	0.1375		25.8859	0.40708		24.0841	0.15206
	24.3844	0.13749		26.036	0.4069		24.2342	0.15204
	24.5345	0.13747		26.1862	0.40673		24.3844	0.15203
	24.6847	0.13746		26.3363	0.40655		24.5345	0.15202
	24.8348	0.13745		26.4865	0.40638		24.6847	0.15201
	24.985	0.13743		26.6366	0.4062		24.8348	0.152
	25.1351	0.13742		26.7868	0.40603		24.985	0.15199
	25.2853	0.13741		26.9369	0.40586		25.1351	0.15197
	25.4354	0.1374		27.0871	0.40569		25.2853	0.15196
	25.5856	0.13738		27.2372	0.40552		25.4354	0.15195
	25.7357	0.13737		27.3874	0.40535		25.5856	0.15194
	25.8859	0.13736		27.5375	0.40518		25.7357	0.15193
	26.036	0.13735		27.6877	0.40502		25.8859	0.15192
	26.1862	0.13734		27.8378	0.40485		26.036	0.15191
	26.3363	0.13732		27.988	0.40469		26.1862	0.1519
	26.4865	0.13731		28.1381	0.40453		26.3363	0.15189
	26.6366	0.1373		28.2883	0.40436		26.4865	0.15188
	26.7868	0.13729		28.4384	0.4042		26.6366	0.15187
	26.9369	0.13728		28.5886	0.40404		26.7868	0.15186
	27.0871	0.13727		28.7387	0.40388		26.9369	0.15185
	27.2372	0.13726		28.8889	0.40372		27.0871	0.15184
	27.3874	0.13725		29.039	0.40357		27.2372	0.15183
	27.5375	0.13724		29.1892	0.40341		27.3874	0.15182
	27.6877	0.13723		29.3393	0.40325		27.5375	0.15181
	27.8378	0.13722		29.4895	0.4031		27.6877	0.1518
	27.988	0.13721		29.6396	0.40295		27.8378	0.15179
	28.1381	0.1372		29.7898	0.40279		27.988	0.15178
	28.2883	0.13719		29.9399	0.40264		28.1381	0.15178
	28.4384	0.13718		30	0.40258		28.2883	0.15177
	28.5886	0.13717		30.0901	0.40249		28.4384	0.15176
	28.7387	0.13716		30.2402	0.40234		28.5886	0.15175
	28.8889	0.13715		30.3904	0.40219		28.7387	0.15174
	29.039	0.13714		30.5405	0.40204		28.8889	0.15173
	29.1892	0.13713		30.6907	0.4019		29.039	0.15172
	29.3393	0.13712		30.8408	0.40175		29.1892	0.15172
	29.4895	0.13711		30.991	0.40161		29.3393	0.15171
	29.6396	0.1371		31.1411	0.40146		29.4895	0.1517
	29.7898	0.13709		31.2913	0.40132		29.6396	0.15169
	29.9399	0.13709		31.4414	0.40117		29.7898	0.15168
	30	0.13708		31.5916	0.40103		29.9399	0.15168
	30.0901	0.13708		31.7417	0.40089		30	0.15167
	30.2402	0.13707		31.8919	0.40075		30.0901	0.15167
	30.3904	0.13706		32.042	0.40061		30.2402	0.15166
	30.5405	0.13705		32.1922	0.40047		30.3904	0.15165
	30.6907	0.13704		32.3423	0.40034		30.5405	0.15165
	30.8408	0.13704		32.4925	0.4002		30.6907	0.15164
	30.991	0.13703		32.6426	0.40006		30.8408	0.15163
	31.1411	0.13702		32.7928	0.39993		30.991	0.15163
	31.2913	0.13701		32.9429	0.3998		31.1411	0.15162
	31.4414	0.13701		33.0931	0.39966		31.2913	0.15161
	31.5916	0.137		33.2432	0.39953		31.4414	0.1516
	31.7417	0.13699		33.3934	0.3994		31.5916	0.1516
	31.8919	0.13698		33.5435	0.39927		31.7417	0.15159
	32.042	0.13698		33.6937	0.39914		31.8919	0.15158
	32.1922	0.13697		33.8438	0.39901		32.042	0.15158
	32.3423	0.13696		33.994	0.39888		32.1922	0.15157
	32.4925	0.13696		34.1441	0.39875		32.3423	0.15157
	32.6426	0.13695		34.2943	0.39863		32.4925	0.15156
	32.7928	0.13694		34.4444	0.3985		32.6426	0.15155
	32.9429	0.13694		34.5946	0.39837		32.7928	0.15155
	33.0931	0.13693		34.7447	0.39825		32.9429	0.15154
	33.2432	0.13692		34.8949	0.39813		33.0931	0.15153
	33.3934	0.13692		35.0451	0.398		33.2432	0.15153
	33.5435	0.13691		35.1952	0.39788		33.3934	0.15152
	33.6937	0.1369		35.3454	0.39776		33.5435	0.15152
	33.8438	0.1369		35.4955	0.39764		33.6937	0.15151
	33.994	0.13689		35.6457	0.39752		33.8438	0.15151
	34.1441	0.13688		35.7958	0.3974		33.994	0.1515
	34.2943	0.13688		35.946	0.39728		34.1441	0.15149
	34.4444	0.13687		36.0961	0.39716		34.2943	0.15149
	34.5946	0.13687		36.2463	0.39705		34.4444	0.15148
	34.7447	0.13686		36.3964	0.39693		34.5946	0.15148
	34.8949	0.13686		36.5466	0.39682		34.7447	0.15147
	35.0451	0.13685		36.6967	0.3967		34.8949	0.15147
	35.1952	0.13684		36.8469	0.39659		35.0451	0.15146
	35.3454	0.13684		36.997	0.39647		35.1952	0.15146
	35.4955	0.13683		37.1472	0.39636		35.3454	0.15145
	35.6457	0.13683		37.2973	0.39625		35.4955	0.15145
	35.7958	0.13682		37.4475	0.39614		35.6457	0.15144
	35.946	0.13682		37.5976	0.39603		35.7958	0.15144
	36.0961	0.13681		37.7478	0.39592		35.946	0.15143
	36.2463	0.13681		37.8979	0.39581		36.0961	0.15143
	36.3964	0.1368		38.0481	0.3957		36.2463	0.15142
	36.5466	0.1368		38.1982	0.39559		36.3964	0.15142
	36.6967	0.13679		38.3484	0.39549		36.5466	0.15141
	36.8469	0.13679		38.4985	0.39538		36.6967	0.15141
	36.997	0.13678		38.6487	0.39527		36.8469	0.15141
	37.1472	0.13678		38.7988	0.39517		36.997	0.1514
	37.2973	0.13677		38.949	0.39507		37.1472	0.1514
	37.4475	0.13677		39.0991	0.39496		37.2973	0.15139
	37.5976	0.13677		39.2493	0.39486		37.4475	0.15139
	37.7478	0.13676		39.3994	0.39476		37.5976	0.15138
	37.8979	0.13676		39.5496	0.39465		37.7478	0.15138
	38.0481	0.13675		39.6997	0.39455		37.8979	0.15138
	38.1982	0.13675		39.8499	0.39445		38.0481	0.15137
	40	0.1367		40	0.39435		40	0.15132
