# Supplementary material for: Antisense oligonucleotide therapeutic approach for Timothy syndrome
Source: Nature. 2024 Apr 24;628(8009):818–25. doi: 10.1038/s41586-024-07310-6 (PMC11043036; doi:10.1038/s41586-024-07310-6)
Supplement: Supplementary file 15 — Source Data Extended Data Fig. 8. [file 41586_2024_7310_MOESM15_ESM.xlsx]

## Sheet: Ext. Data Fig. 8c
	Each column is one cell	WT 100%	TS 0%
	Each row in one frame	0.391318	0.373446	0.498017	0.426796	0.586844	0.373446	0.498017	0.515622	0.266747	0.622321	0.462273	0.551367	0.533495	0.426796	0.337969	0.355574	0.658066	0.426796	0.391318	0.533495	0.320097	0.462273	0.462273	0.426796	0.462273	0.408924	4.28583	4.62353	4.73023	4.58805	4.81932	4.32131	4.35678	4.19674	4.65927	4.7481	4.73023	5.21037	4.30343	4.8548	4.92602	4.428	4.14339	4.69475	4.16126	5.51287	4.37466	5.35282
		0.979084	0.987154	1.01195	0.992677	0.981285	0.988642	1.01892	1.00295	0.959073	0.987154	0.947498	0.962007	0.987888	0.957422	0.938877	0.980918	0.98642	0.979451	0.999096	1.02663	0.981652	0.964575	0.999646	0.983119	1.02864	1.05528	1.05583	1.08409	1.07511	1.09695	1.09805	1.11641	1.12614	1.15772	1.15073	1.16102	1.12779	1.18672	1.14468	1.15149	1.17975	1.15937	1.19094	1.16818	1.1814	1.19701	1.17883	1.17993
		0.422538	0.405517	0.439078	0.413787	0.434174	0.430327	0.452637	0.447348	0.412826	0.435616	0.421576	0.428885	0.426384	0.432731	0.433693	0.404556	0.461868	0.442444	0.429365	0.467253	0.429365	0.432731	0.430327	0.459945	0.455522	0.456483	4.06363	4.80476	4.93977	4.88486	4.90669	4.93929	4.85082	4.92708	4.85524	4.94121	4.98199	4.86303	4.9266	4.81784	4.89938	5.04026	4.88198	4.87996	4.92804	4.94506	4.89121	4.74398
		1.17749	0.928958	1.07277	0.99427	0.77196	0.77196	0.86349	1.02049	0.719523	0.968208	0.86349	0.758772	0.928958	0.824241	0.575712	0.588743	0.588743	0.758772	0.470995	0.654211	0.392495	0.536463	0.470995	0.418714	0.510244	0.654211	3.16618	2.21101	2.81294	2.525	2.72125	2.77369	2.70822	2.89144	2.49894	2.94372	2.86522	2.86522	2.77369	2.66897	2.65594	2.96993	2.89144	3.10071	3.23149	2.89144	3.30999	3.20543
		0.53286	0.559503	0.586146	0.79929	0.479574	0.452931	0.452931	0.452931	0.186501	0.479574	0.373002	0.452931	0.506217	0.53286	0.53286	0.719361	0.586146	0.639432	0.373002	0.346359	0.719361	0.293073	0.319716	0.426288	0.53286	0.373002	4.15631	4.50266	4.47602	4.15631	4.50266	4.15631	3.99645	4.63588	5.08881	5.00888	4.10302	5.08881	4.50266	4.07638	4.58259	4.31616	4.66252	4.31616	4.36945	3.91652	5.1421	4.58259
		0.394849	0.437787	0.390884	0.402028	0.417412	0.398747	0.377688	0.40449	0.412353	0.402028	0.403464	0.410233	0.370509	0.385209	0.402712	0.393072	0.391978	0.393755	0.417002	0.409891	0.367637	0.381927	0.394849	0.395191	0.395191	0.929998	4.55229	4.76527	4.93497	4.86659	4.94604	5.03452	5.05058	5.02371	5.10426	5.09496	5.19129	5.16189	5.16983	5.2371	5.27396	5.35628	5.24962	5.29618	5.39887	5.29864	5.31942	5.33556
		0.353651	0.444225	0.345869	0.34976	0.499132	0.275182	0.326197	0.424554	0.353651	0.396884	0.333979	0.357758	0.38132	0.408774	0.428445	0.318415	0.404883	0.345869	0.369431	0.306526	0.483351	0.353651	0.357758	0.34976	0.377213	2.31883	4.33114	4.73991	4.58276	4.68112	4.55531	4.65345	4.47273	4.73991	4.99542	4.77926	4.63378	5.15669	5.07411	5.36875	5.29806	5.32551	5.56524	5.30995	5.17614	5.40031	5.54579	5.40809
		0.374853	0.382381	0.345127	0.452835	0.34146	0.382381	0.415774	0.348988	0.389716	0.419441	0.371185	0.430637	0.393383	0.408246	0.337792	0.374853	0.430637	0.393383	0.389716	0.308066	0.478893	0.389716	0.386048	0.348988	0.389716	1.56639	4.56946	4.58799	4.74029	4.85166	4.63991	4.88119	4.32084	4.6735	4.6735	4.40616	4.84047	5.11881	5.03716	4.93698	4.61038	4.94817	4.73276	4.91092	4.79221	4.74029	4.85533	4.99643
		0.379447	0.434783	0.332016	0.434783	0.363636	0.434783	0.3083	0.490119	0.458498	0.324111	0.339921	0.355731	0.205534	0.490119	0.316206	0.363636	0.379447	0.324111	0.347826	0.284585	0.347826	0.371542	0.458498	0.387352	0.379447	1.58103	4.90909	4.80632	4.72727	4.66403	4.83794	5.0751	4.22134	4.6087	4.58498	4.94862	5.28854	4.917	4.7747	4.79051	4.64822	4.90119	4.55336	4.97233	4.4664	4.74308	4.67984	4.917
		0.463803	0.309318	0.618636	0.463803	0.193454	0.657257	0.541393	0.734499	0.695878	0.347939	0.270697	0.580014	0.425182	0.541393	0.347939	0.657257	0.850363	0.193454	0.425182	0.463803	0.347939	0.425182	0.270697	0.309318	0.695878	0.502424	4.44597	4.94839	3.59525	4.67769	3.75009	5.0646	5.41254	4.75528	5.37357	4.56183	5.95358	5.56702	4.44597	5.37357	4.36872	5.45116	5.10322	5.5284	5.45116	5.21909	4.98701	5.60565
		0.625917	0.617959	0.602192	0.605425	0.636561	0.605623	0.652876	0.623082	0.627061	0.64054	0.675656	0.675855	0.703013	0.703162	0.719128	0.710026	0.683614	0.677745	0.655363	0.664664	0.626862	0.64641	0.653075	0.609006	0.609951	0.660088	1.58727	2.82051	3.8988	4.78257	5.46295	5.84474	6.17561	6.40476	6.52567	6.61645	6.66484	6.68837	6.60809	6.74477	6.73318	6.81426	6.79526	6.96213	6.94716	7.00068	6.86057	6.98322
		1.07987	1.0717	1.12899	1.16514	1.24117	1.15235	1.18619	1.22829	1.22714	1.22945	1.22127	1.1734	1.20609	1.13592	1.12775	1.16985	1.18033	1.14649	1.14649	1.07987	1.2084	1.21657	1.19205	1.23877	1.15235	0.0350839	0.0326857	0.0326857	0.267614	0.326058	0.28751	0.295682	0.229067	0.283957	0.362297	0.359987	0.26646	0.129766	0.217342	0.234929	0.416033	1.4737	1.57185	2.04286	2.1212	2.45889	2.50801	2.61202
		0.695441	0.625044	0.897914	0.871479	0.774648	0.809895	0.853856	0.862668	0.836233	0.774648	0.809895	0.809895	0.862668	0.748213	0.880291	0.73059	0.704252	0.748213	0.853856	0.801083	0.845045	0.924252	0.809895	0.78346	0.73059	0.739402	1.70771	2.2183	2.34157	2.94899	3.08097	2.81691	3.49473	3.08978	3.87324	3.36265	3.70601	3.08978	3.46829	3.63552	3.03701	3.19542	3.19542	2.5088	3.0282	2.82572	2.64968	2.7377
		0.851301	0.830438	0.825443	0.808527	0.836399	0.841313	0.838332	0.840346	0.848321	0.803533	0.846307	0.747869	0.862257	0.827457	0.82343	0.822463	0.832371	0.825443	0.870151	0.813521	0.840346	0.843327	0.86419	0.881107	0.793624	0.946759	1.51958	1.97407	2.26246	2.47931	2.65734	2.7776	2.9139	2.99043	3.07896	3.11674	3.11972	3.10184	3.0382	3.08895	3.14365	3.11972	2.9139	2.9487	2.82835	2.75481	2.6086	2.49518
		0.439716	0.666667	0.48227	0.638298	0.453901	0.340426	0.496454	0.411348	0.453901	0.510638	0.439716	0.425532	0.326241	0.340426	0.48227	0.382979	0.439716	0.425532	0.468085	0.35461	0.35461	0.553191	0.510638	0.453901	0.368794	0.382979	4.08511	4.6383	4.75177	4.92199	5.33333	5.20567	5.3617	5.24823	5.56028	4.62411	5.12057	5.00709	4.52482	5.12057	4.34043	5.10638	4.41135	4.9078	4.95035	4.99291	5.03546	4.83688
		0.956686	0.927446	0.825198	0.752191	0.817888	0.883679	0.759501	0.788742	0.781431	0.73026	0.825198	0.774121	0.920135	0.766811	0.693804	0.796052	0.73757	0.854438	0.8983	0.905515	0.825198	0.912825	0.693804	0.817888	0.72295	0.942066	1.57008	2.25657	2.52676	2.33689	2.73857	3.41775	3.23519	3.1037	3.31551	2.99414	3.22788	3.14025	3.05262	2.93576	2.92845	3.1037	2.71664	2.81889	3.11101	2.81158	2.84082	2.43914
		0.453321	0.44952	0.444049	0.459081	0.476301	0.45119	0.464091	0.450729	0.45741	0.43086	0.46052	0.459311	0.45119	0.456201	0.461212	0.433739	0.47129	0.463861	0.437598	0.472442	0.439499	0.452169	0.442321	0.416288	0.45597	0.473191	2.3212	4.69021	5.54859	5.65664	5.66643	5.57825	5.70726	5.62387	5.67864	5.71515	5.75414	5.75437	5.61194	5.8213	5.76918	5.849	5.84445	5.91713	5.85211	5.75604	5.73623	5.87722
		0.440458	0.471867	0.364881	0.52855	0.490761	0.497141	0.516036	0.490761	0.434078	0.446838	0.446838	0.345987	0.452973	0.427944	0.541064	0.440458	0.377396	0.52217	0.465487	0.358747	0.371261	0.371261	0.478247	0.371261	0.427944	0.52855	3.49201	4.51746	5.22219	5.15937	5.62486	5.42978	4.92013	5.2033	5.02711	4.71892	4.72505	5.09631	5.11521	4.98933	4.75033	5.39838	5.17827	4.66861	4.76922	5.00209	4.81952	4.98319
		0.327701	0.485104	0.442594	0.468126	0.399956	0.39153	0.468126	0.404296	0.446807	0.412722	0.378764	0.417062	0.451019	0.408509	0.365998	0.463785	0.395743	0.502083	0.38719	0.502083	0.382977	0.425488	0.361658	0.319148	0.39153	0.812805	4.25526	4.59151	4.77445	5.16598	4.98726	4.46385	5.07228	5.04674	5.08504	4.71917	5.16164	5.08083	4.88934	4.783	4.83406	4.91909	4.86381	4.98291	5.18717	4.8213	4.91487	5.04253
		0.505389	0.519887	0.542859	0.521521	0.528361	0.486705	0.541124	0.498549	0.501101	0.517335	0.508758	0.555622	0.496915	0.524992	0.539388	0.50202	0.547045	0.510494	0.532649	0.551334	0.459445	0.517335	0.511311	0.518968	0.536019	1.55272	3.0791	3.74784	4.15716	4.48806	4.7578	5.23338	5.31935	5.47678	5.50997	5.50057	5.50823	5.73285	5.7499	5.66904	5.86384	5.76093	5.89621	5.9592	5.68098	5.68772	5.59501	5.47587
		0.33599	0.564063	0.38393	0.38393	0.492051	0.564063	0.263977	0.552027	0.251941	0.38393	0.38393	0.432074	0.395966	0.443906	0.33599	0.408002	0.300086	0.395966	0.263977	0.527955	0.28805	0.251941	0.504087	0.408002	0.360062	0.960029	3.936	4.56004	5.49599	5.17204	4.79994	5.14797	4.63205	4.69203	5.10003	4.79994	4.99211	4.41601	3.96007	4.83605	4.64409	5.1241	4.58411	4.31993	5.02802	4.9201	5.24405	4.70406
		0.32444	0.352271	0.336403	0.330788	0.385838	0.35166	0.364233	0.342139	0.346534	0.327614	0.344092	0.365575	0.340919	0.373753	0.352271	0.360449	0.355444	0.333961	0.331398	0.339576	0.352271	0.359838	0.383274	0.312478	0.363012	1.57728	4.67888	4.98171	4.96474	5.06715	5.16773	5.08107	5.20692	5.21827	5.11647	5.18983	5.24292	5.26135	5.23035	5.2948	5.30371	5.22144	5.25122	5.22278	5.19874	5.26319	5.2063	5.16517
		0.409552	0.370235	0.401739	0.405646	0.464747	0.468654	0.370235	0.511877	0.421398	0.326886	0.405646	0.43715	0.480373	0.433243	0.3938	0.409552	0.366203	0.421398	0.370235	0.389894	0.444963	0.421398	0.444963	0.417365	0.484406	0.862454	4.65075	4.74526	4.53658	4.73341	4.99338	4.97373	5.22576	4.91853	4.85162	5.00914	4.91853	4.67041	4.86346	5.16666	5.07605	4.80827	4.99729	5.02489	4.94222	4.67041	4.82402	4.71779
		0.47584	0.469556	0.45663	0.436344	0.450886	0.430689	0.428624	0.44936	0.446756	0.414531	0.447295	0.44936	0.412466	0.435356	0.463901	0.438408	0.468569	0.436882	0.435356	0.444153	0.422341	0.436882	0.452412	0.421802	0.414531	0.527185	2.58709	4.82393	5.50362	5.51924	5.52696	5.61412	5.66601	5.56798	5.68988	5.80514	5.87722	5.84042	5.84814	5.73764	5.79527	5.71376	5.70595	5.76618	5.74599	5.78638	5.82686	5.81807
		0.51387	0.54667	0.533186	0.541447	0.53683	0.548796	0.548189	0.572425	0.542965	0.551894	0.57121	0.569388	0.557118	0.544848	0.551287	0.550072	0.571514	0.546063	0.547582	0.527355	0.579471	0.575523	0.547885	0.55894	0.530999	0.596357	1.66455	3.36992	4.8449	5.75875	6.07169	6.1809	6.28149	6.33306	6.46067	6.48916	6.57444	6.59503	6.43674	6.56187	6.51923	6.57505	6.45606	6.47537	6.51619	6.57323	6.44409	6.48886
		0.395681	0.478768	0.582966	0.228964	0.354001	0.228964	0.291483	0.457929	0.457929	0.645484	0.312322	0.270643	0.416249	0.437089	0.478768	0.291483	0.312322	0.291483	0.166446	0.541287	0.291483	0.270643	0.354001	0.562126	0.395681	2.20683	4.01797	5.0797	4.45533	4.72597	4.20526	5.26726	5.05886	5.03803	4.33029	4.8299	4.64262	4.66346	4.76738	4.95494	4.72597	4.97578	5.1839	4.70513	4.37197	4.72597	4.37197	4.26777
		0.436132	0.557357	0.472638	0.448393	0.424148	0.436132	0.399903	0.508867	0.314906	0.472638	0.351413	0.436132	0.387642	0.375658	0.411887	0.278678	0.545373	0.399903	0.496883	0.484622	0.557357	0.484622	0.460377	0.302923	0.363397	0.642075	4.28914	4.47084	4.56782	5.22215	5.41611	4.6648	4.91923	5.6463	5.04045	5.4281	6.10668	5.98545	5.54932	5.88847	5.45234	6.56705	6.61554	6.43385	6.14291	6.50658	6.70026	5.69479
		0.341839	0.416802	0.333404	0.450162	0.383443	0.425046	0.441726	0.350083	0.350083	0.433482	0.516881	0.27512	0.500201	0.333404	0.416802	0.425046	0.500201	0.450162	0.225081	0.300044	0.475086	0.425046	0.383443	0.491766	0.500201	0.79181	4.52635	4.85132	5.05972	4.62624	5.64332	5.60153	5.10976	5.41824	5.1182	5.31816	4.97651	5.00144	5.23476	5.25144	5.16824	5.3682	5.60153	5.3266	5.54324	5.14312	5.13488	5.0348
		0.4114	0.383532	0.446584	0.388932	0.445539	0.40931	0.403911	0.391022	0.40931	0.42098	0.352703	0.352703	0.393286	0.4114	0.385797	0.388932	0.387887	0.393286	0.362283	0.395376	0.40931	0.393286	0.385797	0.4114	0.400776	1.6456	4.44197	4.81488	4.43344	4.72936	4.67606	4.44197	4.49005	4.61075	4.62677	4.68878	4.50293	4.65255	4.52645	4.66004	4.6738	4.67485	4.72623	4.50938	4.72414	4.56059	4.82777	4.5146
		0.376653	0.368651	0.395099	0.418699	0.385876	0.368651	0.422768	0.381943	0.392386	0.389809	0.406899	0.399032	0.392386	0.36743	0.400253	0.406899	0.400253	0.422768	0.425345	0.37272	0.399032	0.442435	0.400253	0.393743	0.423989	0.928408	4.54303	4.71949	4.83668	5.01842	4.72735	4.94342	4.97095	4.93935	5.01056	4.96051	5.23706	5.30678	5.11323	5.27653	5.0895	5.21062	5.31872	5.24357	5.23964	5.13561	5.1093	5.10536
		0.367509	0.339349	0.449143	0.400574	0.390449	0.413388	0.426203	0.385228	0.398042	0.400574	0.321472	0.477145	0.380165	0.387917	0.380165	0.334286	0.362288	0.395511	0.387917	0.420982	0.380165	0.39298	0.433797	0.449143	0.443922	0.831839	4.66956	4.68997	4.76148	5.12883	4.94769	4.95275	5.18499	4.8023	5.14418	5.25903	5.10083	5.03185	5.07536	4.87365	5.20287	4.9605	5.13405	5.51169	5.18753	5.43765	5.15952	4.95022
		0.924897	0.924897	0.920171	0.851557	0.903543	0.993424	0.962705	0.95089	0.920171	0.908269	0.995787	0.943801	0.875187	0.808935	0.946164	0.936712	0.946164	0.965068	0.915358	0.972157	0.969794	0.993424	0.960342	1.08803	1.00051	1.03605	1.1023	1.22762	1.51381	1.54225	1.5966	1.89942	1.93486	2.04365	2.16434	2.41508	2.42453	2.43634	2.44343	2.53332	2.49787	2.62083	2.43634	2.55931	2.73198	2.59012	2.60902	2.68
		0.868421	0.315789	0.947368	0.473684	0.236842	0.473684	1.10526	0.236842	0.947368	1.26316	0.789474	0.789474	0.789474	0.631579	0.789474	0.631579	0.552632	0.315789	0.789474	0.236842	0.552632	0.789474	0.157895	0.789474	0.789474	0.868421	2.68421	3.07895	4.10526	3	2.13158	3.63158	2.60526	3.31579	3.23684	2.44737	3.47368	4.81579	5.05263	6.55263	7.02632	7.5	7.73684	7.65789	8.44737	10.1842	11.3684	10.5789
		0.612589	0.340242	0.289193	0.527592	0.476543	0.510491	0.340242	0.527592	0.476543	0.56154	0.527592	0.357343	0.170249	0.340242	0.425494	0.374445	0.476543	0.340242	0.289193	0.459442	0.408392	0.289193	0.391291	0.391291	0.44234	1.70172	4.66257	4.33917	4.56047	4.39022	4.21997	4.39022	4.39022	4.84966	4.32207	4.64546	4.61152	5.1899	4.57731	4.88361	5.85354	5.292	5.5304	5.292	5.5304	5.5304	5.78564	5.6325
		0.643094	0.631196	0.690683	0.559813	0.48843	0.559813	0.559813	0.595505	0.57171	0.512224	0.643094	0.536019	0.369136	0.643094	0.738272	0.440519	0.559813	0.666888	0.666888	0.869463	0.536019	0.643094	0.595505	0.512224	0.500327	0.559813	1.95308	3.5965	4.51355	4.64442	4.41838	5.13285	4.77561	4.90648	5.26372	4.75182	5.37112	4.81131	5.27562	5.07337	4.93028	4.95407	4.71613	5.01388	4.99009	5.23993	5.37112	4.78751
		0.44251	0.409479	0.491533	0.425995	0.606092	0.540555	0.278404	0.343942	0.475017	0.360457	0.245897	0.393226	0.44251	0.409479	0.327688	0.376973	0.508048	0.360457	0.376973	0.44251	0.44251	0.458764	0.573586	0.245897	0.475017	1.13039	4.2762	5.03015	4.55487	4.55487	4.83353	5.71803	5.14471	5.55445	5.21024	4.99712	5.30855	5.8166	5.52142	5.43963	5.76732	5.73455	5.70178	6.16054	6.89771	6.35715	6.30787	6.60305
		0.372509	0.407161	0.34652	0.389835	0.363846	0.459139	0.329194	0.398498	0.424487	0.511118	0.519781	0.467802	0.511118	0.363846	0.43315	0.381172	0.34652	0.493792	0.424487	0.363846	0.355183	0.43315	0.502455	0.285879	0.424487	1.06555	4.01964	5.05053	4.63471	4.92059	4.44412	5.18914	3.99365	4.65204	4.61738	5.07652	4.68669	4.2622	4.37482	4.70401	3.71643	4.56541	4.99856	4.59139	3.85504	4.24487	4.55674	4.73
		0.558267	0.510276	0.526273	0.558267	0.534407	0.51841	0.414565	0.446559	0.303129	0.414565	0.478553	0.446559	0.406702	0.486416	0.510276	0.390705	0.51841	0.334852	0.486416	0.39884	0.382843	0.374709	0.374709	0.478553	0.39884	1.1084	4.07489	4.56944	4.55344	4.44173	5.15943	5.05585	4.99214	5.24728	5.19142	5.26327	5.19928	5.51055	5.05585	5.63798	5.82154	5.86926	5.39071	5.37498	6.09267	6.06854	5.93298	5.82154
		0.450267	0.445393	0.436229	0.413516	0.446952	0.437204	0.439934	0.428821	0.432135	0.424726	0.429601	0.438569	0.444613	0.452216	0.422582	0.437204	0.45631	0.437789	0.439349	0.431355	0.440713	0.443833	0.436424	0.43311	0.425506	0.838827	3.53292	4.70845	4.94708	5.04837	5.05695	5.14214	5.19527	5.23212	5.18991	5.20073	5.3451	5.34198	5.37064	5.38195	5.40447	5.39745	5.43449	5.40642	5.38117	5.42708	5.44083	5.38156
		0.424827	0.442167	0.429543	0.445209	0.457834	0.420112	0.442928	0.427109	0.431824	0.409009	0.446883	0.401099	0.457834	0.440494	0.426349	0.456313	0.454792	0.449164	0.424827	0.423154	0.394102	0.415397	0.402772	0.416158	0.423154	0.536624	2.81043	4.82399	5.54436	5.52154	5.59318	5.45766	5.62938	5.47971	5.4213	5.55926	5.51911	5.46633	5.51591	5.42845	5.64201	5.55926	5.57736	5.49705	5.61524	5.57189	5.63729	5.49705
		0.51467	0.573419	0.586435	0.579751	0.664532	0.690565	0.74263	0.599451	0.488637	0.625484	0.723282	0.644832	0.755646	0.703581	0.592767	0.651516	0.468937	0.573419	0.592767	0.677549	0.631816	0.553718	0.690565	0.527686	0.644832	0.6385	1.36143	2.63843	4.36467	5.49849	6.07155	7.21171	6.95103	7.6613	7.78513	7.73939	7.5832	7.94132	7.67431	8.46268	7.72638	7.92197	8.29311	7.57651	7.52445	7.63526	7.19201	7.06184
		0.473504	0.427353	0.442137	0.393988	0.460718	0.355228	0.480897	0.442137	0.512464	0.484693	0.447731	0.505071	0.40138	0.473504	0.399582	0.451328	0.405176	0.427353	0.445733	0.421759	0.436543	0.46811	0.518058	0.451328	0.393988	0.590182	3.97924	4.69329	4.6839	4.93364	4.93184	4.97819	4.8709	4.83933	5.04472	4.93364	4.81356	4.70428	4.78199	4.75622	4.66172	4.8727	4.59699	4.81716	4.78579	4.90407	4.88369	4.69329
		0.720236	0.387847	0.553862	0.443305	0.415576	0.471035	0.941709	0.664778	0.553862	0.415576	0.60932	0.60932	0.692507	0.664778	0.997167	0.997167	0.471035	0.581591	0.332389	0.498764	0.720236	0.498764	0.692507	0.60932	0.831153	0.60932	1.0249	2.65947	4.68154	5.65097	5.87281	7.1469	7.86714	7.53475	7.28555	8.47646	8.44909	9.80638	7.95033	8.42136	7.95033	8.72602	8.61511	7.95033	9.05841	7.59021	8.19953	8.06124
		0.426298	0.546338	0.526331	0.612954	0.612954	0.492913	0.612954	0.539742	0.579536	0.632961	0.526331	0.652967	0.473126	0.619549	0.532927	0.579536	0.57294	0.592947	0.586351	0.599543	0.492913	0.57294	0.51292	0.473126	0.599543	1.83205	2.20514	2.8049	4.4703	4.71697	5.6696	6.0627	6.39578	6.64224	6.55562	6.66884	6.64224	6.42898	6.34917	6.42898	6.62223	6.30916	6.71545	6.20253	6.20913	6.19593	6.62223	6.31575
		0.452008	0.401587	0.419566	0.431263	0.443019	0.435355	0.428152	0.419566	0.416454	0.414206	0.421813	0.433972	0.3998	0.419105	0.387641	0.410576	0.420027	0.422274	0.412823	0.398417	0.404698	0.415532	0.419566	0.389889	0.423657	1.23351	3.28686	4.76032	5.07547	5.20288	5.1921	5.24293	5.23302	5.14796	5.42485	5.52569	5.44507	5.55537	5.64993	5.54505	5.69718	5.66566	5.65938	5.72329	5.70709	5.69315	5.65264	5.68099
		0.286225	0.313059	0.599284	0.402504	0.29517	0.554562	0.608229	0.599284	0.465116	0.420394	0.429338	0.357782	0.518784	0.518784	0.509839	0.420394	0.518784	0.447227	0.438283	0.330948	0.49195	0.554562	0.527728	0.438283	0.465116	2.07513	4.53488	3.67621	4.19499	4.00716	4.66905	3.95349	4.02504	4.22182	4.06977	4.04293	3.94454	4.36494	4.21288	3.89088	4.06082	3.92665	4.05188	3.90877	4.06082	3.92665	3.47048	3.64043
		0.350983	0.362059	0.366963	0.352251	0.371867	0.38455	0.37804	0.368908	0.35614	0.356479	0.373474	0.376095	0.376433	0.3591	0.340498	0.356479	0.356817	0.363666	0.356479	0.370853	0.395711	0.364004	0.357493	0.35817	0.371191	2.17489	4.49048	4.65502	4.74186	4.81305	4.9146	5.06604	5.01674	5.09081	5.17477	5.24952	5.27658	5.30862	5.24394	5.43072	5.38176	5.31581	5.50707	5.40789	5.4976	5.42843	5.36798	5.40095
		0.508617	0.404017	0.435459	0.372781	0.435459	0.379562	0.428472	0.386549	0.452721	0.466695	0.494643	0.376274	0.40751	0.484163	0.411004	0.498137	0.330858	0.466695	0.358806	0.400523	0.477176	0.473682	0.428472	0.459708	0.351819	2.30224	4.29458	4.00215	4.39219	4.31903	4.50358	4.56625	4.74401	4.47933	4.63592	4.91807	4.4931	5.06788	4.63592	5.35004	5.41272	5.04692	5.44066	5.44066	5.65644	5.54506	5.31161	5.69487
		0.387071	0.390408	0.400032	0.38767	0.372913	0.411196	0.3946	0.389809	0.394899	0.392204	0.399433	0.374752	0.402727	0.401828	0.405464	0.400331	0.413292	0.389509	0.407261	0.408459	0.393402	0.411795	0.418126	0.3943	0.38104	1.90109	4.50793	4.52483	4.52513	4.6185	4.60948	4.60011	4.70405	4.64319	4.73477	4.6218	4.64832	4.55734	4.77784	4.75406	4.66701	4.65495	4.70226	4.71308	4.61397	4.62693	4.61187	4.61731
		0.379964	0.358541	0.347712	0.37455	0.508267	0.422575	0.32111	0.294272	0.288858	0.379964	0.369135	0.524276	0.417396	0.267435	0.497673	0.395973	0.395973	0.513682	0.406567	0.326289	0.395973	0.299687	0.363721	0.342533	0.294272	3.47241	4.32321	4.00752	4.24294	4.46752	4.88492	4.38725	4.53179	4.48353	4.55322	4.23752	4.17325	4.34982	4.51037	4.48353	4.23752	4.30697	4.39808	3.99151	4.39808	4.62808	4.7778	4.36064
		0.910141	0.878065	0.896748	0.888815	0.893184	0.885251	0.909681	0.897725	0.901059	0.881169	0.921638	0.881629	0.862717	0.898415	0.866339	0.869213	0.859843	0.877835	0.848116	0.894563	0.865131	0.879043	0.887665	0.872547	0.87111	0.925489	1.29097	1.79855	1.92163	1.96572	2.09983	2.21359	2.24693	2.1741	2.26343	2.25457	2.29792	2.34701	2.31016	2.34534	2.39639	2.40139	2.38822	2.37046	2.35661	2.30102	2.34413	2.32045
		0.778062	0.747289	0.770625	0.755697	0.729989	0.760331	0.769978	0.733977	0.784099	0.775044	0.74869	0.761948	0.7163	0.727348	0.771811	0.748259	0.745888	0.748098	0.741253	0.782051	0.759361	0.748098	0.762164	0.759954	0.784691	1.19552	2.17445	2.49479	2.59131	2.63292	2.70374	2.7192	2.74976	2.76609	2.82758	2.80586	2.79341	2.80166	2.81492	2.86984	2.85636	2.84068	2.90282	2.86299	2.84327	2.85674	2.81395	2.83125
		0.405157	0.427103	0.406602	0.386101	0.376508	0.340894	0.458643	0.44353	0.391489	0.387416	0.413436	0.421584	0.391489	0.41199	0.435251	0.394249	0.403843	0.383342	0.401083	0.406602	0.402397	0.403843	0.403843	0.377822	0.375062	0.715957	3.80017	4.95282	5.22788	5.2539	5.11841	5.36205	5.48256	5.27308	5.50582	5.39215	5.36205	5.34431	5.45247	5.38676	5.38676	5.29766	5.55786	5.30725	5.32236	5.34431	5.37441	5.5208
		0.750083	0.765784	0.767474	0.748616	0.771566	0.773835	0.767608	0.755732	0.746214	0.728956	0.743456	0.773168	0.753508	0.769743	0.765251	0.769076	0.768408	0.748349	0.779884	0.773701	0.75929	0.754131	0.743323	0.789402	0.763783	0.802968	1.19749	2.05143	3.02862	3.88915	4.60293	5.12413	5.49868	5.74812	5.93373	6.14882	6.20838	6.29111	6.26816	6.29889	6.33506	6.3335	6.29889	6.33203	6.31304	6.31753	6.27038	6.25628
		0.313983	0.34768	0.345643	0.323178	0.342035	0.318581	0.345643	0.328765	0.298153	0.333887	0.352743	0.339474	0.355304	0.348669	0.323178	0.336448	0.337437	0.319046	0.339008	0.317533	0.369621	0.319046	0.334876	0.317009	0.356875	1.66018	3.71041	4.89738	5.53861	5.82961	5.91586	5.93628	5.94647	6.00059	5.84695	5.96434	5.80051	5.88216	5.97662	5.9914	5.8587	5.81017	5.96538	5.84747	5.81069	5.55904	5.62998	5.57231
		0.867163	0.902617	0.834321	0.91708	0.886246	0.892072	0.886849	0.8987	0.884238	0.885543	0.928229	0.918988	0.895386	0.901312	0.950525	0.924914	0.929534	0.897997	0.903923	0.850089	0.914469	0.918386	0.937368	0.9216	0.855312	1.2912	1.05618	1.36864	1.7284	2.05271	2.45777	2.78659	3.09905	3.43119	3.70297	3.82179	4.21108	4.34174	4.45594	4.62136	4.7461	4.75855	4.84322	4.98303	5.04479	5.14915	5.17014	4.99227
		0.356434	0.344031	0.41673	0.344031	0.487139	0.41425	0.404137	0.366547	0.316364	0.41673	0.389063	0.37666	0.426843	0.444398	0.348993	0.391734	0.394215	0.411769	0.424363	0.396695	0.379141	0.389063	0.396695	0.351473	0.379141	1.24275	4.36861	4.79278	5.01374	4.81549	5.17707	4.91833	5.09922	5.19215	5.01889	5.13681	5.01126	5.12174	5.2221	5.15189	4.83304	5.33773	5.09159	5.56613	5.06392	5.20455	5.33258	5.32018
		0.567712	0.425736	0.492937	0.276379	0.448266	0.395826	0.276379	0.351154	0.463221	0.4034	0.351154	0.463221	0.246468	0.321244	0.388445	0.418355	0.34358	0.321244	0.224133	0.425736	0.485556	0.298714	0.43331	0.283953	0.4034	2.87605	4.2729	4.31019	4.57918	4.45216	4.38496	4.51936	4.29523	4.25794	4.2356	4.48945	4.3401	4.30281	3.91436	4.60152	4.04876	4.01885	4.30281	4.45216	4.09363	4.22065	4.34767	4.24299
		0.450958	0.459588	0.544779	0.417103	0.357359	0.604302	0.340321	0.357359	0.485034	0.417103	0.485034	0.578634	0.374397	0.417103	0.587263	0.493664	0.417103	0.476626	0.476626	0.510702	0.459588	0.331912	0.323504	0.297836	0.536149	0.706309	4.01702	4.3319	4.99572	4.749	4.55317	4.70629	5.32763	4.9362	4.92757	4.97028	4.79989	4.63836	4.56158	4.98709	4.62973	4.69789	4.41709	4.63836	4.71492	4.30645	4.62132	4.6127
		0.381868	0.390246	0.403769	0.358203	0.356439	0.408913	0.366581	0.380104	0.395391	0.349678	0.354823	0.378487	0.373343	0.35982	0.368345	0.380104	0.351442	0.390246	0.369962	0.388629	0.353059	0.314255	0.39201	0.369962	0.342917	2.16083	4.6174	4.61901	4.8927	4.43146	4.46865	4.73219	4.61901	4.54302	4.69001	4.53803	4.68325	4.71191	4.82685	4.75086	4.64782	4.7272	4.9096	4.91637	5.04645	4.95355	4.95693	4.89785
		0.670373	0.718211	0.670373	0.550779	0.454888	0.574698	0.215485	0.550779	0.454888	0.502726	0.502726	0.646454	0.670373	0.742129	0.718211	0.478807	0.359213	0.430969	0.861939	0.574698	0.694292	0.502726	0.550779	0.766264	0.478807	0.83802	2.25052	2.82522	3.54343	6.20122	6.10533	6.5363	6.03357	5.77025	6.44062	6.00965	6.4167	5.79417	6.36887	5.14771	5.81809	5.65044	6.84767	5.17163	6.82376	6.03357	5.69828	6.29689
		0.390844	0.380812	0.400875	0.377425	0.425629	0.448949	0.452337	0.42159	0.460935	0.467058	0.491682	0.483083	0.490379	0.505752	0.567245	0.505101	0.53246	0.589914	0.558516	0.609326	0.642678	0.553826	0.619357	0.639421	0.577928	1.15377	3.77151	4.17838	4.05878	4.24443	4.21447	4.22645	4.24378	4.16431	4.32807	4.14829	4.23049	4.08953	4.40012	4.29993	4.18242	4.27049	4.21577	4.35074	4.23987	4.27323	4.26658	4.30931
		0.0933126	0.559876	0.326594	0.513219	0.653188	0.37325	0.793157	0.419907	0.37325	0.233281	0.233281	0.559876	0.233281	0.233281	0.279938	0.513219	0.233281	0.279938	0.326594	0.37325	0.37325	0.419907	0.37325	0.279938	0.233281	2.19285	4.0591	4.479	5.36547	4.61897	6.15863	4.94557	5.73872	4.85226	4.43235	4.94557	5.17885	4.24572	4.94557	4.75894	4.61897	4.75894	4.71229	4.99222	3.87247	4.24572	4.52566	4.89891
		0.344802	0.371352	0.318252	0.329286	0.36911	0.342561	0.353594	0.36911	0.388936	0.375662	0.30946	0.296185	0.313942	0.373593	0.358077	0.347043	0.342561	0.340319	0.393419	0.362559	0.366869	0.358077	0.373593	0.404453	0.327045	2.15949	4.65707	4.69689	4.75206	4.90463	4.77188	4.86033	4.88257	4.80068	4.86033	5.02618	5.35322	5.6451	5.29581	5.61182	5.58751	5.62079	5.68923	5.7313	5.72905	5.71802	5.58096	5.58975
		0.409444	0.204876	0.648415	0.580225	0.30716	0.512036	0.23897	0.273065	0.580225	0.170781	0.170781	0.512036	0.409444	0.512036	0.204876	0.409444	0.409444	0.443539	0.61432	0.477941	0.30716	0.341255	0.341255	0.30716	0.170781	2.83263	3.68592	4.77818	4.5733	4.5733	4.16386	4.47102	5.05094	5.25581	5.08534	4.77818	3.65182	4.40252	3.61773	4.74378	4.12946	4.09536	4.77818	4.91456	4.19795	4.43662	4.94865	4.12946
		0.555245	0.620751	0.649542	0.698195	0.67442	0.647535	0.681342	0.716151	0.637604	0.704214	0.598882	0.640614	0.585039	0.660476	0.628676	0.672414	0.608814	0.630682	0.617742	0.670407	0.747851	0.78567	0.748854	0.775738	0.64262	1.44514	3.01638	2.88728	3.14057	2.91115	2.96281	3.08891	2.99552	2.9578	2.96472	2.97274	3.10285	3.01638	3.07697	3.06012	3.13556	3.17628	3.06604	3.12272	3.22795	3.0859	3.0849	3.32034
		0.338746	0.341998	0.361374	0.358122	0.329125	0.287121	0.383867	0.274249	0.283869	0.316118	0.387119	0.290373	0.316118	0.338746	0.38075	0.34525	0.287121	0.316118	0.290373	0.34525	0.370994	0.309749	0.332242	0.35487	0.316118	2.66796	4.79407	4.71344	4.87143	4.69732	4.64569	4.60044	4.65857	4.52632	4.3747	4.3747	4.39082	4.26494	4.32944	4.21332	3.98108	4.1747	4.00682	3.72946	3.83596	3.66171	3.63583	3.4132
		0.406728	0.396527	0.386125	0.421988	0.412557	0.373293	0.42636	0.421503	0.397985	0.393896	0.423203	0.404056	0.410614	0.393654	0.400171	0.392439	0.397742	0.413771	0.400171	0.403814	0.406728	0.389768	0.403571	0.390739	0.406728	1.46646	3.48042	4.60415	5.1398	5.23505	5.20112	5.39502	5.31819	5.34972	5.27168	5.37781	5.38413	5.29953	5.38121	5.33685	5.24986	5.24306	5.31795	5.33082	5.21468	5.37393	5.17299	5.2433
		0.364677	0.356532	0.357785	0.367087	0.37581	0.360243	0.367376	0.366219	0.351376	0.34593	0.361496	0.358653	0.38381	0.360099	0.369689	0.351665	0.360243	0.34593	0.362653	0.360532	0.368099	0.380099	0.371376	0.374123	0.355665	2.3672	4.52644	4.58822	4.69704	4.74393	4.67902	4.65815	4.67887	4.66316	4.64528	4.67232	4.66287	4.64856	4.63656	4.64683	4.56345	4.6061	4.64355	4.6154	4.63825	4.64128	4.63126	4.62326
		0.367598	0.285808	0.428865	0.510655	0.530873	0.490131	0.326856	0.388122	0.490131	0.510655	0.490131	0.428865	0.510655	0.428865	0.347074	0.367598	0.26559	0.551397	0.469607	0.326856	0.469607	0.347074	0.285808	0.551397	0.469607	1.12332	4.34991	4.16611	4.84004	4.88079	5.10563	4.28865	5.00332	4.65624	5.08511	4.88079	5.12585	4.92183	5.63651	5.22817	5.73852	5.9021	5.98358	5.59576	6.39223	5.73852	6.16738	6.35118
		0.437663	0.395866	0.390905	0.382485	0.426838	0.418419	0.456908	0.426838	0.425936	0.404286	0.405038	0.40594	0.435107	0.402632	0.416765	0.433453	0.415111	0.404286	0.414359	0.400076	0.439317	0.432702	0.418419	0.440219	0.395866	0.978916	3.85147	4.92976	4.8588	4.95562	5.20535	5.2255	5.39584	5.16446	5.25797	5.15528	5.16536	5.36322	5.2046	5.12687	5.22129	5.19287	5.17528	5.00749	5.04162	5.19783	4.98073	5.10522
		0.996435	0.979752	1.00756	1.03536	1.05209	1.00328	0.959665	0.954104	1.00415	1.0247	0.979337	0.998178	0.972904	0.948958	0.964355	0.935678	0.973361	1.011	1.02042	0.933561	0.987886	0.97805	1.04694	0.994734	0.970331	0.994319	0.972074	1.10297	1.08288	1.11496	1.14663	1.23731	1.21249	1.25146	1.29678	1.34986	1.41489	1.4983	1.52055	1.5933	1.57363	1.60226	1.7576	1.75287	1.87351	1.94029	1.94328	1.91074
		0.352425	0.363817	0.431987	0.372689	0.384922	0.365405	0.414151	0.393046	0.391365	0.391365	0.389778	0.371942	0.371942	0.38735	0.423022	0.395474	0.389778	0.410042	0.375117	0.385669	0.391365	0.366992	0.386509	0.395474	0.351584	1.41857	4.27121	4.84206	4.92573	4.88922	4.94114	5.11576	5.00856	5.24155	5.26517	5.26919	5.18804	5.30654	5.17254	5.27246	5.15386	5.26023	5.44867	5.22539	5.21073	5.20102	4.97606	5.3057
		0.319146	0.319146	0.364783	0.296486	0.501378	0.296486	0.752226	0.683929	0.752226	0.547015	0.478718	0.410421	0.752226	0.364783	0.592653	0.364783	0.387443	0.319146	0.592653	0.387443	0.592653	0.364783	0.364783	0.296486	0.524356	2.37093	4.26283	4.05762	3.76145	3.92102	5.06069	4.17155	4.9241	4.80984	4.4224	4.53633	4.17155	4.67325	3.94368	5.10633	5.10633	4.87846	5.28856	4.71889	5.17463	5.63068	5.74462	5.51675
		0.40226	0.400825	0.383877	0.419297	0.393024	0.409344	0.386657	0.406923	0.38594	0.389168	0.392665	0.421808	0.406205	0.3941	0.401901	0.41293	0.377152	0.38594	0.373207	0.400108	0.42387	0.3941	0.437321	0.375359	0.420732	1.34828	3.88944	4.81842	4.84433	5.10482	4.96548	5.08671	5.24516	5.02645	5.21754	5.02538	5.09774	5.04708	5.12321	5.13567	5.13459	5.23485	5.07613	5.15513	5.02511	4.98852	5.08743	5.08922
		0.37483	0.371855	0.374485	0.380391	0.384357	0.388323	0.401126	0.376468	0.390263	0.373493	0.37483	0.36	0.376468	0.394875	0.402807	0.40673	0.385348	0.406385	0.391254	0.362328	0.390263	0.395565	0.373838	0.390952	0.38634	0.909248	3.39899	5.04436	5.45669	5.57714	5.53075	5.69	5.54851	5.57253	5.79432	5.66762	5.68638	5.71931	5.48105	5.59852	5.65448	5.61697	5.62452	5.61003	5.63934	5.60085	5.55114	5.47514
		0.388801	0.403565	0.420335	0.409216	0.353439	0.351616	0.321722	0.384973	0.491059	0.329196	0.347788	0.394269	0.381327	0.373854	0.405388	0.38315	0.353439	0.407393	0.351616	0.377499	0.427808	0.39992	0.420335	0.398097	0.364558	1.85633	4.11804	4.49937	4.80997	5.07592	4.91223	4.94377	5.0741	5.14282	5.19312	4.86757	4.85828	5.11128	5.04056	5.29174	5.08339	5.12805	5.38652	5.394	5.20242	5.39946	5.28244	5.60781
		0.429995	0.322577	0.322577	0.429995	0.376448	0.376448	0.537736	0.241933	0.268707	0.376448	0.376448	0.591284	0.457092	0.295803	0.295803	0.376448	0.268707	0.376448	0.295803	0.322577	0.429995	0.51064	0.403221	0.268707	0.483866	2.66126	4.32802	4.6506	4.6235	4.30092	4.40866	4.94608	4.56995	5.96768	4.43544	4.6235	5.13446	4.9193	4.70414	4.40866	4.35479	5.69897	4.86543	4.16673	4.54285	5.10736	5.61833	5.16123
		0.546727	0.532093	0.55003	0.54496	0.529558	0.529558	0.552757	0.518035	0.550414	0.550798	0.553526	0.531709	0.547303	0.551989	0.536971	0.541849	0.537355	0.547687	0.565048	0.550606	0.557059	0.558404	0.568352	0.53578	0.54884	0.977418	2.51301	3.50387	4.33329	5.035	5.51037	5.95665	6.215	6.41288	6.50668	6.5991	6.6609	6.65095	6.69289	6.66735	6.6839	6.69113	6.6155	6.70964	6.65836	6.67711	6.67242	6.63966
		0.489335	0.488391	0.492639	0.478289	0.49415	0.495094	0.515675	0.493111	0.478289	0.518508	0.539184	0.513315	0.517092	0.501325	0.507084	0.486408	0.497926	0.488391	0.52049	0.506518	0.488863	0.491223	0.530026	0.505573	0.497454	0.73707	2.2232	3.80573	5.02297	5.67668	5.74135	6.01411	6.004	5.94887	6.11182	6.23928	6.08406	6.17413	6.4957	6.44585	6.44972	6.50099	6.57529	6.80046	6.74202	6.82831	6.75448	6.96681
		0.365511	0.534208	0.618557	0.393627	0.309278	0.337395	0.393627	0.0843486	0.337395	0.534208	0.393627	0.506092	0.421743	0.449859	0.449859	0.421743	0.421743	0.421743	0.393627	0.506092	0.253046	0.365511	0.618557	0.337395	0.59044	1.15276	4.27366	4.92034	4.69541	4.49859	4.77976	3.37395	4.24555	5.11715	4.97657	5.08903	4.92034	5.34208	5.53889	5.51078	5.11715	4.80787	4.13308	5.25773	6.15745	4.77976	4.61106	5.70759
		0.339013	0.340247	0.33815	0.343145	0.329454	0.35511	0.35141	0.326186	0.319093	0.337348	0.363806	0.367938	0.329886	0.341049	0.338582	0.322423	0.359304	0.329886	0.339383	0.330688	0.341912	0.345181	0.350978	0.336485	0.321622	4.17633	4.30301	4.3175	4.32367	4.38121	4.47723	4.29598	4.44042	4.2525	4.28149	4.33983	4.38411	4.2475	4.21772	4.24837	4.27112	4.14118	4.26286	4.28728	4.28192	4.23757	4.15314	4.13662
		0.871174	0.87448	0.867146	0.853858	0.859209	0.862456	0.863719	0.881695	0.863418	0.875442	0.860773	0.873699	0.862696	0.87917	0.872917	0.861674	0.861554	0.843457	0.865222	0.877907	0.862155	0.862576	0.875803	0.861013	0.856985	0.928651	1.35823	1.78257	2.07519	2.20517	2.27786	2.33269	2.35518	2.39293	2.40369	2.40754	2.43718	2.44416	2.44614	2.45853	2.46297	2.47151	2.47434	2.48263	2.48288	2.49574	2.48414	2.49568
		0.458622	0.452507	0.489197	0.391358	0.532002	0.409702	0.544232	0.452507	0.568691	0.507542	0.519772	0.428047	0.550347	0.519772	0.428047	0.525887	0.311863	0.440277	0.483082	0.476967	0.458622	0.495312	0.452507	0.415817	0.391358	0.843865	3.17366	4.69018	4.92866	4.6596	5.28944	5.20383	5.46678	4.97146	4.86139	5.32002	5.05707	4.83082	4.95312	4.62291	4.6596	4.75744	5.03261	4.67795	4.73909	4.59234	4.57399	4.27436
		0.492455	0.495336	0.501433	0.510466	0.505866	0.512018	0.498772	0.493231	0.511242	0.501266	0.491845	0.51562	0.524099	0.510854	0.508194	0.525983	0.487467	0.492233	0.507196	0.496667	0.507418	0.490515	0.484973	0.494949	0.458095	1.04665	2.66683	3.99672	4.80844	4.96317	4.99848	5.00346	5.06193	5.09164	5.03029	5.13231	5.16318	5.17831	5.16529	5.25218	5.23606	5.23933	5.2769	5.40387	5.36818	5.24797	5.36031	5.39273
		0.464097	0.477248	0.384343	0.649481	0.530275	0.291651	0.583303	0.331316	0.517124	0.397706	0.556789	0.344679	0.437371	0.450734	0.490398	0.464097	0.238624	0.397706	0.384343	0.371193	0.477248	0.503761	0.371193	0.358042	0.556789	1.44489	3.79147	4.54722	4.52049	4.66642	5.26288	5.1967	4.85202	5.15682	5.71382	5.27624	4.63991	5.13052	5.17018	5.2896	4.77248	4.65327	5.15682	5.17018	4.90505	4.67957	4.54722	4.7063
		0.414747	0.345622	0.380184	0.403226	0.449309	0.345622	0.506912	0.552995	0.449309	0.414747	0.518433	0.380184	0.47235	0.460829	0.391705	0.437788	0.483871	0.633641	0.495392	0.460829	0.368664	0.506912	0.368664	0.437788	0.529954	1.14055	3.20276	4.6659	4.83871	4.9424	5.6682	5.56452	4.87327	5.67972	5.14977	5.40323	4.87327	4.81567	5.14977	5.49539	4.41244	4.70046	5.35714	5.58756	4.80415	5.16129	4.74654	4.85023
		0.329381	0.355731	0.447958	0.382082	0.434783	0.329381	0.382082	0.434783	0.329381	0.368906	0.368906	0.447958	0.27668	0.237154	0.289855	0.421607	0.329381	0.27668	0.395257	0.408432	0.434783	0.30303	0.395257	0.395257	0.368906	3.50461	4.18972	4.5191	4.13702	4.50593	4.22925	5.09881	5.16469	4.55863	4.62451	4.54545	5.16469	4.91436	4.88801	4.72991	4.78261	4.74308	5.20422	4.63768	5.40184	4.57181	5.12516	4.63768
		0.31331	0.54381	0.57704	0.494492	0.280081	0.362628	0.296695	0.42856	0.31331	0.379243	0.329662	0.659323	0.296695	0.395594	0.494492	0.31331	0.461526	0.346013	0.362628	0.411945	0.54381	0.379243	0.296695	0.445175	0.296695	1.3023	4.00552	5.1923	4.61526	4.86264	4.92857	4.94492	5.83501	4.40111	5.55467	5.22501	6.03281	4.99451	5.8184	6.39544	6.60958	5.76908	5.70315	5.85163	5.95026	6.37908	6.6262	6.56027
		0.414841	0.298365	0.436575	0.305539	0.371162	0.436575	0.342043	0.363777	0.487427	0.342043	0.371162	0.371162	0.378337	0.327484	0.334658	0.480253	0.501987	0.392896	0.254686	0.27642	0.436575	0.385722	0.451134	0.392896	0.298365	1.8191	4.08194	4.54763	4.97682	5.12242	5.22434	4.90403	5.04962	5.26063	4.91859	4.70758	5.7335	5.37711	5.20978	5.18783	5.46446	5.44252	5.34799	5.74806	5.46446	5.36255	5.61723	5.53705
		0.4765	0.370773	0.4765	0.423782	0.291259	0.264755	0.158736	0.4765	0.449996	0.423782	0.370773	0.397278	0.662032	0.397278	0.4765	0.291259	0.291259	0.23825	0.370773	0.370773	0.23825	0.529509	0.397278	0.397278	0.423782	2.91259	4.07763	4.02462	4.39539	4.9249	5.48092	5.05743	4.28938	4.47491	4.18365	4.07763	4.47491	4.63364	4.47491	4.4484	3.97161	4.4484	4.81889	4.81889	4.73966	5.29568	5.42791	4.9249
		0.359718	0.346493	0.348746	0.378723	0.37069	0.384502	0.350216	0.352371	0.374314	0.339929	0.362559	0.385286	0.360404	0.358248	0.337774	0.377939	0.350216	0.343554	0.371375	0.388225	0.376469	0.388911	0.323864	0.358248	0.376469	3.40165	4.29643	4.39812	4.46532	4.37324	4.37618	4.55084	4.59032	4.58454	4.57719	4.46611	4.50696	4.6781	4.62833	4.73217	4.53772	4.65468	4.82426	4.58229	4.67731	4.73217	4.61011	4.6203
		0.382422	0.38787	0.308153	0.368622	0.525513	0.459415	0.415471	0.470492	0.396223	0.371346	0.445796	0.462139	0.404394	0.440167	0.423643	0.456691	0.368622	0.407118	0.349374	0.415471	0.437443	0.423643	0.404394	0.393499	0.382422	1.428	3.91792	4.65244	4.75159	4.9497	4.8698	4.68004	4.73779	4.8836	4.88633	5.10369	4.94407	5.11749	5.00182	5.35409	5.5631	5.5631	5.62103	5.52188	5.62648	5.54658	6.03087	5.82186
		0.503832	0.335799	0.306193	0.464357	0.385142	0.405146	0.316062	0.474226	0.415014	0.395011	0.44462	0.296325	0.385142	0.375273	0.296325	0.385142	0.32593	0.25685	0.345668	0.286456	0.355536	0.345668	0.355536	0.365405	0.44462	2.17322	3.97118	5.13674	4.52435	4.92923	4.84041	4.58356	5.06766	5.27516	4.99858	4.85028	5.01831	4.53422	5.00845	5.13674	5.54188	5.03805	4.72199	4.62304	4.87989	5.15648	5.33438	4.87989
		0.408763	0.422931	0.394806	0.394806	0.281884	0.380638	0.380638	0.324177	0.36647	0.352513	0.267927	0.267927	0.408763	0.324177	0.281884	0.31022	0.352513	0.267927	0.4371	0.36647	0.422931	0.267927	0.380638	0.4371	0.380638	2.14278	4.45495	5.14559	4.76496	4.60995	4.96246	4.906	5.37123	4.77912	5.06101	4.92017	4.66641	4.906	4.34202	5.39935	4.79329	5.21622	4.66641	4.52537	4.76496	4.42661	4.58183	4.4689
		0.822877	1.02291	0.889505	0.83393	0.800616	0.945079	0.96734	1.13422	0.767303	1.04518	0.83393	0.767303	0.934027	0.989601	0.889505	0.845138	0.911766	0.922974	0.96734	0.989601	0.978549	0.922974	0.96734	1.04518	1.28989	1.11196	1.12301	1.38999	1.40104	1.48993	1.53445	1.41209	1.27868	1.27868	1.36773	1.46782	1.24537	1.20085	1.59002	1.69012	1.4233	1.89031	1.67907	2.0793	2.04599	2.1794	2.45742	2.86886
		0.383617	0.37942	0.410697	0.382818	0.370027	0.370927	0.373425	0.371726	0.410697	0.411597	0.435279	0.436079	0.389513	0.425986	0.410697	0.39381	0.378521	0.428484	0.440376	0.409898	0.422589	0.431082	0.402204	0.428484	0.394609	3.83028	3.99456	3.95389	4.11307	4.01564	4.02074	4.10458	4.04782	4.29933	4.19861	4.15624	4.16223	4.38657	4.2113	4.40186	4.28245	4.31972	4.51278	4.53736	4.36708	4.56354	4.38317	4.47211
		0.388294	0.401794	0.281149	0.642871	0.334721	0.294649	0.455367	0.361722	0.281149	0.482153	0.441867	0.388294	0.428581	0.495439	0.334721	0.388294	0.455367	0.334721	0.616085	0.375008	0.241077	0.361722	0.455367	0.348222	0.401794	4.28581	3.57608	4.32609	4.04473	3.77687	4.28581	4.58046	5.00904	4.64753	4.45981	4.54038	4.58046	4.7011	4.07152	4.58046	4.41974	4.24552	5.07611	5.37054	5.51798	5.11618	5.49119	5.71898
		0.947368	0.963158	0.884211	0.947368	0.647368	0.9	0.789474	1.16842	0.678947	0.963158	1.05789	0.931579	0.994737	0.931579	0.868421	1.42105	0.868421	0.915789	1.15263	0.789474	0.789474	0.836842	0.915789	0.884211	0.0947368	0.9	1.53158	1.61053	1.75263	1.86316	1.64211	1.83158	2.14737	1.98947	2.05263	2.65263	2.11579	2.16316	2.63684	2.65263	2.14737	2.03684	2.32105	2.43158	2.55789	2.35263	1.86316	2.77895
		0.332015	0.350072	0.330961	0.353104	0.305918	0.330961	0.359167	0.35719	0.346118	0.348095	0.320944	0.291815	0.30895	0.352181	0.314881	0.346118	0.327007	0.337024	0.362198	0.320944	0.352181	0.332015	0.35719	0.345064	0.390405	2.95809	4.54172	4.73191	4.74904	4.54672	4.7932	4.65243	4.82338	4.83749	4.82141	5.03374	5.12324	4.925	5.01358	5.05483	5.14947	5.48649	5.36075	5.37683	5.44418	5.50362	5.48451	5.69975
		0.364078	0.364078	0.291262	0.509709	0.400485	0.291262	0.436893	0.582524	0.582524	0.509709	0.32767	0.32767	0.254854	0.473301	0.291262	0.436893	0.291262	0.546117	0.509709	0.32767	0.473301	0.582524	0.254854	0.32767	0.364078	2.94903	3.67718	4.15049	4.66019	4.44175	3.93204	4.66019	5.02427	5.35194	4.36893	5.46117	4.18689	5.82524	5.49757	5.06068	5.97087	5.09709	5.31553	5.53398	6.18932	5.89806	5.93447	6.69903
		0.563042	0.48706	0.471962	0.350196	0.456619	0.471962	0.471962	0.365295	0.350196	0.289314	0.426178	0.395737	0.258629	0.258629	0.426178	0.48706	0.411079	0.273971	0.608826	0.258629	0.395737	0.365295	0.258629	0.304413	0.380394	1.50696	4.3531	4.50531	5.32722	4.52041	4.77928	5.26634	4.82482	4.62707	5.00747	5.19012	4.73374	4.38354	4.70306	5.15992	4.90105	4.80972	5.2359	5.69252	4.55109	4.29222	4.85551	4.65752
		0.665381	0.347155	0.549662	0.433944	0.607522	0.520733	0.289296	0.462874	0.289296	0.405014	0.491803	0.433944	0.318226	0.433944	0.607522	0.260366	0.578592	0.665381	0.318226	0.433944	0.578592	0.665381	1.18611	0.520733	0.462874	1.5622	3.70299	4.22372	3.15333	4.83124	4.33944	4.108	4.36837	4.36837	4.74446	5.38091	4.86017	4.13693	4.86017	4.13693	5.12054	4.94696	4.91803	4.36837	4.62874	4.80231	4.22372	3.9055
		0.305643	0.399687	0.352665	0.376176	0.376176	0.399687	0.329154	0.352665	0.282132	0.282132	0.470219	0.329154	0.470219	0.211599	0.423197	0.423197	0.282132	0.49373	0.376176	0.540752	0.399687	0.658307	0.470219	0.634796	0.399687	3.05643	3.69122	4.04389	4.34953	4.81975	4.37304	3.97335	4.13793	4.11442	3.38558	4.37304	4.98433	4.18495	4.53762	3.80878	4.98433	4.84326	4.32602	4.34953	4.79624	4.30251	4.20846	4.79624
		0.666305	0.647646	0.558429	0.52558	0.614798	0.666305	0.534909	0.558429	0.666305	0.727403	0.638186	0.675765	0.685094	0.614798	0.656976	0.708614	0.732002	0.633456	0.577219	0.685094	0.732002	0.633456	0.680495	0.586548	0.633456	1.09334	2.46366	3.28961	3.48197	3.63216	4.01688	4.13422	4.38295	4.16247	3.87143	4.25628	4.01228	3.88548	4.47216	4.46743	4.12962	3.77288	4.18112	4.16247	3.91833	3.92306	3.88548	3.77761
		0.441636	0.407782	0.375838	0.40717	0.383327	0.397771	0.421537	0.373927	0.398382	0.395249	0.385238	0.380194	0.392727	0.373316	0.370794	0.385849	0.387759	0.403426	0.360171	0.375226	0.392115	0.394637	0.388371	0.396548	0.383327	1.47515	3.2592	4.6078	5.30559	5.57995	5.67517	5.75472	5.61816	5.64827	5.44216	5.63573	5.58186	5.52485	5.66454	5.59187	5.52049	5.60127	5.55304	5.42527	5.50039	5.55243	5.37514	5.39455
		0.547445	0.729927	0.547445	0.437956	0.255474	0.255474	0.40146	0.474453	0.364963	0.40146	0.291971	0.620438	0.364963	0.218978	0.474453	0.291971	0.328467	0.255474	0.328467	0.328467	0.364963	0.328467	0.328467	0.364963	0.656934	2.73723	4.74453	4.27007	4.34307	3.94161	4.9635	4.59854	4.56204	4.78102	3.90511	4.34307	4.23358	4.78102	4.56204	3.79562	4.63504	5.10949	5.51095	4.63504	4.37956	4.67153	4.41606	6.45985
		0.466611	0.719997	0.425901	0.405637	0.466611	0.385374	0.486874	0.507138	0.527402	0.284056	0.456388	0.527402	0.425901	0.456388	0.436124	0.567929	0.36511	0.375333	0.547665	0.41586	0.354887	0.527402	0.405637	0.517178	0.547665	1.19683	3.5496	4.00599	4.5741	5.07101	4.78696	5.48687	5.30432	5.30432	4.67542	5.59842	5.21304	5.16229	5.15207	5.49691	5.41586	5.07101	5.35489	5.81127	5.94326	5.38537	5.55771	5.61868
		0.486058	0.453693	0.356306	0.421036	0.356306	0.356306	0.647883	0.388671	0.421036	0.291576	0.356306	0.486058	0.421036	0.518423	0.421036	0.356306	0.162116	0.453693	0.194481	0.323941	0.518423	0.291576	0.291576	0.583153	0.777634	4.60049	4.0497	3.2397	3.49892	4.27655	4.8597	4.11443	4.01734	4.40601	4.40601	3.75813	4.30892	4.89207	5.15128	5.08626	3.85522	3.40182	3.66103	4.27655	4.63286	3.62838	4.27655	3.88759
		0.35468	0.35468	0.679803	0.472906	0.472906	0.413793	0.62069	0.206897	0.472906	0.472906	0.472906	0.206897	0.206897	0.591133	0.502463	0.35468	0.472906	0.236453	0.413793	0.650246	0.236453	0.591133	0.384236	0.236453	0.413793	2.89655	4.61084	3.22167	4.72906	4.04926	4.52217	4.2266	4.75862	4.84729	4.66995	4.19704	3.81281	4.13793	4.19704	4.96552	4.4335	4.25616	3.75369	3.75369	4.0197	4.04926	4.04926	3.16256
		0.483293	0.491047	0.465012	0.483293	0.498292	0.524384	0.492745	0.538816	0.514932	0.4855	0.504404	0.52993	0.504404	0.50497	0.517139	0.499933	0.467219	0.484425	0.475539	0.51329	0.512724	0.471634	0.521044	0.494952	0.446674	2.02367	2.93536	3.61177	4.35032	4.65329	5.3186	5.66096	5.8929	6.36012	6.69858	6.73577	7.00155	7.07038	7.34833	7.31726	7.32507	7.4094	7.51428	7.65464	7.47766	7.63857	7.64298	7.71792
		0.314995	0.307261	0.278808	0.314995	0.348987	0.343545	0.311654	0.321584	0.305065	0.312799	0.347937	0.304015	0.336956	0.342399	0.321584	0.308407	0.333614	0.331418	0.316046	0.350133	0.345741	0.338007	0.358917	0.253505	0.331418	3.57781	4.51506	4.35924	4.68741	4.78069	4.53483	4.52719	4.64568	4.6369	4.65561	4.59078	4.90472	4.87398	4.85861	4.92669	5.04079	5.18783	5.16148	4.99801	5.05291	4.94425	4.82462	4.91571
		0.374351	0.2594	0.286425	0.359696	0.324107	0.298986	0.342948	0.345042	0.338762	0.286425	0.334575	0.31364	0.328294	0.340855	0.347135	0.326201	0.31992	0.386911	0.370164	0.365977	0.31364	0.296892	0.355509	0.359696	0.36807	4.17019	4.09273	4.27905	4.64922	4.46518	4.3647	4.60525	4.59897	4.60944	4.60735	4.69299	4.92308	5.00054	4.82488	5.04431	5.04241	4.99635	5.35605	5.44378	5.4042	5.63201	5.54427	5.60079
		0.344133	0.306461	0.302185	0.332924	0.337315	0.285083	0.332924	0.324372	0.346675	0.32183	0.306461	0.335582	0.331306	0.329573	0.308194	0.363778	0.309003	0.279882	0.330381	0.296176	0.340666	0.295367	0.29791	0.346675	0.314203	4.40405	4.30051	4.36984	4.45628	4.45027	4.60697	4.452	4.42542	4.38694	4.48621	4.53336	4.38521	4.40578	4.43918	4.24654	4.49222	4.43398	4.43398	4.42635	4.30478	4.48621	4.27566	4.35609
		0.306923	0.336232	0.308564	0.295668	0.319819	0.29391	0.307743	0.320639	0.312902	0.280193	0.307743	0.349128	0.26718	0.324977	0.340452	0.335294	0.347369	0.296489	0.270697	0.322398	0.299068	0.31806	0.330135	0.321577	0.308564	4.29551	4.45577	4.39118	4.48426	4.55155	4.41966	4.41697	4.22646	4.34463	4.46011	4.43514	4.4274	4.33256	4.44979	4.23256	4.3757	4.53596	4.31181	4.31181	4.44897	4.3791	4.45319	4.38086
		0.513097	0.431789	0.45603	0.480523	0.342149	0.439869	0.431789	0.439869	0.374722	0.407296	0.562083	0.44795	0.45603	0.407296	0.439869	0.415376	0.399216	0.464363	0.350229	0.44795	0.366642	0.431789	0.472443	0.399216	0.342149	1.69433	4.17851	4.63479	4.38228	4.39036	4.78958	4.78124	4.38228	4.757	4.74867	4.64287	4.96052	4.68352	4.44743	4.8628	4.95244	5.06658	4.56964	5.22111	4.52874	5.26202	4.83023	4.73251
		0.404082	0.587755	0.318367	0.220408	0.465306	0.342857	0.379592	0.428571	0.404082	0.330612	0.367347	0.502041	0.514286	0.232653	0.379592	0.330612	0.318367	0.440816	0.57551	0.330612	0.453061	0.453061	0.502041	0.514286	0.489796	1.77551	4.43265	4.61633	4.56735	4.32245	4.10204	4.39592	4.33469	3.93061	4.3102	4.39592	4.04082	4.21224	4.15102	4.40816	4.00408	5.0449	4.54286	4.57959	4.61633	4.84898	4.70204	4.61633
		0.337712	0.431097	0.222727	0.294641	0.308998	0.301755	0.344955	0.287398	0.287398	0.409627	0.43834	0.251441	0.287398	0.373669	0.301755	0.301755	0.22997	0.308998	0.359312	0.258684	0.215613	0.330598	0.517368	0.380783	0.366426	4.23233	4.03832	4.55569	4.46955	4.55569	4.52697	4.75694	4.54133	4.57005	4.57729	4.37603	4.10299	4.35456	4.55569	4.28989	4.4407	4.34732	4.33296	4.02396	4.28265	4.22522	4.26105	4.06703
		0.365214	0.368959	0.417235	0.341812	0.339271	0.375244	0.335526	0.357859	0.39624	0.352911	0.309583	0.320683	0.318275	0.284843	0.355318	0.361604	0.308379	0.334323	0.395036	0.387547	0.351708	0.355318	0.355318	0.328171	0.368959	3.83602	4.39207	4.37214	4.29913	4.31531	4.40691	4.26329	4.5159	4.50467	4.72265	4.65324	4.50346	4.73495	4.6162	4.6384	4.72759	4.64214	4.74859	4.57768	4.83658	4.67557	4.72505	4.5171
		0.431122	0.376039	0.366295	0.326921	0.324933	0.38976	0.356352	0.431122	0.334677	0.324933	0.383993	0.385982	0.322944	0.383993	0.37405	0.395726	0.311013	0.380016	0.370073	0.38976	0.362318	0.411436	0.358341	0.405669	0.413424	2.74463	4.47528	4.4025	4.56377	4.50292	4.64073	4.70178	4.50292	4.81394	4.6465	4.48503	4.76661	4.63278	4.86902	4.66817	4.60514	4.70357	4.58744	4.74115	4.70556	4.71152	4.59141	4.66241
		0.497006	0.359863	0.308571	0.342857	0.342857	0.394423	0.394423	0.342857	0.462994	0.548571	0.428434	0.462994	0.600137	0.137143	0.445714	0.291291	0.428434	0.514286	0.377143	0.445714	0.308571	0.274286	0.377143	0.73728	0.428434	2.77714	4.38857	4.18286	4.49143	3.90857	4.45714	5.00571	4.42286	4.93714	4.57728	4.30299	4.47415	5.21143	4.69714	4.78299	4.09728	5.26299	4.69714	4.62857	4.33701	4.54272	5.50272	5.12585
		0.463845	0.450116	0.451552	0.471024	0.437284	0.459628	0.444911	0.424451	0.453436	0.433963	0.443027	0.423015	0.432079	0.4791	0.415926	0.424451	0.444911	0.462948	0.445808	0.439168	0.453885	0.470486	0.415926	0.441591	0.432079	1.62521	3.6108	4.41178	4.58748	4.65012	4.57941	4.75367	4.69427	4.77028	4.69714	4.78212	4.66528	4.78069	4.75556	4.82726	4.72702	4.83004	4.76076	4.75933	4.83767	4.72756	4.77503	4.69669
		0.95956	0.960323	0.994293	0.992768	0.992768	1.0468	0.995877	0.988896	0.975812	0.93486	1.00128	0.91632	0.978863	0.992005	0.924827	0.958797	0.912506	0.909397	0.940258	0.977337	0.930225	0.904762	0.873901	0.932572	0.961907	0.98121	1.08388	1.24364	1.31933	1.41502	1.59649	1.7725	1.68215	1.89753	1.91531	2.0797	2.19241	2.22022	2.3013	2.43331	2.50201	2.58767	2.6379	2.62323	2.58767	2.73283	2.75365	2.79378
		0.353861	0.330823	0.359045	0.316079	0.33474	0.344877	0.341075	0.325755	0.357087	0.309053	0.359621	0.39867	0.348102	0.366071	0.355128	0.378166	0.319996	0.333358	0.341075	0.353285	0.369873	0.341075	0.352018	0.350636	0.358354	2.81442	4.22549	4.69269	4.80846	4.76112	4.7132	4.92503	4.75086	4.86029	4.83288	4.77264	4.71447	4.67023	4.7663	4.75029	4.61137	4.70997	4.59536	4.69074	4.61713	4.57301	4.66643	4.71504
		0.428098	0.432373	0.442836	0.414573	0.453236	0.434478	0.436903	0.452279	0.437349	0.473907	0.463188	0.438753	0.440667	0.461785	0.443028	0.436392	0.442326	0.466506	0.440667	0.45751	0.442836	0.439008	0.448514	0.437094	0.460381	1.15529	2.82877	4.24475	5.07006	5.57644	5.61868	5.6398	5.75719	5.86272	5.79847	5.90023	6.1153	6.10299	6.17891	6.24245	6.37382	6.4424	6.44757	6.48151	6.55692	6.53797	6.64305	6.61103
		0.336981	0.365805	0.34212	0.325202	0.320063	0.350516	0.382723	0.320063	0.360667	0.330214	0.298007	0.294624	0.347132	0.359038	0.338736	0.328585	0.340365	0.286227	0.357283	0.36405	0.360667	0.304775	0.357283	0.330214	0.343749	3.35991	4.47763	4.51999	4.66561	4.53177	4.61987	4.6131	4.66899	4.51485	4.31158	4.5453	4.73666	4.64017	4.49279	4.59618	4.5453	4.44367	4.39129	4.4641	4.30143	4.40307	4.2676	4.36071
		0.273031	0.35398	0.309846	0.265485	0.287666	0.332027	0.317164	0.412976	0.368843	0.450021	0.287666	0.294983	0.376161	0.35398	0.332027	0.346662	0.287666	0.228669	0.361526	0.294983	0.258167	0.280348	0.184307	0.199171	0.302529	4.22672	4.38907	4.82423	4.32253	4.47757	4.07923	4.37421	4.67674	4.00537	4.11604	3.95369	3.8062	4.59556	4.16772	4.07168	4.47757	4.85373	5.03804	4.57338	4.86836	5.27425	5.33325	5.03804
		0.379994	0.419419	0.327566	0.288351	0.314564	0.445633	0.314564	0.222712	0.288351	0.314564	0.327566	0.484848	0.327566	0.235923	0.314564	0.235923	0.327566	0.275139	0.340778	0.235923	0.314564	0.432421	0.327566	0.379994	0.327566	3.10622	4.36448	4.9806	4.87575	4.46933	4.44333	4.44333	4.54818	4.10234	5.46545	4.15477	4.4039	4.63982	4.31205	4.49575	4.52176	4.29905	3.93205	4.45633	4.08934	4.69225	4.27283	4.66604
		0.733438	0.752796	0.823774	0.851735	0.744193	0.690422	0.772154	0.825925	0.688271	0.726986	0.722684	0.625896	0.615142	0.701176	0.742042	0.681818	0.653857	0.733438	0.675366	0.656008	0.731288	0.66031	0.518354	0.550617	0.535561	1.38945	2.74663	2.71007	2.83266	2.90794	2.85202	3.01764	2.90579	2.81761	2.81546	2.99613	2.92085	3.25638	3.07571	3.02194	3.27789	3.02839	3.35317	2.95311	3.27574	3.12518	3.18325	3.24132
		0.652192	0.657414	0.675508	0.648367	0.651382	0.660677	0.664841	0.664391	0.679357	0.648479	0.666596	0.65127	0.652665	0.675508	0.68307	0.661487	0.680392	0.657661	0.655343	0.654646	0.65289	0.657999	0.670535	0.654173	0.660677	1.11543	2.05427	2.87098	3.54291	3.87888	4.05044	4.16355	4.22412	4.35125	4.33489	4.46286	4.45068	4.48455	4.56355	4.53839	4.54255	4.56553	4.56076	4.57689	4.54012	4.5958	4.55718	4.54313
		0.448152	0.45231	0.435458	0.456513	0.436289	0.437734	0.45857	0.435239	0.433575	0.412083	0.447101	0.442724	0.425434	0.442111	0.439835	0.439616	0.435633	0.435239	0.422938	0.43108	0.430643	0.442111	0.41878	0.444606	0.405823	1.60565	3.23026	4.26414	4.87657	5.11378	5.22781	5.28218	5.32346	5.31137	5.36246	5.34661	5.38202	5.39538	5.4012	5.44895	5.54714	5.4602	5.51689	5.52109	5.61319	5.60842	5.61258	5.559
		0.289025	0.56248	0.471491	0.364931	0.395342	0.289025	0.380015	0.304109	0.33452	0.349847	0.547396	0.364931	0.319193	0.197549	0.273698	0.56248	0.440837	0.33452	0.33452	0.608218	0.304109	0.273698	0.273698	0.440837	0.33452	3.83177	3.66439	4.18162	4.71369	4.25753	4.65287	4.91148	4.80492	5.20027	5.00247	5.50438	5.24576	5.24576	5.74766	5.09395	5.67151	5.76299	5.38273	5.09395	5.42823	5.5197	5.3674	5.44355
		0.4088	0.392716	0.4081	0.360409	0.391178	0.378871	0.410338	0.401947	0.390339	0.3888	0.397332	0.387262	0.399569	0.381108	0.414254	0.368801	0.394954	0.376493	0.402646	0.366563	0.401108	0.388101	0.411877	0.4081	0.421806	1.94568	4.24645	4.6898	4.7105	4.5561	4.75511	4.69288	4.73819	4.79119	4.81581	4.91497	4.94028	5.17314	5.13314	5.1993	5.13091	5.17538	5.33761	5.40363	5.30838	5.41593	5.39216	5.45747
		0.528105	0.517658	0.524166	0.541613	0.508547	0.517025	0.521141	0.536759	0.532186	0.532362	0.522935	0.527191	0.506859	0.510376	0.545694	0.555227	0.565568	0.549176	0.552061	0.538553	0.531588	0.549317	0.542493	0.540839	0.578302	2.55804	3.44547	3.58769	3.49993	3.53313	3.56437	3.474	3.40365	3.3595	3.46306	3.39559	3.39151	3.23775	3.37333	3.35419	3.34191	3.33949	3.37333	3.27568	3.31507	3.34768	3.30188	3.35116
		0.356421	0.392392	0.376762	0.37579	0.370106	0.336528	0.381025	0.345054	0.362553	0.338398	0.351186	0.365844	0.39471	0.361581	0.361132	0.392392	0.344081	0.370106	0.38626	0.378632	0.364423	0.381025	0.369658	0.35829	0.358739	3.32176	4.23143	4.373	4.47141	4.42931	4.57133	4.51778	4.62195	4.38339	4.44494	4.49228	4.4596	4.4246	4.47523	4.47807	4.46902	4.49086	4.53109	4.55712	4.39618	4.52683	4.61627	4.48562
		0.345257	0.517885	0.471229	0.438569	0.461897	0.382582	0.387247	0.321928	0.345257	0.349922	0.429238	0.382582	0.359254	0.391913	0.349922	0.433904	0.349922	0.368585	0.396579	0.354588	0.508554	0.429238	0.391913	0.40591	0.424572	2.19751	4.41369	4.41369	4.40435	4.57232	4.32037	4.32504	4.95023	4.27838	4.86159	4.75428	4.93157	4.8196	5.01089	4.66096	4.68429	4.46967	5.17418	4.6423	4.82426	5.01089	5.15552	4.87092
		0.363492	0.430051	0.357442	0.478456	0.460304	0.357442	0.393746	0.442152	0.430051	0.424	0.417949	0.417949	0.587594	0.454253	0.357442	0.448203	0.351391	0.405848	0.393746	0.50871	0.454253	0.502659	0.375594	0.381645	0.326964	1.96851	3.93701	4.73033	4.53648	4.30633	4.70008	5.11803	4.77874	4.82132	5.14223	5.22694	5.05147	4.63957	5.63279	5.37238	5.33608	5.14223	5.11803	5.45709	5.36633	5.23904	5.74798	6.01443
		0.329421	0.5052	0.263537	0.592958	0.241663	0.197653	0.241663	0.285411	0.5052	0.395306	0.351295	0.373432	0.417179	0.395306	0.307548	0.197653	0.46119	0.109895	0.329421	0.46119	0.395306	0.395306	0.241663	0.439316	0.241663	2.94292	5.13897	4.67778	3.93118	4.63377	4.502	4.59002	4.83142	4.80955	5.60016	3.84316	5.05121	5.29261	5.40251	4.48013	5.46839	5.90771	6.28088	6.10536	6.34676	7.02774	5.5124	7.13737
		0.683003	0.691569	0.67416	0.729152	0.691901	0.677421	0.685987	0.680073	0.665262	0.651389	0.620384	0.68245	0.687756	0.671175	0.706049	0.661448	0.681842	0.664101	0.658464	0.70815	0.678581	0.675928	0.691901	0.696322	0.687479	1.64561	2.71996	2.81099	2.93335	2.88814	2.90378	2.89848	2.91887	2.85857	2.8095	2.90528	2.92125	2.89284	2.86952	2.91412	2.86034	2.94573	2.95253	2.8284	2.81663	2.8101	2.85205	2.86388
		0.448366	0.376478	0.394535	0.251099	0.376478	0.358761	0.286873	0.699465	0.466083	0.376478	0.448366	0.519914	0.251099	0.466083	0.502198	0.30493	0.340704	0.430309	0.340704	0.358761	0.394535	0.448366	0.376478	0.430309	0.340704	2.51031	4.05267	4.64448	4.33955	4.46492	4.30377	4.62642	5.6843	4.96712	6.02501	5.81002	6.79602	7.06518	6.58104	6.34799	6.70642	8.05151	7.08289	7.65698	7.47743	7.47743	7.24439	8.12306
		0.584799	0.618177	0.616344	0.596395	0.606616	0.614723	0.610529	0.60496	0.619834	0.583425	0.592448	0.594774	0.587337	0.60288	0.599638	0.593611	0.599179	0.601964	0.586667	0.603338	0.583425	0.587584	0.624451	0.615886	0.576693	1.07803	2.09759	3.06153	4.00573	4.75146	5.48676	5.98809	6.34401	6.6995	6.74771	6.85881	6.84118	6.88362	6.96292	6.87921	6.88662	6.90332	6.96916	6.87897	6.87224	6.90494	6.85648	6.83354
		1.0917	1.0262	1.10262	0.742358	1.08079	0.796943	0.720524	0.818777	0.829694	0.927948	0.971616	0.982533	0.884279	0.840611	1.15721	1.05895	0.840611	0.982533	0.949782	1.11354	0.895197	1.05895	1.0262	1.00437	1.03712	0.895197	0.982533	1.4738	1.25546	1.45197	1.8559	1.74672	1.69214	2.1179	1.70306	1.75764	1.95415	1.95415	1.50655	1.9214	2.04148	1.70306	1.95415	1.68122	1.77948	1.56114	1.36463	1.96507
		0.273983	0.526968	0.442724	0.526968	0.463722	0.484973	0.379478	0.484973	0.316232	0.484973	0.400476	0.526968	0.50597	0.189739	0.484973	0.273983	0.35848	0.484973	0.442724	0.337229	0.484973	0.421726	0.231987	0.295234	0.231987	2.52985	4.09001	4.364	4.19525	4.76447	4.61698	4.61698	4.364	4.46949	4.38499	5.1652	3.94227	5.67117	4.99646	4.2585	4.80672	5.03871	4.91221	4.70122	4.59598	4.2585	4.82772	4.2375
		0.603005	0.565855	0.569881	0.575737	0.573114	0.577506	0.562439	0.593367	0.577689	0.579946	0.557436	0.579519	0.55524	0.545785	0.574517	0.570918	0.572687	0.568905	0.570308	0.590744	0.560243	0.563293	0.570064	0.557436	0.562866	1.23669	2.08694	3.16149	4.16259	5.07378	5.95172	6.43632	6.83662	7.10253	7.21507	7.27571	7.46976	7.48922	7.493	7.54619	7.51325	7.47293	7.51106	7.53814	7.55199	7.36599	7.53595	7.44206
		0.173328	0.432843	0.519507	0.476175	0.562839	0.476175	0.562839	0.432843	0.649503	0.173328	0.173328	0.259516	0.476175	0.389511	0.476175	0.432843	0.519507	0.606171	0.476175	0.389511	0.476175	0.562839	0.432843	0.476175	0.692835	2.59754	3.72274	4.32891	4.80509	3.24656	4.06892	4.45891	5.1946	4.50224	4.71842	5.28126	4.97841	5.80077	6.01695	4.93508	7.18596	6.40694	7.87832	7.27263	7.87832	7.18596	7.66214	7.53214
		0.634482	0.649625	0.593596	0.642053	0.585352	0.61345	0.593007	0.592419	0.614039	0.581314	0.597045	0.584174	0.625733	0.594101	0.592419	0.629182	0.615722	0.583669	0.574247	0.621022	0.625733	0.603523	0.599401	0.589474	0.563143	1.00481	2.0097	3.09165	4.10175	4.69417	5.4466	6.05416	6.3253	6.38133	6.67342	6.84344	6.86741	7.09119	6.94624	7.03095	6.95852	7.03213	6.83469	6.93867	6.66761	6.97021	6.91419	6.68688
		0.322984	0.307962	0.495744	0.35303	0.277917	0.405608	0.525789	0.435653	0.375563	0.292939	0.247872	0.405608	0.41312	0.435653	0.41312	0.41312	0.360541	0.443165	0.398097	0.300451	0.338007	0.390586	0.368052	0.563345	0.41312	3.9359	3.87581	4.19129	4.14622	4.15373	3.98097	4.04857	4.58938	3.99599	4.10866	4.34902	4.30396	4.27391	4.21382	4.25138	4.44667	4.60441	4.10115	4.49925	4.42414	4.38658	4.63445	4.12369
		0.421197	0.177472	0.465632	0.243991	0.421197	0.554235	0.443548	0.399113	0.332594	0.465632	0.421197	0.31051	0.221641	0.155122	0.399113	0.465632	0.354678	0.421197	0.576585	0.377029	0.554235	0.377029	0.421197	0.643104	0.377029	3.59202	3.85809	4.39024	4.10208	4.05765	4.81144	3.21499	4.19069	4.07973	5.07752	4.1686	4.81144	4.5898	4.94448	3.99113	3.92461	4.27929	4.5012	4.54537	4.03557	4.5012	4.07973	4.45676
		0.388035	0.351059	0.397385	0.397385	0.221643	0.498962	0.332571	0.489612	0.332571	0.360409	0.378897	0.406522	0.351059	0.341921	0.42501	0.332571	0.369547	0.203368	0.314083	0.443498	0.498962	0.277107	0.461986	0.369547	0.42501	3.48317	4.15766	4.16701	4.68425	4.13918	4.51807	4.34254	4.05609	4.27773	4.44412	4.15766	4.55505	4.40715	4.32406	4.24097	4.36103	4.26859	4.24097	4.35168	4.0376	4.13918	4.61051	4.49024
		0.344115	0.344885	0.311083	0.321474	0.324552	0.331095	0.326862	0.30685	0.34527	0.330325	0.298447	0.325707	0.333019	0.333404	0.341806	0.344115	0.335713	0.335328	0.331865	0.342961	0.344115	0.34604	0.352582	0.333789	0.368361	2.31484	3.91913	4.78946	5.25262	5.37019	5.30258	5.33485	5.37173	5.41008	5.40284	5.4013	5.37513	5.3521	5.42971	5.45351	5.39322	5.5349	5.4147	5.41817	5.53189	5.48077	5.3986	5.50033
		0.432427	0.408894	0.430074	0.438915	0.439386	0.409399	0.431418	0.41387	0.424964	0.431687	0.419114	0.411752	0.432797	0.445134	0.407281	0.427082	0.422947	0.425939	0.423821	0.417232	0.421703	0.426577	0.423955	0.4135	0.416996	2.39558	4.00826	4.30659	4.29351	4.3992	4.36696	4.36236	4.33409	4.37305	4.38603	4.4185	4.42909	4.38912	4.42062	4.41117	4.45612	4.39994	4.41315	4.35163	4.33758	4.37594	4.30534	4.32487
		0.372549	0.411765	0.411765	0.333333	0.431373	0.686275	0.333333	0.529412	0.470588	0.529412	0.333333	0.607843	0.294118	0.313725	0.647059	0.607843	0.176471	0.509804	0.431373	0.333333	0.470588	0.411765	0.529412	0.529412	0.27451	3.07843	3.56863	4	4.64706	3.72549	4.5098	3.96078	3.84314	4.31373	4.27451	4.01961	3.98039	3.80392	4.31373	4.17647	3.80392	4.35294	3.52941	3.62745	4.45098	4.15686	4.35294	3.7451
		0.767153	0.756056	0.815896	0.781373	0.821979	0.836199	0.764111	0.76518	0.854447	0.801676	0.764111	0.742822	0.849351	0.851405	0.802662	0.705258	0.718491	0.781373	0.78951	0.734684	0.845323	0.793538	0.806772	0.796579	0.829048	1.46435	1.90477	2.18383	2.31066	2.36138	2.62326	2.6577	2.77541	3.10017	3.26663	3.51725	3.50409	3.571	3.72628	3.63701	3.94147	4.00032	3.88968	3.99728	4.1302	4.08351	3.92922	4.28645
		0.330363	0.26435	0.231343	0.495693	0.198337	0.495693	0.726739	0.462687	0.26435	0.330363	0.36337	0.26435	0.396376	0.429383	0.231343	0.396376	0.297357	0.231343	0.36337	0.396376	0.231343	0.561706	0.297357	0.231343	0.594713	3.43625	4.42734	4.49335	4.29502	4.26201	5.15408	4.52636	4.229	4.69169	4.98905	4.98905	6.04615	5.41843	5.64977	4.62568	5.68278	3.63429	4.55937	5.2864	4.79071	5.2864	6.11246	4.7247
		0.708666	0.759494	0.752352	0.74929	0.74827	0.787492	0.732199	0.735643	0.725758	0.745847	0.740426	0.751969	0.719571	0.756752	0.771803	0.721676	0.735643	0.742467	0.734941	0.765617	0.699801	0.73628	0.749928	0.721995	0.712748	1.39552	2.01178	2.32963	2.72389	3.03256	3.37458	3.55672	3.79205	4.01233	4.20538	4.4615	4.59211	4.73841	4.97718	5.08018	5.16812	5.28139	5.40447	5.46416	5.55287	5.60881	5.56716	5.7442
		0.285908	0.438826	0.343162	0.362367	0.572177	0.45767	0.419621	0.572177	0.400416	0.552972	0.514923	0.438826	0.305113	0.495718	0.476875	0.324318	0.381572	0.305113	0.476875	0.419621	0.552972	0.45767	0.45767	0.591383	0.419621	3.75702	3.77623	3.71897	3.47111	4.2531	3.83348	3.45191	3.77623	3.94799	3.22325	3.10875	3.87153	3.47111	4.1578	3.92878	3.71897	3.96683	4.17664	4.21505	4.42486	4.86333	4.88253	5.16844
		0.636568	0.643854	0.645586	0.642699	0.630548	0.641655	0.653472	0.639233	0.643409	0.66769	0.644898	0.641655	0.634035	0.634835	0.6383	0.647564	0.63288	0.633569	0.618863	0.639122	0.656827	0.631836	0.659604	0.636345	0.629859	1.16173	2.17107	3.04009	3.66266	3.93954	4.15704	4.26742	4.33857	4.39157	4.44156	4.44084	4.46204	4.50402	4.51711	4.54394	4.52728	4.5377	4.51617	4.50773	4.51999	4.46028	4.47232	4.46943
		0.541726	0.350445	0.541726	0.350445	0.254947	0.334672	0.286779	0.589619	0.41411	0.366504	0.27072	0.302839	0.350445	0.334672	0.541726	0.637224	0.191282	0.334672	0.350445	0.382277	0.366504	0.350445	0.812446	0.462002	0.557499	3.42529	4.04675	4.20619	3.82363	4.22197	4.47691	4.49297	4.11041	4.65214	4.28563	4.46114	4.82736	4.76369	4.63636	4.38142	5.14597	5.40092	4.85919	4.79553	5.1302	5.65586	5.32148	5.60826
		0.740693	0.755738	0.726657	0.745564	0.718835	0.720059	0.737958	0.738966	0.709861	0.732751	0.720442	0.746932	0.723802	0.724042	0.724785	0.704894	0.719075	0.710869	0.718067	0.718451	0.719699	0.724905	0.712596	0.705902	0.751515	1.69337	2.14691	2.42886	2.71456	2.86325	3.01938	3.07658	3.1284	3.16559	3.24465	3.25137	3.27114	3.29463	3.32969	3.34622	3.34101	3.36189	3.37033	3.35517	3.35728	3.389	3.34286	3.38639
		0.502577	0.440722	0.471649	0.402062	0.35567	0.301546	0.425258	0.510309	0.43299	0.386598	0.479381	0.440722	0.301546	0.386598	0.456186	0.371134	0.378866	0.43299	0.371134	0.332474	0.340206	0.463918	0.31701	0.378866	0.409794	3.03093	4.02062	4.39175	3.98196	4.48454	4.09021	4.28351	4.6933	4.28351	4.53866	4.32216	4.92526	4.53093	4.29124	4.46907	4.87113	4.33763	4.26804	4.4768	4.37629	4.35309	4.18299	4.02835
		0.991517	0.968625	0.9661	0.94911	0.950764	0.934106	0.947103	0.92982	0.932217	0.9119	0.893187	0.883684	0.867721	0.893363	0.857249	0.859882	0.875845	0.893021	0.906008	0.886659	0.886033	0.892277	0.908925	0.920375	0.988199	1.08017	1.27546	1.44029	1.60026	1.71014	1.78718	1.85775	1.8969	1.92162	1.94887	1.95876	1.98464	1.99224	2.00701	1.98921	1.99299	2.00719	1.99156	1.99019	2.00793	1.99035	2.00827	1.97748
		0.723676	0.715753	0.700786	0.736178	0.710295	0.705805	0.704308	0.75898	0.737146	0.743573	0.682386	0.727198	0.729135	0.724733	0.713728	0.686876	0.686876	0.69885	0.706773	0.702811	0.71276	0.717778	0.693831	0.745598	0.732128	0.978372	1.66129	2.40486	3.20522	3.8523	4.37807	4.94856	5.49519	5.91055	6.22934	6.54619	6.70334	7.02618	7.33255	7.43001	7.68321	7.99011	8.05526	8.07815	7.85735	8.22588	8.37854	8.39799
		0.321111	0.49628	0.204395	0.291885	0.423404	0.364951	0.262848	0.364951	0.510893	0.233622	0.248235	0.45263	0.204395	0.277461	0.321111	0.291885	0.379564	0.306498	0.45263	0.45263	0.408791	0.306498	0.45263	0.350338	0.335725	3.73719	4.21905	4.55477	4.27731	4.49632	4.49632	4.65687	5.24083	4.75917	4.30654	4.33576	5.28467	4.0731	4.75917	4.90511	4.56938	4.05849	4.3796	3.98542	4.584	4.40883	4.40883	4.16059
		0.384715	0.373042	0.390065	0.389579	0.367206	0.36672	0.386661	0.401738	0.376933	0.389579	0.397361	0.37742	0.363801	0.37207	0.379365	0.342401	0.385688	0.383256	0.380338	0.394929	0.365261	0.390065	0.387633	0.36672	0.750948	2.46879	3.4639	4.11222	4.84858	5.24302	5.77705	5.92345	6.19581	6.18657	6.29114	6.39036	6.37723	6.28919	6.42635	6.48179	6.41176	6.29552	6.38014	6.52216	6.40057	6.32762	6.4424	6.37966
		0.344215	0.372402	0.386496	0.386496	0.456724	0.386496	0.37933	0.267059	0.330122	0.491839	0.42161	0.407517	0.273987	0.37933	0.309101	0.463652	0.53388	0.37933	0.42161	0.37933	0.407517	0.386496	0.358309	0.344215	0.42161	4.20129	3.9906	3.84298	4.01879	4.25766	4.47528	4.06776	4.47528	4.53165	4.82666	4.97428	4.49654	4.3138	4.41221	4.6229	4.39095	4.51039	4.87587	4.24357	4.74926	4.70006	4.69313	4.84075
		0.388212	0.441361	0.414887	0.478545	0.425396	0.499966	0.425396	0.499966	0.430852	0.351027	0.484001	0.366992	0.46258	0.46258	0.414887	0.366992	0.382957	0.382957	0.382957	0.430852	0.388212	0.489256	0.409431	0.468036	0.388212	3.73338	3.81846	4.05248	3.80249	3.95669	3.86635	3.98862	3.82897	4.13755	4.32893	3.9674	3.80249	4.31822	4.08966	4.31822	3.98336	4.18545	4.44069	4.20667	3.98336	4.44594	3.85564	4.5098
		0.4082	0.403227	0.400595	0.416975	0.404202	0.40391	0.415172	0.395281	0.409858	0.409029	0.400839	0.418048	0.401667	0.395037	0.400692	0.397377	0.409029	0.422923	0.39416	0.405031	0.402642	0.39806	0.416975	0.390308	0.398888	1.39699	3.72889	4.78076	4.96519	5.01004	4.98104	5.03257	4.94559	4.95661	5.03354	5.08658	5.12129	5.06742	5.10326	5.01658	4.9981	5.08064	5.03271	5.09312	5.03964	4.99951	5.01116	5.07269
		0.476074	0.459159	0.425329	0.403508	0.427697	0.306923	0.362489	0.331027	0.403508	0.343122	0.410782	0.343122	0.372131	0.437338	0.408414	0.403508	0.391499	0.437338	0.403508	0.321386	0.403508	0.379404	0.471168	0.374583	0.391499	2.39229	4.27468	4.30606	4.46557	4.67337	4.75067	4.61298	4.71447	4.81833	4.59362	4.91263	4.62508	4.56951	4.64681	4.73621	4.58397	4.58397	4.88599	4.81351	4.39791	4.62745	4.61053	4.55014
		0.288048	0.420036	0.288048	0.504083	0.36006	0.239904	0.372096	0.467975	0.25194	0.395964	0.455939	0.443903	0.348024	0.527951	0.36006	0.323952	0.504083	0.395964	0.311916	0.263976	0.552023	0.311916	0.372096	0.311916	0.348024	3.10794	3.90007	4.41598	4.24809	4.90803	4.78808	4.73993	4.94393	4.94393	5.01595	4.77604	4.90803	5.24402	5.31603	4.76401	5.25605	5.52003	5.44802	4.95597	4.76401	5.14793	5.56797	5.12407
		0.223685	0.134292	0.201337	0.402674	0.31328	0.31328	0.357977	0.335629	0.447371	0.246034	0.31328	0.31328	0.15664	0.402674	0.469719	0.357977	0.31328	0.335629	0.380325	0.559314	0.29073	0.402674	0.514617	0.514617	0.268382	4.02674	4.13868	4.63075	4.49646	4.13868	3.64641	3.71346	4.00439	3.69111	3.60172	4.22807	4.45176	3.91479	4.11613	4.02674	3.40038	3.60172	4.11613	3.57937	4.09378	2.90811	3.51212	3.57937
		0.396126	0.366244	0.432444	0.337588	0.375285	0.355824	0.414208	0.37268	0.349388	0.359655	0.398731	0.363639	0.407772	0.405167	0.388311	0.385706	0.427234	0.384327	0.346783	0.419419	0.36226	0.383101	0.386932	0.401336	0.327321	2.60125	4.35831	4.43493	4.48166	4.57637	4.69206	4.67383	4.62188	4.74662	4.68425	4.75167	4.72195	4.64916	4.89204	4.88024	4.89986	4.88285	4.91411	5.14397	4.8309	4.89725	5.01801	5.00498
		0.333387	0.230719	0.461439	0.282053	0.282053	0.38472	0.589773	0.538439	0.512772	0.282053	0.410387	0.230719	0.461439	0.435772	0.282053	0.256386	0.179386	0.333387	0.153719	0.256386	0.410387	0.38472	0.230719	0.461439	0.282053	4.30779	4.28213	4.53851	4.15379	4.05141	4.02574	4.43585	4.74357	4.97429	4.20513	4.69223	4.58985	4.89757	5.15395	5.48734	5.02562	4.92323	4.92323	5.46167	4.56418	4.7179	4.97429	4.84623
		0.378768	0.388581	0.397405	0.378228	0.388041	0.408749	0.408209	0.388041	0.376157	0.424775	0.360131	0.372556	0.393803	0.403617	0.402086	0.375617	0.38597	0.387591	0.348787	0.350858	0.358601	0.374626	0.369945	0.390652	0.373546	2.24254	4.00799	4.57925	4.69152	4.89337	4.81774	4.75877	4.71484	4.90057	4.80334	4.93263	4.93317	5.05579	5.1686	5.09405	5.26998	5.23532	5.19966	5.27412	5.32904	5.25395	5.18877	5.34867
		0.374353	0.341577	0.34557	0.327018	0.368197	0.368613	0.356218	0.387164	0.35314	0.391157	0.342492	0.379677	0.361043	0.349563	0.389411	0.357965	0.357549	0.341577	0.352225	0.350894	0.350478	0.35888	0.377431	0.333174	0.343407	2.25985	4.38784	4.79754	4.7577	4.83831	4.77675	4.56611	4.70379	4.6958	4.69006	4.74048	4.70246	4.79355	4.6493	4.69273	4.775	4.75379	4.6666	4.71485	4.77275	4.63691	4.69181	4.68166
		0.380142	0.390332	0.391202	0.393066	0.370946	0.342488	0.386604	0.387598	0.352554	0.392196	0.345222	0.38387	0.404126	0.366348	0.420654	0.387598	0.390332	0.37194	0.348826	0.345222	0.430844	0.374674	0.378278	0.396794	0.377408	2.57375	4.36597	4.61091	4.38263	4.55747	4.53722	4.59712	4.64223	4.83087	4.79408	4.89251	4.8428	4.96433	5.18069	5.14937	5.13098	5.06648	4.9616	5.06474	5.1751	5.03703	5.05182	5.12265
		0.390729	0.412642	0.460165	0.409081	0.434554	0.430994	0.447428	0.410861	0.414559	0.440032	0.416339	0.450989	0.485775	0.432774	0.41812	0.461945	0.425515	0.398125	0.445511	0.416339	0.436472	0.467423	0.471121	0.420037	0.368817	2.06157	3.54614	4.17257	4.71299	4.74038	4.76421	4.84638	4.72039	5.17316	4.78612	4.9139	4.88103	4.94855	4.89925	4.90295	5.05086	4.92664	5.15494	4.88103	4.98334	4.95595	5.09098	5.10564
		0.966341	1.00984	0.984692	1.06661	0.934556	1.00312	0.937915	1.01984	0.924562	0.996406	1.00984	0.962983	0.929559	1.02819	0.952988	1.02819	0.944632	0.951268	0.929559	0.922841	0.92792	1.01148	1.01312	0.909488	1.00648	1.03491	1.12519	1.14526	1.13018	1.19203	1.26224	1.31074	1.30074	1.13018	1.29239	1.28067	1.42444	1.41101	1.37095	1.41773	1.39938	1.38766	1.41101	1.54815	1.3843	1.52971	1.44951	1.39266
		0.489551	0.484687	0.478596	0.466192	0.469361	0.463024	0.472038	0.466929	0.461574	0.500972	0.461083	0.456465	0.479087	0.471547	0.468624	0.453297	0.462802	0.460837	0.446739	0.476164	0.49294	0.425345	0.427531	0.451356	0.461329	1.56201	3.75852	4.27968	4.37987	4.37184	4.37088	4.39397	4.38812	4.40077	4.43799	4.44676	4.56492	4.55984	4.5326	4.55132	4.52774	4.57345	4.54476	4.59241	4.5085	4.54547	4.53697	4.50973
		0.39468	0.377839	0.350326	0.392345	0.363499	0.33582	0.389844	0.388677	0.405518	0.386343	0.369502	0.418691	0.417524	0.356329	0.359831	0.338321	0.421025	0.425861	0.392345	0.350326	0.374337	0.417524	0.389844	0.392345	0.369502	2.39442	4.21659	4.42051	4.69631	4.69397	4.62194	4.8247	4.77801	4.8919	4.85838	4.9099	4.94825	4.76484	4.92908	5.0418	5.06581	4.88589	4.9771	4.77434	4.81636	4.99994	5.04063	5.0538
		0.356492	0.342248	0.548982	0.285078	0.313759	0.377858	0.434836	0.399225	0.342248	0.306637	0.441958	0.463324	0.413469	0.427713	0.328003	0.320881	0.441958	0.441958	0.335126	0.399225	0.513372	0.356492	0.34937	0.434836	0.335126	3.15107	4.27752	4.28464	4.16357	4.41303	4.4985	4.61977	4.57703	4.86923	4.81938	5.08309	4.8265	4.67674	5.09734	5.54661	5.77471	5.53236	5.68212	5.23997	5.74622	5.64632	5.7391	5.37548
		0.291262	0.185349	0.238305	0.291262	0.370697	0.291262	0.317741	0.344219	0.317741	0.476611	0.317741	0.450132	0.264784	0.211827	0.344219	0.370697	0.291262	0.450132	0.264784	0.476611	0.344219	0.450132	0.344219	0.503089	0.582524	3.9188	4.71315	4.36893	3.5481	4.66019	4.18358	4.23654	3.9188	3.99823	4.42189	4.92498	3.60106	4.2895	4.02471	4.15711	4.34245	3.81289	3.81289	3.52162	3.57458	4.34245	4.15711	3.68049
		0.700182	0.646268	0.754096	0.592354	0.412874	0.574616	0.610325	0.520702	0.897633	0.341222	0.502731	0.538673	0.520702	0.430845	0.538673	0.538673	0.610325	0.502731	0.646268	0.790039	0.466788	0.772067	0.412874	0.574616	0.646268	2.71087	2.53139	2.94427	3.62648	3.64445	3.62648	3.50091	4.14718	3.50091	3.59077	3.89581	3.51888	4.4884	4.07553	3.87784	3.50091	3.87784	4.12921	3.7343	4.23703	4.50637	3.9677	4.4884
		0.281635	0.422603	0.422603	0.440261	0.263977	0.422603	0.387286	0.510595	0.299294	0.387286	0.422603	0.440261	0.440261	0.404944	0.281635	0.668921	0.369628	0.422603	0.563271	0.369628	0.316952	0.68658	0.387286	0.422603	0.22896	2.46468	3.57387	4.22543	4.98234	4.4894	4.52472	5.24632	4.70071	4.80636	4.98234	5.2113	4.50706	5.31695	4.64773	5.03532	5.43996	4.68305	4.54208	5.49294	5.24632	5.38729	4.66539	4.7887
		0.595874	0.590073	0.615086	0.57945	0.585929	0.556169	0.601374	0.605819	0.610264	0.605819	0.596251	0.598963	0.604087	0.583895	0.563026	0.580806	0.591429	0.596251	0.621566	0.596251	0.591806	0.579073	0.591429	0.627367	0.609888	1.51986	2.43797	3.17428	3.715	4.27494	4.70778	5.03212	5.24752	5.42796	5.61669	5.64721	5.88792	5.83857	5.99302	6.00267	5.99513	6.07492	5.97939	6.10845	6.08208	6.15674	5.97351	5.94955
		0.838783	0.851877	0.838169	0.828941	0.846455	0.838312	0.831887	0.83467	0.834527	0.829882	0.829105	0.831744	0.830721	0.813289	0.82933	0.838946	0.829555	0.834997	0.826691	0.825606	0.829023	0.837003	0.805699	0.813596	0.851038	1.38314	1.88102	1.98316	1.96581	1.98702	1.98524	2.00517	2.02911	2.01377	2.01268	1.99161	1.99067	1.97309	1.94752	1.95425	1.91016	1.90551	1.90774	1.88194	1.88333	1.8776	1.86543	1.86009
		0.393819	0.279979	0.516271	0.45515	0.376386	0.350132	0.358743	0.446329	0.393819	0.367565	0.367565	0.490016	0.323877	0.577602	0.516271	0.384998	0.332489	0.463762	0.472583	0.516271	0.498838	0.376386	0.384998	0.315055	0.428895	3.09805	4.09572	4.19192	4.4196	3.80692	3.72816	3.87686	3.92076	4.21817	4.1308	4.17448	4.16566	3.82435	4.22699	4.42821	4.20074	4.19192	4.42821	4.43703	4.26207	4.78716	4.71701	5.02345
		0.49504	0.49504	0.337588	0.450208	0.49504	0.38269	0.360004	0.517726	0.360004	0.472624	0.450208	0.49504	0.247655	0.855314	0.630075	0.675177	0.427522	0.49504	0.697593	0.360004	0.337588	0.360004	0.540142	0.540142	0.585243	2.18298	3.69106	4.97389	3.4885	3.60085	3.33078	3.93844	4.29872	3.4885	4.2312	4.27603	4.1861	3.80341	3.3983	4.72624	4.09616	4.38865	4.2312	4.77134	5.55887	4.81617	5.08624	4.65872
		0.407904	0.405421	0.352553	0.390232	0.367596	0.395344	0.36263	0.36263	0.38775	0.402938	0.342476	0.360147	0.397827	0.355036	0.37519	0.407904	0.468367	0.334881	0.357518	0.35007	0.423093	0.36263	0.473332	0.355036	0.37519	2.91594	4.195	4.41918	4.30585	4.59034	4.50476	4.52988	4.69608	4.53996	4.55252	4.71623	4.73887	4.82445	4.70864	4.75143	4.91515	4.83453	4.79174	4.83205	4.89251	5.2198	4.77159	5.07886
		0.364416	0.383168	0.404437	0.363501	0.353325	0.358356	0.404437	0.368647	0.351609	0.385684	0.401921	0.388314	0.354125	0.39083	0.383969	0.386599	0.350695	0.365216	0.380539	0.365216	0.400206	0.378823	0.372877	0.373792	0.354125	2.23052	4.09845	4.5644	4.91853	4.80327	4.81356	4.92196	5.02693	4.96976	5.19501	5.1702	5.19158	5.18987	5.218	5.18987	5.21971	5.17969	5.37419	5.33749	5.3264	5.32731	5.30673	5.32217
		0.38435	0.39876	0.299148	0.299148	0.412856	0.38435	0.45577	0.313244	0.441361	0.39876	0.569478	0.39876	0.227728	0.412856	0.498371	0.469866	0.469866	0.412856	0.427265	0.341749	0.32734	0.341749	0.355845	0.412856	0.569478	3.26056	4.11477	4.48503	3.73042	4.38542	4.3284	4.01516	4.76977	4.61314	4.68456	4.81268	4.64165	5.26814	4.85528	4.74126	5.16853	4.75567	4.85528	4.74126	4.45652	4.58464	5.58138	5.45326
		0.197905	0.217551	0.229225	0.207164	0.205312	0.203461	0.20652	0.191142	1.14258	2.09459	2.11794	2.02639	1.9053	1.57591	1.3239	1.12906	0.903455	0.631798	0.502733	0.36449	0.300561	0.234781	0.207728	0.197905	0.194845	2.28758	2.26182	2.27712	2.32752	2.33372	2.24209	2.30972	2.26182	2.31464	2.19169	2.19233	2.23782	2.27285	2.30296	2.24274	2.23533	2.18066	2.28758	2.22003	2.31343	2.21818	2.18372	2.22494
		0.561554	0.561081	0.562523	0.536124	0.528821	0.535888	0.516107	0.500509	0.477111	0.464751	0.435233	0.47099	0.466784	0.463782	0.46546	0.457425	0.467516	0.487534	0.48803	0.518257	0.498571	0.512727	0.526529	0.540922	0.544419	2.69733	3.60261	3.72316	3.70745	3.68081	3.64231	3.65779	3.64014	3.68873	3.61232	3.61315	3.62792	3.60908	3.59037	3.54872	3.54766	3.56588	3.50734	3.52703	3.46081	3.46896	3.44677	3.47638
		0.446376	0.401779	0.535571	0.446376	0.223389	0.446376	0.803557	0.312584	0.580168	0.312584	0.312584	0.535571	0.401779	0.490973	0.803557	0.625167	0.75896	0.223389	0.669765	0.357181	0.535571	0.267986	0.357181	0.446376	0.490973	3.12503	3.88399	3.61601	3.6606	3.92859	3.92859	3.16963	4.28577	5.35691	4.64295	4.10698	4.82134	4.41956	4.41956	4.64295	4.64295	4.95513	5.31232	4.55336	4.91054	4.37497	4.50876	5.13393
		0.39435	0.418647	0.409136	0.397547	0.389075	0.407058	0.413931	0.422883	0.419206	0.40442	0.391153	0.396987	0.37261	0.374768	0.395389	0.385878	0.409136	0.420805	0.385318	0.382681	0.405939	0.40442	0.37317	0.430316	0.387476	3.2436	4.02638	4.1127	4.35351	4.27151	4.0741	4.12908	4.24817	4.30004	4.24713	4.29373	4.21484	4.26512	4.26727	4.36942	4.46149	4.36095	4.34296	4.47476	4.46045	4.43504	4.58058	4.50225
		0.399549	0.387499	0.386174	0.353762	0.386897	0.401597	0.39738	0.352316	0.408706	0.364245	0.379788	0.355087	0.403766	0.357979	0.35581	0.362919	0.386174	0.39244	0.369908	0.405814	0.382559	0.387499	0.342436	0.4122	0.389668	2.88191	4.17068	4.48986	4.46167	4.47371	4.53854	4.67662	4.5836	4.59493	4.54059	4.58565	4.6759	4.71747	4.69771	4.83651	4.73434	4.80338	4.75337	4.84856	4.85423	4.87531	4.74	4.89712
		0.605403	0.550301	0.577852	0.302701	0.220049	0.412905	0.412905	0.330252	0.660505	0.275151	0.220049	0.495557	0.2476	0.440456	0.385354	0.412905	0.468006	0.330252	0.357803	0.330252	0.302701	0.440456	0.440456	0.302701	0.468006	4.15588	3.30288	3.49538	4.26609	4.78919	4.01849	3.19268	3.68823	4.34874	3.55048	3.88073	4.26609	4.10114	4.32119	4.70654	4.21098	4.32119	4.95414	5.47725	4.23854	4.26609	5.17455	5.83505
		0.747408	0.736603	0.739511	0.740888	0.730466	0.734965	0.746429	0.732593	0.749995	0.746918	0.728981	0.749214	0.721023	0.736052	0.728813	0.75125	0.750592	0.742694	0.74297	0.743077	0.736113	0.744393	0.742036	0.725201	0.753989	1.30645	2.16296	2.51794	2.70362	2.80686	2.85755	2.92228	2.98059	2.99474	3.04098	3.07165	3.10549	3.11619	3.15393	3.15514	3.17093	3.17982	3.19672	3.20731	3.21164	3.23962	3.22859	3.22793
		0.705984	0.718409	0.663318	0.66408	0.647025	0.660212	0.668769	0.669531	0.672637	0.734702	0.670293	0.622176	0.687347	0.661384	0.676505	0.684241	0.671875	0.662146	0.691626	0.669531	0.667186	0.645091	0.671054	0.667186	0.694732	1.63016	2.21003	2.74136	3.18074	3.39067	3.77725	4.12192	4.13979	4.26943	4.39438	4.45609	4.60824	4.60396	4.76929	4.61949	4.83646	4.8221	4.77087	4.76003	4.82403	4.67575	4.48053	4.47239
		0.384177	0.376913	0.386326	0.382131	0.382131	0.359111	0.436356	0.363306	0.354916	0.372718	0.376913	0.362283	0.418656	0.375788	0.41129	0.395636	0.366478	0.415484	0.404026	0.410267	0.365352	0.396762	0.405049	0.414461	0.384177	2.35315	4.0642	4.52153	4.61964	4.74078	4.78672	4.66241	4.817	4.77935	4.80963	4.85138	4.70425	4.76063	4.97568	4.89107	4.91819	4.93282	4.80442	4.84207	4.80022	4.85977	4.88483	4.99236
		0.305067	0.576211	0.406598	0.31337	0.423678	0.440521	0.287987	0.499826	0.440521	0.33899	0.32191	0.406598	0.364372	0.559131	0.347293	0.355832	0.398295	0.457601	0.31337	0.296527	0.406598	0.423678	0.31337	0.33045	0.347293	4.14284	3.7787	3.91416	4.26999	4.21922	3.94808	4.21922	4.126	4.63436	3.9227	4.68513	4.49867	4.19384	4.32076	4.31245	4.23607	4.28683	4.51575	4.60044	4.74443	4.91381	4.67659	4.73589
		0.786238	0.779647	0.809359	0.783194	0.783912	0.788062	0.770384	0.797325	0.779417	0.795889	0.785635	0.786798	0.789455	0.779417	0.795716	0.79362	0.793333	0.785075	0.788622	0.782361	0.792442	0.806975	0.782031	0.791954	0.764223	1.359	1.89906	2.19104	2.39503	2.46478	2.55062	2.62913	2.66456	2.67537	2.7031	2.73525	2.74839	2.7719	2.76775	2.77119	2.77872	2.80074	2.78039	2.80628	2.78122	2.80822	2.77917	2.80041
		0.296457	0.412148	0.383225	0.267534	0.390456	0.44107	0.33261	0.383225	0.412148	0.419378	0.318149	0.383225	0.281996	0.296457	0.397686	0.296457	0.354302	0.296457	0.390456	0.44107	0.361533	0.412148	0.390456	0.390456	0.817064	3.71656	3.83225	4.04194	4.37455	4.46855	4.20101	4.5987	4.57701	4.2444	4.51193	4.4107	4.45409	4.42516	4.3167	4.80839	4.53362	4.59147	4.62762	4.5047	4.37455	5.16269	4.93854	4.97469
		0.21838	0.382166	0.300273	0.10919	0.245678	0.354868	0.21838	0.245678	0.136488	0.21838	0.163785	0.245678	0.627843	0.327571	0.327571	0.436761	0.245678	0.21838	0.136488	0.491356	0.300273	0.354868	0.163785	0.245678	3.19381	4.20382	3.79436	4.31301	3.87625	3.90355	3.79436	3.71247	3.90355	3.90355	4.20382	3.79436	3.95814	3.82166	3.57598	4.3949	4.04004	3.90355	4.20382	3.11192	4.14923	3.63057	3.54868	3.46679
		0.558113	0.401867	0.334681	0.6028	0.290306	0.24562	0.290306	0.379367	0.424054	0.267807	0.401867	0.535614	0.24562	0.290306	0.290306	0.290306	0.379367	0.379367	0.401867	0.267807	0.379367	0.535614	0.35718	0.446553	0.24562	3.59368	4.06242	4.64272	3.77211	4.6874	4.04023	4.19648	3.95086	4.66522	4.62053	4.66522	4.75428	3.70524	4.86584	4.9999	4.93302	4.84365	4.84365	5.33458	4.77678	4.93302	5.91519	5.8705
		0.365121	0.36877	0.374112	0.38395	0.357954	0.35815	0.376067	0.376262	0.372223	0.368248	0.359062	0.363818	0.364013	0.369877	0.364013	0.370594	0.370789	0.376849	0.363297	0.342057	0.359778	0.362385	0.347334	0.354696	0.467217	3.17572	4.26261	4.31278	4.50661	4.50564	4.48075	4.48003	4.45827	4.52486	4.4857	4.42367	4.43924	4.38158	4.31552	4.42419	4.40224	4.43188	4.40393	4.39715	4.3821	4.38412	4.39585	4.32926
		0.498548	0.517541	0.53312	0.557306	0.53134	0.503742	0.507303	0.521102	0.540094	0.571105	0.514128	0.512347	0.517541	0.496916	0.529708	0.553893	0.576298	0.491723	0.479704	0.503742	0.503742	0.522734	0.529708	0.557306	0.521102	1.48556	2.67079	3.59904	4.22015	4.93266	5.22942	5.41237	6.05766	6.09906	6.30085	6.31124	6.50442	6.44582	6.68559	6.55443	6.6666	6.39225	6.4286	6.37845	6.28364	6.7442	6.48543	6.28023
		0.821709	0.764646	0.84073	0.806493	0.848339	0.741821	0.829318	0.791276	0.787471	0.890185	0.734213	0.718996	0.966269	0.836926	0.920619	0.757038	0.673345	0.764646	0.772255	0.798884	0.757038	0.757038	0.833122	0.741821	0.863556	1.82602	1.92493	2.04286	2.03145	2.15699	2.13797	2.32818	2.05808	2.27872	2.37002	2.42328	2.31296	2.35861	2.27872	2.28253	2.39665	2.27492	2.34339	2.40046	2.10753	2.30535	2.30535	2.40046
		0.374277	0.368328	0.403635	0.384106	0.399755	0.380097	0.376217	0.417344	0.376217	0.415404	0.384106	0.337031	0.374277	0.417344	0.333151	0.413464	0.376217	0.389926	0.303664	0.340911	0.425233	0.431053	0.368328	0.395875	0.393806	3.53494	4.13658	4.17189	4.26591	4.31091	4.4599	4.25802	4.29721	4.35217	4.35217	4.49314	4.76163	4.41684	4.78516	4.64795	4.59906	4.75581	4.90867	4.90867	4.81064	4.95756	5.01446	5.02416
		0.507209	0.493316	0.486731	0.50231	0.500704	0.458865	0.488417	0.474444	0.499821	0.499018	0.472035	0.487534	0.505603	0.476934	0.521182	0.432685	0.476131	0.484322	0.464647	0.485125	0.46545	0.466253	0.476131	0.476934	0.480226	1.70938	2.90818	3.97921	4.44795	4.87325	5.0027	5.13874	5.04446	5.06743	5.0953	5.24113	4.97733	5.14613	5.0961	4.99451	5.07482	5.14525	5.092	5.1748	5.03137	5.1707	5.12886	5.32722
		0.533015	0.6233	0.60578	0.553221	0.603095	0.555906	0.603095	0.557313	0.559998	0.508845	0.542478	0.568055	0.573426	0.589667	0.537107	0.531736	0.603095	0.542478	0.597724	0.62995	0.600409	0.572147	0.542478	0.64082	0.595038	1.17384	2.09587	3.14182	4.18381	5.03449	5.44512	5.73452	6.14105	6.33224	6.27162	6.32546	6.7939	6.61895	6.86257	6.55169	6.54082	6.53813	6.46946	6.43314	6.38199	6.41434	6.49785	6.39145
		0.350632	0.352643	0.361323	0.360195	0.373141	0.358233	0.352202	0.368483	0.366668	0.358675	0.350877	0.349946	0.347298	0.359999	0.347298	0.349308	0.341707	0.375839	0.361568	0.366227	0.344159	0.357105	0.352839	0.363137	0.379615	3.57253	4.09794	4.40419	4.44229	4.53395	4.59524	4.63889	4.56646	4.60437	4.66052	4.60324	4.69754	4.6536	4.68258	4.60927	4.64428	4.6717	4.66567	4.65027	4.5696	4.57538	4.57136	4.68729
		0.355935	0.352413	0.35059	0.361694	0.363724	0.359581	0.344873	0.356059	0.360782	0.341434	0.355438	0.352123	0.352828	0.347069	0.361777	0.353325	0.351419	0.364428	0.35001	0.351295	0.345246	0.354029	0.370353	0.344956	0.364718	3.43646	4.36104	4.45691	4.46963	4.40985	4.479	4.48355	4.46429	4.49412	4.50622	4.49553	4.5051	4.57516	4.5539	4.60027	4.58465	4.63333	4.6139	4.65429	4.57777	4.58382	4.54694	4.51044
		0.516347	0.258173	0.275471	0.206539	0.309808	0.37874	0.309808	0.430375	0.447414	0.189241	0.240876	0.309808	0.275471	0.39578	0.361443	0.223836	0.327106	0.275471	0.327106	0.309808	0.275471	0.39578	0.464712	0.361443	0.154904	3.7004	5.26674	4.19971	4.26838	4.54385	4.09644	4.40624	5.02586	4.26838	5.0429	4.40624	4.71605	5.0429	5.0602	4.54385	5.16347	5.33567	5.64548	5.2151	5.33567	5.90365	5.1978	5.24944
		0.621764	0.515661	0.599482	0.569137	0.583885	0.543884	0.618793	0.587599	0.603939	0.549826	0.526802	0.552797	0.534229	0.543884	0.521603	0.52086	0.523831	0.494122	0.514918	0.481496	0.529773	0.491151	0.523088	0.508976	0.50452	3.04579	3.2684	3.31445	3.44941	3.35593	3.44432	3.47021	3.36633	3.36559	3.26171	3.46352	3.44135	3.40792	3.3641	3.36188	3.43021	3.44209	3.4458	3.46946	3.49175	3.49175	3.41461	3.58448
		0.969834	0.874582	1.04777	1.05643	1.07374	0.865923	1.00018	1.01313	1.0824	1.18631	1.06072	0.94822	1.06509	0.878946	0.991447	0.987152	0.90056	1.0434	1.07374	1.00447	0.965539	0.982857	0.870218	1.02608	0.857264	1.01749	1.11704	1.01749	0.935197	1.08677	0.870218	0.943856	1.09536	0.94822	0.935197	0.965539	1.00018	1.00018	1.03481	1.02608	1.04777	0.982857	1.03045	0.995811	1.06072	1.20363	1.10409	1.11704
		0.428058	0.430653	0.416179	0.414814	0.443761	0.418774	0.458234	0.434612	0.463423	0.438572	0.420139	0.460828	0.45168	0.434612	0.422733	0.435841	0.458234	0.405666	0.428058	0.37549	0.389963	0.405666	0.363611	0.417545	0.37945	2.92513	3.93609	4.01228	4.24986	4.28004	4.21177	4.34175	4.32865	4.31813	4.35882	4.22624	4.21969	4.22488	4.2997	4.27348	4.31021	4.27485	4.61088	4.32332	4.37985	4.31294	4.29315	4.28004
		0.438319	0.497643	0.47912	0.46837	0.442723	0.487021	0.432879	0.455158	0.466686	0.491555	0.438319	0.467592	0.467592	0.430289	0.504767	0.441816	0.498549	0.44091	0.495052	0.448034	0.481711	0.424071	0.44894	0.484431	0.44363	1.45407	2.74312	4.02777	5.0294	5.17046	5.4641	5.53508	5.50762	5.51021	5.56344	5.55191	5.61668	5.65217	5.76835	5.69647	5.62471	5.73468	5.68144	5.60165	5.67794	5.64155	5.61758	5.55541
		0.354537	0.357842	0.341161	0.349501	0.409142	0.412446	0.372634	0.407411	0.359415	0.346197	0.427396	0.364451	0.3794	0.419056	0.392619	0.36272	0.366024	0.367755	0.357842	0.387583	0.44565	0.419056	0.419056	0.390888	0.377669	3.19036	4.22565	4.2919	4.32667	4.37797	4.33155	4.44092	4.58664	4.66453	4.47412	4.67444	4.57342	4.58837	4.71095	4.64958	4.81701	4.54368	4.7772	4.71095	4.85667	4.58333	4.69931	4.93944
		0.560264	0.606182	0.597921	0.565418	0.571929	0.580634	0.595258	0.578858	0.581966	0.581818	0.591707	0.577675	0.576491	0.571337	0.578415	0.577675	0.585788	0.577379	0.593926	0.56527	0.550795	0.599968	0.582558	0.590523	0.590523	1.48215	2.53486	3.37732	3.88279	4.1926	4.38633	4.58068	4.65997	4.70603	4.696	4.77323	4.75138	4.78889	4.77027	4.8029	4.81119	4.79908	4.80882	4.79671	4.83762	4.8447	4.81045	4.8407
		0.498048	0.579059	0.568894	0.525962	0.500627	0.515798	0.44753	0.523383	0.523383	0.518377	0.616985	0.450109	0.505633	0.513219	0.581486	0.548718	0.533547	0.533547	0.571473	0.62457	0.520804	0.528389	0.523383	0.561309	0.783861	2.42986	3.0291	3.47405	3.75971	3.70919	3.59541	3.94934	3.55491	3.92158	3.78762	3.90899	3.94934	3.89882	4.05553	3.99743	3.80522	3.94934	3.93675	3.919	4.05053	3.88107	3.96709	4.04552
		0.563899	0.338297	0.501268	0.325728	0.488699	0.363435	0.400929	0.426067	0.350866	0.187895	0.426067	0.213033	0.300803	0.313372	0.400929	0.363435	0.388573	0.388573	0.426067	0.263096	0.325728	0.250527	0.363435	0.363435	1.24071	2.73194	4.42364	3.7594	4.29816	4.812	4.64924	4.82457	4.83714	5.0376	4.57404	4.78707	5.05017	4.8872	5.38847	4.6616	4.33587	4.89977	4.8872	5.08766	4.89977	4.8872	4.67417	4.6241
		0.521074	0.235994	0.324491	0.521074	0.245906	0.462076	0.491575	0.226082	0.294992	0.363902	0.344079	0.304904	0.393402	0.422901	0.324491	0.344079	0.412989	0.31458	0.442488	0.353991	0.560485	0.403077	0.38349	0.344079	1.38646	3.02851	3.85449	4.33639	4.26748	4.09048	4.30689	4.84778	4.69038	5.57535	4.80837	5.40827	5.91943	4.93628	4.94596	5.61476	5.23127	5.71294	4.71988	5.69335	5.48686	5.18195	5.76226	5.32945
		0.478598	0.381337	0.381337	0.267737	0.373168	0.462413	0.478598	0.478598	0.340799	0.43806	0.389352	0.462413	0.308276	0.502952	0.251553	0.389352	0.259568	0.32446	0.300106	0.405691	0.373168	0.413706	0.308276	0.364998	0.421875	3.56135	3.92651	4.05629	4.47817	4.42129	4.68086	4.68086	4.5187	4.38075	4.67284	4.835	4.74575	4.12118	4.8108	4.84316	4.38075	4.73773	4.92424	4.835	4.48618	4.52672	4.5836	4.85133
		0.30775	0.284496	0.288006	0.310822	0.269402	0.30503	0.281775	0.316262	0.306171	0.273351	0.305381	0.312752	0.29801	0.299589	0.287216	0.286075	0.292218	0.287655	0.296079	0.301169	0.282565	0.272561	0.314244	0.276422	1.50032	4.21373	4.27595	4.37107	4.29991	4.28402	4.42513	4.33466	4.3788	4.34782	4.41047	4.39696	4.325	4.39073	4.28946	4.26437	4.26164	4.22839	4.23725	4.3451	4.22997	4.27095	4.23848	4.2118
		0.30143	0.334056	0.291763	0.333507	0.30143	0.327904	0.339658	0.336363	0.321094	0.287919	0.309889	0.337461	0.319446	0.300771	0.274956	0.30923	0.326696	0.319446	0.299123	0.293521	0.291763	0.311537	0.304177	0.313184	1.32612	3.91123	4.22332	4.27517	4.37821	4.39963	4.45203	4.36525	4.49322	4.58044	4.53376	4.61988	4.72303	4.76302	4.88078	4.83112	4.68019	4.73544	4.61988	4.76521	4.66052	4.67964	4.63229	4.53826
		0.529767	0.510351	0.44309	0.375598	0.409344	0.399636	0.35156	0.39016	0.418821	0.380452	0.44309	0.39016	0.447944	0.572989	0.457421	0.418821	0.385306	0.428528	0.476605	0.476605	0.486313	0.40449	0.553805	0.447944	0.438236	1.54585	3.92448	4.28089	4.28089	4.93085	5.02238	4.59871	4.64678	4.94541	4.87307	4.93085	4.95974	4.99349	5.1042	5.12362	4.93085	4.99834	5.08987	4.96945	5.16199	5.07531	5.37394	4.99349
		0.325096	0.332032	0.323709	0.334932	0.326483	0.316647	0.333419	0.365701	0.320808	0.302649	0.32787	0.25927	0.34893	0.360153	0.305424	0.287265	0.295588	0.369863	0.354478	0.353091	0.350317	0.344642	0.316647	0.340481	0.333419	4.1642	4.41502	4.45992	4.38842	4.34352	4.35059	4.43886	4.41225	4.27215	4.34075	4.30431	4.39964	4.34642	4.22864	4.40948	4.29031	4.30014	4.41502	4.37442	4.66307	4.52007	4.52007	4.55096
		0.476266	0.500385	0.492855	0.493449	0.478078	0.471001	0.498856	0.476124	0.492232	0.491638	0.493591	0.488014	0.479153	0.490137	0.506386	0.500385	0.482607	0.489373	0.466641	0.467405	0.480795	0.475219	0.501432	0.491779	0.560456	1.81357	2.91127	3.87317	4.42881	4.72892	4.84079	4.89455	4.96396	4.94681	4.95462	4.96351	4.96306	4.98565	4.96096	4.97254	4.9861	5.00025	4.95281	4.99921	4.96396	4.9245	4.96427	4.96125
		0.383212	0.437956	0.383212	0.437956	0.383212	0.383212	0.437956	0.492701	0.437956	0.547445	0.656934	0.60219	0.547445	0.109489	0.656934	0.437956	0.437956	0.821168	0.273723	0.492701	0.492701	0.164234	0.0547445	0.218978	0.766423	3.55839	3.66788	4.10584	3.55839	4.05109	4.27007	4.32482	4.87226	4.81752	5.31022	4.43431	5.91241	3.72263	6.13139	4.43431	5.0365	5.14599	5.58394	5.85766	5.25547	5.74818	5.74818	5.69343
		0.154286	0.24	0.205714	0.394286	0.24	0.137143	0.205714	0.205714	0.274286	0.24	0.222857	0.24	0.291429	0.12	0.222857	0.325714	0.205714	0.257143	1.40571	2.09143	2.00571	2.04	1.95429	2.17714	2.05714	2.67429	2.07429	2.09143	2.48571	2.76	2.00571	2.17714	2.04	2.70857	1.76571	2.29714	2.67429	2.45143	2.26286	2.02286	2.46857	1.93714	2.07429	2.45143	2.41714	2.72571	2.4	1.90286
		0.417804	0.424993	0.400647	0.416742	0.409552	0.434307	0.439699	0.430712	0.407755	0.429241	0.421725	0.432509	0.409552	0.424993	0.423522	0.411676	0.417804	0.424585	0.417804	0.413147	0.401709	0.402036	0.40849	0.427117	0.676133	2.19727	3.91219	4.30704	4.40385	4.4554	4.54429	4.49952	4.47043	4.49837	4.38735	4.53318	4.40736	4.48841	4.46471	4.40597	4.39805	4.47264	4.42926	4.39592	4.39699	4.32893	4.49053	4.43285
		0.421687	0.271084	0.391566	0.391566	0.301205	0.120482	0.421687	0.150602	0.421687	0.481928	0.331325	0.120482	0.481928	0.210843	0.451807	0.391566	0.481928	0.240964	0.512048	0.271084	0.331325	0.391566	0.391566	0.451807	0.873494	3.9759	4.66867	4.66867	2.95181	4.42771	3.94578	3.85542	5.72289	4.15663	5.12048	4.72892	4.87952	4.12651	5.06024	4.81928	4.66867	4.51807	4.96988	4.72892	3.8253	5.12048	5.51205	5.60241
		0.290425	0.189944	0.335252	0.402302	0.379889	0.357475	0.245788	0.312838	0.234581	0.290425	0.234581	0.279408	0.290425	0.335252	0.335252	0.268201	0.446939	0.268201	0.189944	0.256995	0.201151	0.357475	0.256995	0.413319	1.92186	3.64237	4.44698	4.11173	4.05588	4.64813	4.23462	4.21221	3.78768	4.00004	3.78768	4.42456	3.94419	3.8213	4.33529	3.65358	4.12293	3.79889	3.89937	4.44698	3.83232	3.97762	3.59774	3.88835
		0.348966	0.324071	0.251597	0.285477	0.292401	0.276492	0.219779	0.34219	0.324071	0.247031	0.319505	0.314938	0.240255	0.301386	0.314938	0.24924	0.29682	0.233479	0.337623	0.303743	0.265149	0.330847	0.242464	0.260583	2.38634	3.89563	4.01126	4.05428	4.32164	4.40781	4.38748	4.2197	4.18567	4.14487	4.1132	4.12233	4.11998	4.05428	4.22427	4.27185	4.03616	4.25373	4.28098	4.5529	4.41915	4.537	4.46673	4.39882
		0.628666	0.538933	0.179734	0.479112	0.329288	0.688757	0.329288	0.38911	0.479112	0.359199	0.38911	0.359199	0.509023	0.538933	0.359199	0.209645	0.41929	0.658577	0.509023	0.658577	0.329288	0.38911	0.449201	0.38911	0.748579	3.05387	3.53298	4.58093	4.31147	3.20369	4.19182	3.86227	4.042	3.92236	3.41334	3.29342	3.6828	4.22174	4.43111	3.35324	3.77253	3.71271	4.67067	4.79058	3.95227	3.98218	4.70058	3.74262
		0.877955	0.888562	0.907402	0.904254	0.907311	0.89121	0.905525	0.903997	0.923003	0.933792	0.921066	0.90837	0.904451	0.895432	0.895584	0.883871	0.843817	0.862475	0.863943	0.863383	0.833422	0.832968	0.851262	0.887427	0.931355	1.08379	1.33436	1.56333	1.79922	1.99746	2.20554	2.34769	2.47201	2.57467	2.65711	2.75524	2.8581	2.91261	2.95527	2.99031	3.04539	3.08106	3.09094	3.08937	3.11152	3.148	3.15407	3.16294
		0.447026	0.298109	0.106567	0.404676	0.212856	0.255483	0.383363	0.425713	0.510966	0.468339	0.468339	0.425713	0.319423	0.276796	0.362049	0.447026	0.404676	0.340736	0.276796	0.447026	0.319423	0.383363	0.255483	0.447026	1.36267	3.85383	4.02406	4.06669	4.21588	3.78989	4.30086	4.51399	3.59835	4.15194	4.38611	4.91839	4.70554	4.51399	4.74816	4.85445	4.19457	4.34349	4.57766	4.51399	5.17387	5.59986	5.38701	5.19519
		0.234705	0.257495	0.274745	0.26442	0.299928	0.30912	0.281545	0.290736	0.323978	0.286204	0.283937	0.242637	0.263287	0.270087	0.258754	0.250696	0.275879	0.304461	0.28507	0.322845	0.273612	0.306728	0.301061	0.303328	2.16233	4.13805	4.25931	4.18842	4.33599	4.15064	4.25024	4.18149	4.31887	4.25138	4.38296	4.17469	4.27077	4.24218	4.41846	4.45284	4.5134	4.43106	4.53859	4.51227	4.65317	4.38988	4.55584	4.58329
		0.361593	0.327547	0.338113	0.319665	0.356394	0.340629	0.332746	0.325031	0.395639	0.306583	0.303899	0.416604	0.327547	0.361593	0.36696	0.385241	0.359078	0.322348	0.361593	0.301384	0.364277	0.372159	0.338113	0.351195	0.429686	4.17711	4.38155	4.2244	4.06977	4.38155	4.1221	4.27153	4.29249	4.35539	4.3579	4.20595	4.32386	4.31346	4.38155	4.06189	4.17459	4.2452	4.18767	4.39212	4.34482	4.12478	4.13518	4.12998
		0.391808	0.403518	0.401683	0.412799	0.419112	0.385225	0.392402	0.417277	0.428393	0.381016	0.450571	0.422674	0.432009	0.430174	0.404111	0.408914	0.410101	0.429904	0.423915	0.416684	0.433789	0.423591	0.403194	0.392725	0.473936	1.72372	3.57548	4.55789	4.84566	4.90772	4.86757	4.86126	4.8025	4.71616	4.7944	4.73952	4.84448	4.72333	4.71227	4.8148	4.73834	4.74886	4.72004	4.6445	4.6922	4.72004	4.65891	4.63371
		0.527583	0.589511	0.539385	0.59833	0.573299	0.533484	0.514355	0.540876	0.573299	0.614541	0.562989	0.565907	0.487833	0.567398	0.562989	0.552678	0.649947	0.565907	0.60864	0.596903	0.627834	0.515846	0.561497	0.562989	0.81206	2.33444	3.37346	3.2865	3.23637	3.36315	3.23346	3.35867	3.41321	3.19954	3.21867	3.37787	3.32923	3.30271	3.21134	3.23637	3.22756	3.20694	3.02861	3.24377	3.06103	3.13762	3.25259	3.06687
		0.772374	0.763527	0.739604	0.734643	0.732932	0.709496	0.753582	0.754511	0.741631	0.75468	0.753117	0.778117	0.723621	0.711987	0.669907	0.71602	0.665093	0.649257	0.66712	0.649574	0.660743	0.699551	0.682787	0.723157	0.753899	1.26809	2.28296	2.75959	2.85211	2.87633	2.93361	2.97506	2.97413	2.98532	2.98019	3.04788	3.06278	3.05565	3.10438	3.03871	3.03654	3.0808	3.0634	3.01217	3.0721	3.03918	3.06139	3.06775
		0.38287	0.38387	0.381937	0.3894	0.370343	0.378806	0.380738	0.384802	0.37614	0.397862	0.375674	0.378806	0.377806	0.388667	0.382404	0.364546	0.392065	0.3894	0.379272	0.393998	0.3892	0.398329	0.375141	0.388667	0.380738	2.82801	4.13268	4.40307	4.49742	4.55733	4.59544	4.52834	4.58191	4.62083	4.58291	4.71425	4.71738	4.64641	4.69925	4.82845	4.82146	4.78308	4.76662	4.81153	4.75889	4.75942	4.74563	4.77028
		0.703165	0.710544	0.698062	0.710256	0.694893	0.714769	0.710901	0.707033	0.699584	0.706909	0.70562	0.685579	0.693658	0.690737	0.701107	0.706855	0.697828	0.697705	0.713178	0.699996	0.705332	0.711834	0.703219	0.704221	1.04345	1.93338	2.37539	2.51654	2.60014	2.65812	2.65436	2.71381	2.71516	2.73292	2.75079	2.75835	2.77418	2.77524	2.79886	2.80713	2.80989	2.82103	2.82654	2.8464	2.83175	2.85695	2.86605	2.86651
		0.368002	0.400483	0.406443	0.369989	0.390462	0.376467	0.397977	0.390462	0.40843	0.376467	0.385452	0.378973	0.411972	0.398496	0.391499	0.415427	0.388993	0.398496	0.390462	0.411972	0.378973	0.386488	0.386488	0.39098	0.672597	2.61756	4.10754	4.39313	4.41213	4.39719	4.54698	4.4301	4.53696	4.55	4.50102	4.52651	4.57143	4.71776	4.70826	4.89753	4.91196	5.00387	5.01934	5.00335	5.00932	5.08723	5.12274	5.15367
		0.290343	0.309927	0.302142	0.275626	0.279518	0.313941	0.266868	0.281586	0.313941	0.311994	0.284505	0.28937	0.28937	0.28937	0.291316	0.311994	0.297277	0.309927	0.282559	0.278545	0.296182	0.300196	0.329632	0.241324	1.51849	3.94037	4.32292	4.30041	4.32888	4.55147	4.33569	4.17781	4.34846	4.45927	4.25626	4.36999	4.32985	4.40344	4.27876	4.3779	4.42789	4.44954	4.37498	4.33277	4.53773	4.42205	4.4701	4.41609
		0.403492	0.412341	0.269057	0.421379	0.269057	0.493115	0.555814	0.385605	0.403492	0.322718	0.421379	0.457341	0.52004	0.331756	0.412341	0.502153	0.340794	0.394454	0.36753	0.475228	0.376567	0.358681	0.573889	0.36753	0.52004	3.2366	4.1332	3.77471	4.16917	4.33053	3.86434	3.97185	4.08839	3.71183	4.17802	3.94492	4.11532	3.73875	4.08839	4.01666	3.90915	4.09743	3.92703	4.33053	4.03473	4.7519	4.26783	4.22302
		0.295438	0.389952	0.271866	0.28354	0.425422	0.224497	0.425422	0.378053	0.378053	0.295438	0.28354	0.31901	0.389952	0.330909	0.366379	0.354481	0.401625	0.448994	0.519935	0.425422	0.236395	0.401625	0.448994	0.448994	0.401625	3.35556	4.1945	4.90347	4.27734	4.12356	3.91096	4.4309	3.82835	3.82835	4.25355	4.32449	4.84442	4.01738	4.06452	4.14736	4.45447	4.15903	4.26545	4.69087	4.69087	5.32889	4.53731	4.77348
		0.659278	0.656478	0.653889	0.669581	0.660229	0.651564	0.639412	0.678193	0.649451	0.64105	0.650613	0.652938	0.622557	0.669105	0.662554	0.659014	0.647126	0.625146	0.635449	0.637985	0.689922	0.647601	0.663029	0.63825	0.658327	1.48314	2.40585	2.93352	3.26712	3.59163	3.88154	4.0681	4.37175	4.58615	4.76357	4.82903	5.19471	5.25124	5.35649	5.36906	5.4322	5.6176	5.63863	5.60872	5.66087	5.78873	5.81843	5.81911
		0.416333	0.420641	0.418618	0.410768	0.416576	0.424932	0.409363	0.418993	0.422665	0.421391	0.418356	0.41963	0.394563	0.41963	0.408614	0.420136	0.406085	0.425325	0.403162	0.406197	0.412155	0.408108	0.40393	0.417719	1.77659	3.63573	3.63775	3.63965	3.6637	3.70269	3.66293	3.68927	3.64927	3.66053	3.64345	3.69534	3.67294	3.65686	3.6661	3.63725	3.66623	3.65508	3.648	3.65636	3.64824	3.63712	3.62737	3.62799
		0.306757	0.301375	0.297825	0.285286	0.294607	0.300321	0.304593	0.295661	0.295994	0.275632	0.311029	0.292443	0.304593	0.314635	0.306036	0.31175	0.302818	0.291722	0.296715	0.286728	0.282401	0.298157	0.282789	0.279904	2.53356	3.94024	3.96532	4.07983	4.1418	4.21948	4.07162	4.13354	4.1053	3.95028	4.07339	3.98285	4.03156	3.98856	4.0097	4.10385	4.00865	3.9839	3.99539	4.01042	3.96637	4.00432	4.05836	4.05192
		0.355944	0.425348	0.296765	0.296765	0.440143	0.44493	0.355944	0.316564	0.375742	0.430135	0.440143	0.326354	0.316564	0.385751	0.385751	0.370956	0.326354	0.395541	0.489531	0.375742	0.41534	0.380747	0.41534	0.380747	0.440143	3.36732	4.07442	4.198	4.53437	4.2426	4.46996	4.73214	4.57875	4.48498	4.35139	4.82112	4.72713	4.35139	4.84592	4.38598	4.9843	4.54416	4.9595	4.93491	4.39099	4.48498	4.62335	4.64815
		0.361763	0.368591	0.374684	0.385153	0.354901	0.374684	0.368976	0.381546	0.37906	0.372968	0.389705	0.367646	0.372583	0.386098	0.410083	0.397338	0.383997	0.383262	0.372408	0.380216	0.382107	0.376224	0.368591	0.387043	0.581336	3.03896	4.2635	4.25037	4.42887	4.35734	4.40926	4.44904	4.40089	4.42716	4.56875	4.53164	4.58664	4.56875	4.62715	4.69473	4.72803	4.64848	4.78206	4.78321	4.724	4.79596	4.81136	4.78664
		0.994669	0.970634	0.948609	0.960954	0.950245	0.976666	0.942904	0.993032	0.96231	0.948609	0.940566	0.985691	0.986673	0.964648	0.965957	0.989666	0.961281	0.954267	0.957961	0.998691	0.977321	0.938228	0.93589	0.972972	0.994342	1.03979	1.11429	1.17774	1.22782	1.26757	1.26289	1.32869	1.34608	1.34641	1.49572	1.49572	1.49371	1.55385	1.66738	1.60224	1.69076	1.77596	1.78532	1.86313	1.84508	1.87281	1.97971	1.93893
		0.518659	0.320884	0.666657	0.49377	0.567992	0.444438	0.29644	0.567992	0.222219	0.395105	0.469326	0.49377	0.444438	0.617324	0.592436	0.543103	0.444438	0.740878	0.691545	0.320884	0.518659	0.320884	0.444438	0.345773	0.419549	2.09864	3.50617	3.75283	3.62972	5.11104	4.56793	4.29638	4.69149	4.17283	4.98748	4.88882	4.37016	5.0617	4.83948	5.40748	6.07413	6.24702	6.49368	5.38259	5.97502	6.76523	6.37013	7.70344
		0.396825	0.396825	0.357143	0.277778	0.357143	0.31746	0.436508	0.357143	0.436508	0.277778	0.357143	0.198413	0.357143	0.674603	0.238095	0.833333	0.357143	0.198413	0.357143	0.47619	0.634921	0.357143	0.47619	0.31746	2.10317	3.73016	3.80952	3.65079	3.96825	3.29365	4.7619	4.0873	4.60317	4.0873	4.28571	4.0873	4.04762	3.61111	4.60317	3.92857	4.04762	3.57143	3.76984	5	3.80952	4.36508	4.40476	4.88095
		0.311814	0.309266	0.317242	0.319413	0.311531	0.314457	0.308888	0.304169	0.307567	0.315259	0.301903	0.318044	0.297042	0.300912	0.302045	0.30247	0.311814	0.314646	0.303697	0.294258	0.311625	0.306198	0.316156	0.313088	0.864887	3.91059	4.34175	4.46597	4.48584	4.51746	4.54762	4.51727	4.58297	4.62318	4.62823	4.61138	4.63106	4.67518	4.68174	4.71233	4.71133	4.66796	4.65952	4.70784	4.6631	4.6035	4.68797	4.63578
		0.487548	0.494163	0.482681	0.503194	0.484549	0.492586	0.502748	0.489964	0.4925	0.479922	0.488062	0.494283	0.486331	0.490204	0.482492	0.488902	0.491198	0.493169	0.492929	0.501172	0.494831	0.487548	0.493528	0.494762	0.511659	2.49372	3.75633	3.81007	3.84313	3.79583	3.80971	3.81297	3.81768	3.79792	3.80639	3.78942	3.77999	3.79689	3.76476	3.76812	3.76817	3.73958	3.72091	3.72735	3.68877	3.6976	3.68603	3.68727
		0.37547	0.373155	0.371419	0.366644	0.371419	0.377062	0.376628	0.38502	0.382705	0.392254	0.355937	0.358686	0.389071	0.361146	0.378219	0.381113	0.389795	0.385454	0.364763	0.38502	0.373155	0.369538	0.374313	0.387045	0.395437	2.05995	3.95293	4.79387	4.8856	4.88719	4.95172	4.9238	4.98167	4.97241	4.88719	4.951	4.95896	4.89312	4.95288	4.81267	4.81427	4.97285	4.82295	4.827	4.84856	4.81137	4.94174	4.76565
		0.318163	0.349798	0.347498	0.361302	0.332378	0.340185	0.351195	0.320381	0.333282	0.340595	0.3438	0.383324	0.337884	0.345197	0.366808	0.350702	0.311261	0.320875	0.336487	0.328188	0.313561	0.324572	0.319478	0.370012	0.87314	3.25739	4.36603	4.42067	4.39997	4.53588	4.43998	4.36743	4.58731	4.50005	4.62906	4.50145	4.49323	4.60613	4.52486	4.50975	4.39405	4.46291	4.40917	4.54187	4.4344	4.38074	4.4588	4.44549
		0.395347	0.257537	0.315941	0.320433	0.315941	0.362439	0.29797	0.332451	0.308528	0.326498	0.372884	0.357946	0.375917	0.344469	0.344469	0.283033	0.369852	0.306956	0.318973	0.304035	0.357946	0.351881	0.332451	0.386362	0.627501	4.05983	4.38622	4.2784	4.31434	4.29345	4.48955	4.31288	4.53447	4.45069	4.36679	4.49707	4.25301	4.38622	4.52403	4.52403	4.34433	4.43867	4.36376	4.4207	4.51954	4.26795	4.31434	4.34433
[truncated: 1,818 more columns]

## Sheet: Ext. Data Fig. 8d
	WT %	100	97.5	95	92.5	90	87.5	85	82.5	80	77.5	75	0
	TS %	0	2.5	5	7.5	10	12.5	15	17.5	20	22.5	25	100
		0.0568575	-0.0415434	0.109287	0.775355	-0.102539	0.185467	0.269897	0.841469	0.941915	0.214595	0.597166	0.916939
		0.0594833	-0.214419	0.912684	1.41591	0.987342	0.889131	0.169968	1.54934	0.618751	0.288399	0.647243	0.90251
		0.122836	0.897808	0.0380707	1.02282	0.877285	0.673332	1.10417	0.398438	0.863779	0.491593	0.68087	0.682913
		-0.589964	0.554063	0.895528	1.19607	0.349187	0.565242	1.11547	0.276261	0.559388	-0.0213529	0.72199	0.950376
		0.0666317	0.683709	0.438356	0.580828	0.22655	0.69728	0.845609	0.410765	0.948278	0.888307	0.848275	0.884984
		0.218214	1.09237	0.859634	1.78806	0.956273	0.508479	0.635648	0.741959	0.829431	0.549006	0.817204	0.423408
		0.553515	0.0254745	0.973505	0.889717	0.377838	0.50859	0.855711	0.723924	0.424139	0.884131	0.859813	0.618966
		1.08772	0.848367	0.592875	0.768807	0.900768	0.835497	0.802524	0.767053	2.35328	0.681585	0.639504	0.576948
		0.194648	0.369318	0.881675	1.46739	0.691745	0.730252	0.451862	0.919915	0.0968715	0.781454	0.71249	0.386936
		0.09991	0.358078	0.100685	0.793833	0.446119	0.611369	1.6576	0.845456	0.0133844	0.234745	0.854554	0.74988
		1.88006	0.545551	0.359972	0.769731	0.664629	0.814497	0.680506	0.780791	0.710259	1.49483	0.879436	0.847511
		0.451049	0.0365646	0.894456	0.0200641	0.657882	0.812097	0.840582	0.794377	0.740352	0.553957	0.903846	1.02621
		1.17711	0.42289	0.965856	0.288231	0.869298	1.09995	0.2211	0.417597	0.788735	0.890459	1.48365	0.913798
		1.93898	0.775536	0.739555	-0.257855	0.610874	0.606824	1.20526	0.717949	0.925413	0.85348	0.78363	0.631596
		-1.48635	0.927587	0.93175	0.0696387	1.28673	0.803974	-0.0257557	0.787746	0.886484	0.314146	0.604391	0.821772
		0.549451	0.446097	0.818702	0.74915	0.254928	-0.0757189	4.22815	0.719176	0.630919	0.74097	0.479267	0.939954
		-0.36	1.07589	0.692246	0.133725	0.432285	0.84009	0.348431	0.955617	0.817569	0.645884	1.06434	0.711679
		0.908421	0.284702	0.863379	1.48563	0.904443	1.03693	0.64976	0.763135	0.854379	0.379742	0.694237	0.352705
		0.039499	0.424893	0.504153	1.17309	0.492488	0.765209	0.0236619	0.747652	0.669568	0.398776	0.571498	0.823562
		0.456092	0.291526	0.75546	0.473945	0.0697368	0.739276	0.810775	0.540046	0.25266	0.662162	1.125	0.929937
		0.0922701	0.224528	0.780892	1.13549	0.0396966	0.535165	0.483029	0.783417	0.919269	0.675836	0.751272	1.17884
		0.107104	0.360915	0.864042	0.389469	0.0808618	0.719559	0.437057	0.84913	0.751114	0.114756	0.768046	0.463999
		1.74523	0.112226	0.860006	1.16883	0.707046	0.738586	0.481247	0.56791	0.819276	0.563166	0.890679	0.777785
		0.0980648	0.819779	0.162784	0.0150037	0.539537	0.733855	0.740204	0.710898	0.360057	-0.0148439	0.836702	0.880101
		1.22632	0.768578	0.0135834	0.132123	0.0908324	0.633391	0.875437	0.869925	0.243856	0.931188	1.00164	0.937177
		0.06	0.0550918	0.88408	0.51087	0.432511	0.5368	0.0632319	0.826753	0.993559	0.885171	0.0343501	0.736606
		0.319015	0.324461	0.599144	0.339189	0.26854	0.323948	0.365517	0.880516	0.274588	0.92866	0.865162	0.80059
		0.589167	0.0499704	0.0929166	0.336842	0.225676	0.0649888	0.804229	0.404225	0.752961	0.829332	0.748783	0.815883
		1.39325	0.0111826	0.102355	0.932195	0.491228	0.488893	0.889298	0.0552773	0.783087	0.304762	0.75682	0.753466
		1.26891	0.330073	1.13579	1.25211	0.437022	0.731054	0.174161	0.970209	0.178082	0.597631	0.88466	0.874214
		0.474956	0.184965	0.0388599	0.779463	0.828102	0.661544	0.147679	0.815463	0.117369	-0.0213565	0.757849	0.254508
		0.42343	-0.0803462	0.0344252	0.231481	0.32396	0.525732	0.735535	0.748035	0.601352	0.865817	0.278124	0.13665
		0.160279	0.928368	0.611743	1.48116	0.0812146	0.777771	0.81132	1.06499	0.77585	0.705547	0.734707	0.00942605
		0.0346915	0.748467	0.296283	1.15825	0.169847	0.78599	0.84022	0.550932	0.865955	0.733848	0.428585	0.783454
		1.33333	0.651942	0.281065	0.210513	0.225444	0.845314	0.313405	0.887664	0.892516	0.79363	0.43144	0.7568
		-3.27798	0.766667	0.769545	0.383566	0.229139	0.0243894	1.01731	0.707949	0.88886	0.411603	0.233888	0.859751
		3.7794	0.044754	0.472342	1.33968	0.088491	0.64288	0.354344	0.853893	0.134552	0.863054	0.212821	0.930742
		0.264757	0.867967	0.448963	1.12292	0.866842	0.844405	0.642367	-0.0677046	2.77753	0.851597	0.0814104	0.997307
		-2.20361	-0.021299	0.417622	1.15004	0.312612	0.648261	0.86418	0.441623	0.720735	0.924748	0.759232	0.861662
		0.596143	0.920308	0.408937	1.00239	0.786594	0.498285	0.900954	0.699334	0.120205	0.968482	0.0287148	0.777382
		2.5808	0.0759842	0.529189	0.944725	-0.001834	0.565935	0.300498	0.321574	0.867033	0.84069	0.307023	1.47826
		-1.00191	0.105329	0.799137	1.36725	0.104637	0.682002	0.743776	0.0578089	2.53075	0.746716	0.0287823	1.06452
		0.1463	0.111094	0.433741	1.07687	0.856839	0.857023	0.61764	0.647564	0.697504	0.859851	1.08689	0.913728
		0.841421	0.507937	0.657197	0.93115	0.845657	0.787923	0.791057	0.509413	-0.0063231	0.853896	0.240157	0.65839
		0.777444	0.405193	0.318548	1.16765	0.789503	0.238967	0.883339	0.158937	0.9035	0.670679	-0.0664428	0.893422
		1.35067	0.638464	0.512354	0.45308	0.628176	0.560101	0.383113	0.922882	0.142638	3.40859	0.315771	0.705375
		0.981942	0.0396817	0.905408	0.581105	0.35499	-0.0740817	0.104811	0.92236	0.220105	0.459995	-0.0736382	0.889535
		0.407897	0.893296	0.811914	1.13872	0.558974	0.705689	0.404955	-0.0173209	0.900237	0.0489879	0.00584988	0.792375
		0.393171	0.254108	0.952481	0.787306	0.516445	0.3589	0.830833	0.288016	0.887349	0.0399766	0.0255917	0.653088
		0.202121	-0.0853659	0.0110956	0.74139	0.532959	0.607568	0.035183	0.680465	0.891508	0.916067	0.542763	0.698971
		-0.043569	0.797344	0.861531	0.690387	-0.0548833	0.615182	0.650598	0.786628	0.86175	0.19735	0.889921	0.71781
		0.0688497	0.703488	0.850001	0.0210668	0.248675	0.885136	0.745831	0.0322649	0.886779	0.790357	0.866042	0.675939
		-0.069721	0.704138	0.688312	0.0253238	0.170935	0.710035	0.0283691	0.510317	1.3743	0.694238	0.901914	0.60859
		0.525772	0.0321907	0.283604	0.264611	0.00892857	0.682863	0.537191	0.569122	1.01175	0.844873	0.089409	1.0208
		0.710974	0.641135	0.733481	0.0104789	0.16343	0.796838	0.532103	0.872031	0.897856	0.908082	0.670852	1.11643
		3.49844	0.515081	0.851224	0.875347	0.034594	0.826473	0.0106661	0.785037	0.259301	1.7563	0.912449	0.715867
		0.0912863	0.0140373	0.411765	0.0758064	0.901349	0.772016	0.740841	0.92735	0.951603	0.89803	0.916979	0.942194
		1.48648	0.601216	0.769988	0.156543	0.401848	0.633125	-0.0498562	0.0209694	0.866978	0.321444	0.833343	1.04324
		2.06723	0.931711	0.859527	1.1609	0.526433	0.574981	1.11521	-0.0054012	0.628788	0.0447838	0.0506552	0.85299
		-0.724119	0.442467	0.909848	0.0465246	-0.0760831	0.602727	0.503988	0.26907	0.946166	-0.0052779	0.675862	0.670467
		3.39421	0.767367	0.765467	1.2745	0.104847	0.668614	0.696228	0.602491	0.439252	1.02554	0.265786	0.789948
		0.802483	0.439752	0.0226372	0.0710933	-0.0219869	0.445165	0.918453	0.446009	0.79694	0.947322	0.436167	0.942311
		0.982315	0.522096	-0.109138	1.27263	-0.0871212	0.644632	1.36583	0.940551	0.84982	0.767931	0.91587	0.983209
		-0.544733	0.041824	0.0282296	0.74359	0.372093	0.723691	0.961388	0.856235	0.407342	0.719866	0.882723	0.771021
		2.08264	0.153387	0.806158	0.0485093	0.336283	0.927564	0.859475	0.539095	0.452841	0.230262	0.849735	0.869301
		1.37448	0.326517	0.698111	0.033531	0.0930679	1.3157	0.739053	0.0175042	1.10753	0.729105	0.987413	0.12131
		0.345727	0.807314	0.763318	0.848062	0.969789	0.682032	0.78488	0.74837	0.472195	0.81402	0.0446713	0.804278
		0.60079	0.846496	-0.0154348	0.121428	-0.0083054	0.680072	0.379614	0.77203	0.916964	0.498423	1.27304	1.21089
		-4.876	0.171816	0.204086	-0.320401	0.0724407	0.379967	0.948847	0.861403	0.598592	0.241526	0.118057	0.996297
		1.13896	0.637121	0.835073	0.159538	1.09945	0.0802222	1.67976	0.780001	0.652649	0.931059	2.47923	1.57005
		0.692144	0.879036	0.175371	0.835849	0.836883	0.858166	0.793345	0.218576	0.92057	1.4377	0.237205	0.831579
		0.32	0.0224823	0.958436	1.19106	1.01053	0.801757	0.298214	0.826057	1.04722	0.350013	3.02284	1.39127
		4.88889	0.696258	1.04503	0.0542251	1.02329	0.619621	0.820941	0.642742	0.171176	0.850846	0.269337	0.258371
		1.45467	0.474226	0.625367	0.54012	0.0838696	0.457563	0.300012	-0.285816	1.09887	0.0328481	0.291328	0.804777
		-0.856	0.551649	0.777758	1.75638	0.434016	0.728039	0.367141	0.674658	0.90332	0.848864	0.282946	0.9105
		2.38622	0.985185	0.437738	0.261157	0.568626	0.694397	0.508941	1.27059	0.833525	0.776722	0.0519373	0.712551
		0.145475	0.761548	0.891521	1.17375	0.961126	0.619004	0.437624	0.707243	0.799418	0.657986	0.0112942	1.01229
		2.17748	0.173155	0.0400351	-0.0210172	0.765392	0.789857	0.407209	0.296184	0.748892	0.664039	0.568664	0.854052
		2.78408	0.561433	0.406265	0.845629	0.871765	0.614634	0.212598	0.849486	1.06662	1.18746	0.41065	0.267852
		-3.16667	0.794224	0.788641	0.670101	0.716668	0.874307	0.589762	0.781296	0.747695	0.741435	0.916164	0.723784
		2.72973	0.886199	0.706294	0.51751	0.857168	0.737613	0.604541	0.454545	0.570698	0.796202	0.793507	0.44561
		3.61853	0.574075	-0.0169228	0.955875	0.806497	0.8005	0.889221	0.161943	0.777147	0.616528	0.54392	0.905347
		3.95634	0.358304	0.987767	0.0392832	0.203097	0.726254	0.821265	0.847044	0.885066	0.202199	0.782885	0.622181
		0.308155	0.204883	0.805697	1.19824	-0.0120036	4.44763	0.84477	0.98302	1.024	0.212686	0.00511538	0.944447
		0.682481	0.907308	0.0222415	0.627584	0.419549	0.756469	1.00646	-0.0272233	0.387103	0.618221	0.70122	0.652711
		4.25	0.518048	0.846702	0.679458	0.648814	0.229798	0.241634	0.829899	0.801491	0.106002	0.15384	0.695302
		-0.472516	0.135019	0.15986	0.0885254	0.0227396	0.586022	-0.0760341	0.624466	0.0227415	0.794123	0.567939	0.900916
		0.605367	0.898691	0.350893	0.712864	0.807607	0.594826	0.713239	0.650731	-0.0355731	0.583923	-0.0162413	0.956579
		0.584665	0.578191	0.949105	0.941779	0.0353885	0.889485	0.475066	0.918403	0.796032	0.873716	0.500032	1.14996
		0.041625	0.263889	0.121112	0.0462216	1.04198	0.731875	0.933547	0.66466	0.770406	0.647133	0.014984	0.721868
		1.41373	1.43704	0.158093	0.0554156	0.986099	0.81273	0.371925	0.837992	0.0770022	0.77652	0.805491	0.393404
		0.588184	0.229182	0.323271	0.519058	0.598784	0.389206	0.610818	0.699159	0.710496	0.830103	0.87824	0.943495
		0.393371	0.0536483	0.732429	0.917275	0.685276	0.73069	0.958345	0.455825	0.634646	0.131251	0.839048	0.190955
		0.220204	0.910451	0.437171	-0.0176808	0.6	0.402402	0.624742	0.544387	0.32288	0.0743342	0.183116	0.828341
		0.915909	0.10156	0.836114	0.0417611	0.868443	0.745693	0.842995	0.847222	1.02159	0.159403	0.874444	0.481902
		0.425955	0.705651	0.00810572	0.0299089	1.0935	0.284201	0.877689	0.6991	0.850133	0.954577	0.861954	1.03352
		1.79687	0.0474171	0.792073	0.32827	0.637062	0.726698	0.739803	0.595749	0.973035	0.551588	0.68281	0.72684
		1.26384	1.07991	0.0801961	-0.0425449	0.784777	0.588765	0.768668	0.82649	0.674642	0.782205	0.924907	0.742572
		1.50417	0.905695	0.112832	0.00657223	0.798385	0.418584	0.906292	0.636766	0.644324	0.870148	0.347722	1.00282
		3.13537	0.355738	-0.0627957	0.634557	0.871466	0.618544	0.937365	0.386824	1.32719	0.88527	0.616883	1.35437
		0.672776	0.371171	0.0557715	0.724802	0.254651	0.772176	0.145698	0.882908	0.206674	0.864821	0.618453	1.55513
		1.25614	0.626791	0.866142	1.02356	0.713513	0.825673	0.90399	0.096424	0.849764	0.787338	0.88211	0.977564
		0.52438	0.798606	0.0151794	0.886202	0.669133	0.648426	0.887722	0.903803	0.458842	0.922207	0.642012	0.0753971
		1.09236	1.00761	-0.0350079	0.767421	0.039482	0.788662	0.0686122	0.817479	0.184207	0.86686	0.730359	0.876995
		0.118451	0.802437	0.112034	0.613408	1.13169	0.780336	0.758576	0.84869	0.00784726	0.671363	0.673107	0.833231
		0.8	-0.0155642	-0.0089501	0.728886	1.20163	0.610442	0.0510103	0.756009	0.80159	0.519734	0.826687	0.806769
		-0.309826	0.75	0.422749	0.296643	0.012437	0.575083	0.207061	0.831818	0.875722	0.379668	0.690501	0.901514
		1.06391	0.139097	0.524616	0.659476	0.0586959	0.533679	0.581149	0.359365	0.971726	0.683756	0.294386	0.763467
		-0.275539	0.89308	0.922891	0.0746634	0.876508	0.427679	0.632011	0.23637	0.0845795	0.745697	0.669277	0.0390962
		2.18725	0.0618218	0.655952	0.685808	0.0458202	0.401183	1.02569	0.414116	0.257959	0.78584	0.423572	0.518217
		3.21639	0.126181	0.153055	0.806576	0.547824	0.590918	0.826506	0.00620618	0.300882	0.273554	0.805281	0.957144
		0.300049	0.364753	0.733192	0.92691	0.967291	0.753018	0.880796	0.0290932	0.144904	0.902116	0.6905	0.481174
		0.381774	0.314492	0.56691	0.795012	0.751893	0.754493	0.896134	0.848744	0.546963	0.803347	0.498963	0.0492223
		-1.85103	0.797795	0.905828	0.995338	0.502269	0.456488	0.293395	0.0166829	0.807581	0.949816	0.309062	0.564116
		0.180457	0.00629448	0.546107	0.0582565	0.698876	0.754276	0.843985	0.777637	0.952311	0.91142	0.83279	0.71618
		0.259969	0.284379	0.986368	1.05114	0.703912	0.549149	0.313793	0.597876	0.975559	0.3107	1.32219	0.919323
		0.430973	0.489974	0.167986	0.986226	0.357814	0.744705	0.31398	0.571996	0.590659	0.721256	0.0289945	0.957878
		1.3658	0.330634	0.799741	0.581246	1.06285	1.054	0.565754	0.546011	0.664977	0.850656	0.270399	0.642231
		0.0269998	0.0347112	0.0518974	0.0190494	0.974405	0.465679	0.00978598	0.758381	0.153959	0.225167	1.14708	0.890946
		2.67615	0.0509138	0.0556721	1.45534	0.748928	0.628823	0.00937709	0.696153	0.763796	0.323292	0.109532	0.88566
		1.22166	0.139331	0.849998	0.204777	0.682315	0.637864	0.764852	0.864235	0.967998	0.914484	1.21537	0.946928
		-0.138185	-0.106173	0.648865	1.18941	0.940293	0.539469	0.144688	0.954306	1.08104	0.301807	0.851027	0.9048
		0.538542	0.0235927	0.729589	1.25513	0.0805792	0.0680237	0.906071	0.888977	0.585934	0.278896	0.878933	1.32296
		0.251408	-0.0031568	0.551449	0.915544	1.02593	0.0529892	0.820455	0.806282	0.154656	1.03875	0.916011	0.822143
		-1.08333	-0.0226683	0.0237325	0.077717	0.261681	-0.0183765	1.16538	0.83319	0.874143	0.154518	1.0374	0.710892
		-0.0132883	0.0527407	0.798055	0.87731	0.844448	0.034425	0.672582	0.784065	0.330555	0.242147	1.01451	0.863475
		-0.0228689	0.502685	0.0298192	0.713349	0.977283	0.496127	0.0939394	0.712046	0.807297	0.712155	0.0945339	1.00997
		0.277924	-0.536652	0.289111	0.803511	0.108974	0.63421	0.648415	0.868285	0.759591	0.2793	0.872315	0.922435
		-0.0540316	0.390667	0.118135	0.252242	0.686383	0.404225	0.756374	0.329854	0.370584	0.77082	0.812469	0.589645
		0.227384	0.919518	0.469502	0.0292859	0.831603	0.54119	0.617692	0.881975	0.0646439	0.27407	0.912945	0.554896
		0.461533	0.774527	0.465488	1.34156	0.843709	0.720972	0.829647	0.607762	0.876921	0.646743	1.06274	0.54286
		0.190918	0.51036	0.711621	0.494138	0.484259	0.642779	0.454893	0.653963	1.01731	0.694967	0.0415466	0.610676
		0.463737	0.102362	0.842354	1.19797	0.0737893	0.155267	0.0492828	0.862593	0.495455	1.13546	1.13847	0.88369
		-0.065937	-0.0197249	0.436434	0.465936	0.564758	0.636196	0.0887425	0.789485	0.70151	0.611237	0.790809	0.899293
		0.0496894	-0.0025328	0.846692	0.565821	1.01597	0.885637	0.228064	0.658561	0.248971	0.969546	0.881703	0.858311
		0.20612	0.23486	0.173771	0.81553	0.970493	0.879443	0.393939	0.869766	0.718597	-0.0258804	0.0701622	0.0218872
		0.68491	0.916066	0.182938	0.887499	0.106527	0.675222	0.529354	0.572414	0.908197	0.460255	0.7404	0.875114
		0.769157	0.706704	0.745964	1.0669	0.822757	0.734472	0.0243807	0.986486	0.779226	0.729881	1.19376	0.778108
		0.851979	0.181241	0.902117	0.750811	0.65912	0.322837	0.550382	0.855854	0.973277	0.474303	0.873313	0.966569
		0.251748	0.595359	0.368205	1.09742	0.952316	0.622673	1.0832	0.812957	0.289808	0.909389	0.184259	1.2208
		0.0349442	0.635787	0.957082	0.684238	0.93764	0.857943	0.48667	0.533212	0.77832	0.293753	1.3083	1.06306
		4.856	-0.28132	-0.0384217	1.24845	0.97684	0.429	0.520063	0.627918	0.930802	0.943751	0.871432	0.565118
		-0.0100066	0.838781	0.68173	0.933221	0.970966	0.188727	0.512612	0.64307	0.220661	0.0362741	0.21031	0.674872
		0.0432429	0.850056	0.0257522	0.4011	0.621211	0.231315	0.0735627	0.77962	0.271804	0.643164	0.379715	0.502075
		0.294314	0.754243	1.04775	1.053	0.792256	0.981612	0.290951	0.809028	0.624741	0.839168	0.280808	0.938082
		-0.07886	0.88891	0.863721	0.869732	0.820178	0.514172	0.637243	0.696538	0.213641	0.854674	0.0484849	0.432638
		0.847729	0.924774	0.2112	0.488255	0.729336	0.726124	0.0960635	0.859671	0.847072	0.618273	0.741422	0.655312
		0.042089	0.810775	0.110144	1.11413	2.03326	0.0312553	0.861984	0.451161	0.983276	0.0421387	0.325678	0.927402
		1.39704	0.324829	0.871531	0.892123	0.536887	0.0165686	0.518296	0.858266	0.860012	0.798975	0.284204	0.98344
		0.0083192	0.671575	0.999485	0.449784	0.983625	0.821429	0.369223	0.883538	1.3462	0.573253	0.609374	0.813863
		0.102765	0.154604	0.638387	0.0842949	0.0654439	0.292852	0.7705	0.536983	0.900831	0.364158	0.94637	0.896633
		0.383705	0.676418	0.757808	1.26713	0.58753	0.431212	0.919285	0.179756	1.11263	0.886275	0.0820708	0.912351
		0.40036	0.743432	0.114497	0.00652941	0.57216	0.346763	0.707764	0.872322	0.959174	0.586436	0.186864	0.855252
		0.763394	0.824939	0.911682	0.196185	0.648615	0.557999	0.735121	0.357533	0.820793	0.627795	-0.0032872	1.01864
		0.800959	0.304648	0.884576	0.100898	0.0646819	0.316006	0.959241	0.593534	2.16563	0.967688	0.940782	0.204881
		0.0582954	0.772214	0.751343	1.11758	1.17797	-0.0329635	0.913719	0.816576	0.86818	0.665193	0.311046	0.804609
		0.101931	0.719783	0.970425	0.244357	0.800015	0.405179	0.869989	0.105808	1.00281	0.92999	0.589278	0.798539
		0.624433	0.821301	0.757153	0.966652	0.907049	0.290622	0.74722	0.75188	0.690767	0.575879	0.758204	0.757546
		0.886859	0.928066	0.877519	1.21246	0.0120235	0.00072744	0.441189	0.628933	0.934315	0.606153	0.0152913	1.53084
		0.741024	0.227095	0.721787	1.25803	0.814253	0.369115	0.455805	0.81836	0.965633	0.362213	0.894865	0.877029
		0.89393	0.759757	0.448783	0.443525	0.592059	0.440835	0.851345	0.430901	0.76523	0.499973	0.335077	0.665656
		0.0526346	0.0128753	0.890801	0.0704225	0.859676	0.0652063	0.774048	0.22496	0.0651305	0.88188	0.58614	0.833351
		0.0853658	0.0347575	0.766997	1.10673	0.269703	0.189716	0.613358	0.225616	0.967	0.934973	0.210142	1.02742
		0.666667	0.0346866	0.68444	0.107319	0.945497	0.857343	0.923499	0.560573	0.644718	0.681692	0.758615	1.09183
		0.0890682	0.396474	0.526666	0.692637	1.06928	0.386167	0.263018	-0.0123168	0.882837	0.625362	1.26072	0.456633
		0.0891765	0.553454	0.539299	1.38119	2.17122	0.716543	0.796043	0.373429	0.763075	0.864648	1.73699	0.82041
		0.0298507	0.00780702	0.128263	0.220646	0.876979	0.87318	0.523985	0.0477064	0.85796	0.453403	0.841425	0.783739
		0.14223	0.500511	0.793499	0.761693	0.206931	0.658138	0.95659	0.83512	0.775696	0.635297	0.658461	0.0283759
		0.180283	0.38275	0.689023	0.852616	0.360136	0.675414	-0.0497238	0.73008	0.0889748	0.59156	0.85051	0.621425
		0.0764866	0.8642	0.668511	0.125952	1.05869	0.534172	0.373063	0.142878	0.87763	0.742417	0.96662	0.741779
		0.0101155	-0.0111523	0.370014	0.766369	0.776802	0.705136	0.25272	0.658363	0.698157	0.648334	0.566949	0.95943
		0.256742	0.694991	1.99957	1.0917	0.237014	0.483947	0.843742	0.0225257	0.995498	0.279202	0.873849	0.746045
		0.0545523	0.437853	0.959994	0.102564	0.147899	0.350958	0.887184	0.339603	0.591245	0.606059	0.802981	0.680375
		-0.0252481	0.818049	0.195104	0.276084	0.306325	0.712048	0.115771	0.246739	1.11952	0.817957	0.575303	0.891903
		0.0670003	0.32751	0.843341	0.832397	0.254	0.359712	0.657354	0.391968	0.564174	0.895353	0.675819	0.914204
		0.651741	0.733458	0.883834	1.03419	0.766419	-0.0376519	0.605523	0.950708	0.685882	0.0905369	0.763203	0.967245
		0.580491	0.884313	0.0356136	0.710068	0.291337	0.170453	0.695329	0.386473	0.78705	0.123974	0.199974	0.956036
		0.869426	0.691683	0.308546	0.183481	2.74223	0.245971	0.77506	0.088177	0.298549	0.0290947	1.02446	0.859316
		0.409678	0.0117504	0.63802	1.01417	0.344311	-0.0494639	0.760104	0.0562778	0.0229851	0.0890959	0.73811	0.896643
		0.259004	0.536765	0.961861	0.926107	0.811375	0.170968	0.989031	0.099569	-0.0326438	0.831548	0.932161	0.845048
		0.107808	0.837902	0.155727	0.736906	0.0408584	0.589063	0.556402	0.442255	0.709242	0.635797	0.786074	0.756683
		0.167335	0.0524385	0.572445	0.743483	0.683405	-0.0045841	0.913519	0.02125	0.738817	0.872347	-0.144188	0.907499
		0.261576	0.587451	2.10092	0.636682	0.373374	0.953271	0.756404	0.780023	0.566876	0.314789	0.019029	0.891189
		0.694366	0.177594	0.936317	1.20428	0.0160852	0.591963	0.826511	0.835529	0.891857	0.874799	0.855811	0.519301
		0.00286581	-0.158046	0.808288	0.626458	0.8987	-0.0074177	0.46113	0.802418	0.293578	0.500651	0.887103	0.926128
		0.056173	0.241407	0.380106	0.911802	1.0885	0.710348	0.696078	0.132657	0.0507245	0.738095	1.08113	0.876894
		0.0765619	0.151606	0.559597	0.748982	0.0415891	-0.0438472	0.784773	0.454567	0.792227	0.743735	0.194991	0.200752
		0.788292	0.257249	0.590718	0.430855	0.814806	0.630328	1.79461	0.132157	0.389116	0.832405	-0.0129995	0.809697
		0.290016	0.711004	0.69893	1.1985	1.00786	0.72173	0.416386	0.0785082	0.584513	0.836104	0.909025	0.723751
		0.420526	0.256829	0.320147	0.618975	0.143529	0.498634	0.821871	0.798863	0.542373	0.70307	0.267141	0.588696
		-0.0580176	0.510222	0.680306	0.969781	0.912285	0.721682	0.0188261	0.0963949	0.863553	0.85264	0.919521	0.388549
		0.440448	0.350343	0.635717	0.269374	0.962252	0.841352	0.877757	0.763544	0.894249	0.817523	0.162751	0.79872
		0.734043	0.0161032	0.436118	0.0528616	0.6796	0.0278048	0.375	0.602742	0.0580554	0.767819	1.12209	0.918982
		0.346708	0.00239549	0.588744	0.220821	0.707948	0.45353	0.522704	0.0602927	0.0736139	0.674312	0.367601	0.849162
		0.636352	0.0964971	0.622737	1.05088	0.119037	0.553859	0.844006	0.786845	0.0414473	0.916413	0.936171	0.139187
		0.972545	0.388859	0.322234	0.198164	0.183834	0.805742	1.02133	0.90624	0.03125	1.05586	0.541784	0.803506
		0.550813	0.698338	0.142293	0.659845	1.11567	0.67826	0.67712	0.163164	0.831194	0.836671	0.897243	0.875416
		-0.0167933	0.434478	0.590876	0.587291	0.486117	0.614384	0.196933	0.635067	0.561869	0.813498	0.880455	0.759897
		0.609155	0.0193586	0.0525276	0.909702	0.164478	0.12738	0.696131	0.866667	0.0168808	0.441808	1.47455	0.890022
		0.129125	0.519816	0.447171	1.03592	1.1936	0.610694	0.18187	0.94906	-0.0460526	0.643337	0.916306	0.810316
		0.188905	0.796659	0.771438	0.910153	0.636506	0.596969	0.832326	0.168773	0.817755	0.509371	0.583185	0.901294
		2.87495	0.797571	0.83193	0.690321	0.476678	0.621311	0.299908	0.613478	0.81223	0.941554	0.306785	0.835973
		0.135594	0.502993	0.112258	0.0907509	0.56289	0.664407	0.836192	0.780673	-0.0218255	0.921158	0.909117	0.783996
		0.242452	0.867536	0.124439	0.084674	0.402315	0.381106	0.668626	0.830694	0.569076	0.804009	0.516292	0.713653
		0.0767518	0.684405	0.350829	0.279273	0.843295	0.207175	0.310973	0.114045	0.283621	0.183855	0.515788	0.68901
		0.205854	0.818063	0.502227	0.70161	0.272271	0.524745	0.697324	0.841969	0.799337	0.769395	0.948605	0.854634
		0.0155828	0.535183	0.841419	-0.132015	0.81499	0.680457	0.0752152	0.479046	0.454934	0.40708	0.940614	0.796998
		0.616847	0.868205	0.866938	4.12808	0.0883506	0.425198	0.00164216	-0.0264201	0.897104	0.6133	0.5559	0.852051
		-0.0061853	0.655172	0.502705	0.812636	0.870107	-0.0172472	0.498043	1.33607	0.994802	0.660201	1.00592	0.829576
		0.72953	0.294439	0.834479	0.813807	0.665787	0.739206	0.114943	0.903949	0.8758	0.803746	0.756584	0.47006
		-0.005618	0.812161	0.596692	0.516242	0.724672	0.0111406	0.860151	0.685583	0.972278	0.99818	0.160024	0.963535
		0.751743	0.695252	0.795637	0.518947	0.271072	0.796455	0.536334	0.97486	0.729754	0.398562	0.782178	0.86826
		0.00570871	0.801779	0.967363	0.724786	0.810462	0.61483	0.172307	0.0268878	0.937551	0.875798	1.19868	0.879588
		0.512363	0.713095	0.376946	0.481669	1.15138	0.809135	-0.0281895	0.525857	0.024169	0.415842	0.904759	0.39503
		0.458494	0.0927192	0.779808	0.887162	0.810388	0.478901	0.512056	0.721354	0.795432	1.55941	0.982517	0.882579
		-0.0137964	0.652182	0.88037	1.2926	0.14553	-0.0096895	0.969996	0.733948	0.73436	0.314781	0.928889	0.861632
		0.0242131	0.241932	0.6967	0.0308179	0.0845903	0.683094	0.180018	0.275149	0.815628	0.673122	0.179781	0.981107
		0.661585	0.515695	0.814379	0.138424	0.567164	0.878927	0.113924	0.612406	0.80283	0.875535	0.955324	0.813023
		0.573391	0.652117	0.881875	0.626556	0.99966	0.816285	0.638423	0.857842	1.04564	1.14178	0.7029	0.923305
		0.983913	0.0636575	0.428567	0.589251	0.442464	0.804455	0.886399	0.736091	0.969203	0.988698	0.928866	0.978882
		0.0568125	0.879994	0.227124	1.30043	0.873883	0.780829	0.836675	0.657398	0.948018	0.151544	1.09104	0.63426
		0.747375	0.351946	0.318327	0.133744	0.424628	0.853405	0.570325	0.64019	0.939632	0.507568	0.720467	1.10437
		0.661849	0.405817	0.0465335	0.792495	0.183887	0.206342	0.70863	0.756932	0.876288	0.0356639	0.938104	0.808036
		0.233182	0.277752	0.897388	0.36092	0.399367	-0.0738066	0.834312	0.151969	0.405745	0.716228	0.996724	0.931622
		0.125804	0.85922	1.05978	0.891572	0.519588	0.403249	0.859273	0.894716	0.842805	1.09915	-0.0379161	0.625
		-0.175009	0.671219	0.116815	1.24627	0.221643	0.717679	0.858745	0.769571	0.93279	0.856854	0.556354	0.819984
		0.723768	0.757879	0.906869	0.305173	0.00863678	0.64599	0.730891	0.509987	0.791796	0.827703	0.849055	0.836626
		0.816113	0.611585	0.448917	1.0951	0.313601	0.541049	0.932335	0.245252	0.661459	0.765294	0.959156	0.730677
		-0.556962	0.760353	0.25131	1.39409	0.0061195	0.782602	4.00415	0.436633	0.825723	0.818174	0.896865	0.99606
		0.216007	0.255818	0.198984	0.458284	0.933728	0.102561	0.798944	1.37784	0.927911	0.880203	0.839802	0.825771
		0.131387	0.529941	0.0221519	1.2645	0.804633	0.748622	0.97561	0.441262	0.737857	0.451557	0.601371	0.888261
		0.0215264	1.05078	-0.0081833	0.986334	0.679689	0.686802	0.929395	0.777449	0.652616	0.235073	0.758496	0.873079
		0.0135135	0.779138	0.192638	0.771324	0.00489279	0.23912	-0.0274053	0.853539	0.917739	-0.0380403	0.771676	0.274283
		0.165605	0.857185	0.591386	0.619536	1.08454	0.584932	0.924041	1.07769	0.0729766	0.862243	0.785175	0.559677
		-0.0285208	0.00027197	0.710785	1.07073	0.133333	0.69569	0.896547	0.721029	0.896969	0.716985	0.435577	0.681352
		0.0302148	0.0201552	0.791062	0.733999	0.440622	0.365634	-0.0193555	0.896035	1.1335	-0.120612	0.478763	0.810167
		0.394495	0.918279	0.761382	0.186878	0.184605	0.628815	0.338184	1.76271	0.821553	0.347309	0.984224	0.673582
		0.0543757	0.260824	0.0340417	-0.0300323	0.715099	0.633563	0.37998	0.462298	0.39028	0.851764	0.852549	0.740514
		0.414988	-0.024304	0.0221593	0.0486216	1.01525	1.12351	0.00132521	0.789218	0.733521	-0.0105689	0.56586	0.887397
		0.359155	0.0198	0.635947	0.944851	0.66258	0.151088	0.792636	0.766222	0.843922	0.755086	0.798011	0.690947
		-0.0162293	0.84537	0.518037	1.25884	0.650385	0.864724	0.794404	0.820152	0.971147	0.798118	0.729064	0.809949
		0.182787	-0.0241595	0.0742689	-0.08207	0.953958	0.664611	0.517241	0.803921	0.886832	0.805474	0.810298	0.854623
		0.169397	0.869723	0.789211	0.642046	0.464646	0.27218	0.937765	0.0185317	0.882469	0.486392	0.816748	0.821238
		0.697434	0.973316	0.0499514	0.474873	0.775637	-0.0455692	0.919966	0.875788	0.644806	0.183645	0.762121	0.839283
		0.219707	0.869955	-0.0458687	0.341147	0.116825	0.6337	0.02467	1.21356	0.831813	0.0309309	0.924073	0.719715
		0.640912	1.99815	0.0295163	0.129414	0.0300379	0.70271	0.459499	0.697691	0.915822	0.712119	1.05961	0.8482
		0.494118	0.928971	0.927043	0.792421	0.882099	0.96486	0.0870377	1.4814	0.991898	0.0445081	0.987027	1.16381
		0.0996686	0.786195	0.861925	-0.0205119	1.49222	0.0239125	0.644737	0.551771	0.799866	0.788742	0.942692	0.786986
		0.587835	0.219966	0.811467	0.108844	0.895536	0.798005	0.884404	0.815773	0.911416	0.444593	0.949149	0.00020889
		0.27934	0.83377	0.302555	0.382007	0.786457	0.103015	0.337156	0.0929184	0.628585	0.311862	0.721675	0.859138
		0.67854	0.66543	-0.0342661	0.905848	0.0474177	0.761364	0.848136	0.140146	0.787017	0.738462	0.692079	0.91383
		0.105903	0.828019	0.557753	0.00047928	0.787408	0.398848	0.393022	0.677222	0.911165	0.866258	0.986968	1
		0.781934	0.548736	0.592174	0.428826	1.15417	0.307692	-0.0162279	0.726123	0.855991	0.0743012	0.499352	0.777512
		0.161347	0.658904	0.0507501	0.29242	0.86886	0.00576369	0.801511	0.491349	0.341722	0.650545	0.649755	0.911106
		0.00566898	0.403656	0.805773	0.887398	1.36508	0.723275	0.300034	1.06952	0.0816701	0.785175	0.852952	0.694708
		0.0910111	0.0161864	0.932944	0.0521094	0.796049	0.597015	0.886271	0.864572	0.206694	0.801782	0.700327	0.672247
		0.264951	0.491417	0.62128	0.644492	0.930054	0.0724995	0.597327	0.849293	0.713951	0.953265	0.742614	0.965004
		0.093648	0.251593	0.90463	1.23508	0.671598	0.600685	0.729507	0.794409	0.32008	0.778096	1	0.897188
		0.785842	0.675814	0.500225	0.751535	0.599408	0.259127	0.941833	0.353075	1.09533	1.83422	0.678036	0.939838
		0.011978	-0.0335452	0.098717	0.181448	0.981931	0.756522	0.836157	0.568118	0.693839	0.815615	0.704634	0.744859
		0.0421265	0.0676316	0.0876897	-0.0002132	0.300964	0.754709	0.119457	0.954855	0.94313	0.773659	3.51534	0.77908
		0.111834	0.722955	0.378941	0.154425	0.582873	0.429506	0.929719	0.327105	0.757201	0.529326	0.847123	0.643459
		0.561489	0.124389	0.850454	0.180796	0.536903	0.720211	0.562278	1.0491	0.977176	0.707857	0.589364	0.906586
		0.322745	0.0431814	0.406639	0.094449	0.994705	0.0121527	0.989529	0.691515	0.293565	0.875785	0.881416	0.809442
		0.718254	0.0432231	0.0676704	0.0897773	0.965256	1.20283	0.823438	0.651204	0.974607	0.719388	0.126759	0.833685
		0.713976	0.558555	0.841289	0.702213	0.564875	0.581623	1.22466	2.73377	0.588324	0.644922	0.74261	0.618
		0.0236834	0.0275012	0.694727	0.0181928	0.105185	0.639022	0.214021	0.773484	0.48712	0.964571	0.282077	0.943944
		1.25302	0.116345	0.937418	0.0131787	0.920852	0.00101145	0.766437	0.905933	0.33066	0.359375	0.880254	0.781383
		0.351486	0.94174	0.472124	1.29169	0.537102	-0.0117126	1.77782	0.932999	0.922081	0.676773	0.177507	0.792538
		0.735641	0.0109814	0.670058	1.15743	0.0895537	0.577902	0.844636	0.900466	0.823589	0.823042	0.67622	0.587238
		-0.0111535	0.229187	0.0608542	1.01251	0.112015	0.855235	0.825887	1.28431	0.943429	0.703236	0.908187	0.828053
		-0.72	0.431393	0.48031	0.312732	0.00295	0.676659	0.942981	0.350763	0.870125	0.726847	0.664845	0.754068
		0.0138889	0.138159	0.622213	1.03995	0.983041	0.581687	0.537067	0.462113	0.850965	0.828306	0.879935	0.992276
		0.0926391	0.259519	0.369012	0.391287	0.669605	0.507109	0.714473	-0.0422535	1.00375	0.731937	0.0647978	0.186457
		0.142887	0.416181	0.284741	0.917634	0.940534	0.574397	0.840746	0.734764	-0.0025644	0.542261	0.739821	0.937833
		0.016688	0.109115	0.235049	0.551457	0.675107	0.767312	0.309843	0.75542	0.996725	0.642019	1.02949	0.774153
		0.417722	0.264289	0.428559	0.905723	0.196641	0.655524	0.0625	0.341669	0.581852	0.772421	0.81451	1.09524
		0.0179636	0.613744	0.903736	0.101606	0.307082	0.741408	0.0178466	0.877159	0.8381	0.778577	0.433418	0.107035
		0.144247	0.32701	0.888654	0.769164	1.26018	0.669808	0.664949	0.709464	0.699552	0.717128	1.02712	-0.0315773
		0.337212	0.43314	0.494596	0.00797076	0.310506	0.771743	0.0759147	0.823035	0.734441	0.791421	0.977778	0.692627
		0.82017	0.197299	-0.0735656	0.401495	0.928035	0.876155	0.889467	0.863833	0.708615	0.66319	0.868921	0.841665
		0.711656	0.010626	0.0122634	0.270689	0.798332	0.815657	0.771132	0.592593	0.480519	0.689136	0.888179	0.814799
		0.045824	0.0665765	0.725714	1.07551	0.252595	0.736052	0.788637	-0.112894	0.801034	0.997029	0.0826832	0.782309
		0.445884	0.820141	0.629367	1.67468	0.657867	0.637979	1.23038	0.801075	0.437156	0.923243	1.00896	1.40977
		0.068466	0.335165	0.935438	0.529003	0.0196488	0.756298	0.963214	0.780686	0.0191176	0.0869692	0.56795	0.771908
		0.557436	0.0344828	0.960693	-0.0070759	0.770745	0.739655	0.4353	0.462996	0.545886	0.838839	1.88179	0.632653
		0.581322	0.0807175	0.273788	1.4173	0.0342041	0.797535	-0.0018549	0.891371	0.544982	0.652188	0.923988	0.224036
		0.737438	0.042654	0.418824	1.70687	0.73521	0.455289	0.841338	0.894266	0.956429	0.886963	0.364744	1.04646
		-0.0015195	0.681145	0.650391	0.658821	0.65519	0.328215	0.454067	0.165919	1.05724	0.369392	0.723494	0.854963
		0.630189	0.0859617	0.84086	1.22963	0.631387	0.776687	0.623047	0.807975	0.758606	0.843641	0.937663	0.897688
		0.751871	0.14975	0.817334	0.228493	1.15702	0.650479	0.778874	0.769546	0.188312	0.876745	0.958245	0.554857
		0.0124155	-0.0199633	0.0432988	1.06935	0.663184	0.802058	0.700822	0.126725	1.09418	0.776428	0.303935	0.770916
		0.158916	0.120465	0.631028	0.278499	0.86054	0.575	0.966494	0.807073	0.788321	0.885734	-0.0252195	0.505703
		0.790058	0.673498	0.103276	1.32838	0.485802	0.594433	-0.0349094	0.291176	0.828963	0.866159	0.784406	0.582152
		0.184399	-0.031936	1.16649	0.932168	0.76188	0.444452	0.692888	0.0702868	0.75056	0.00339872	0.73	0.813297
		0.15952	0.874482	0.69968	0.869096	-0.281778	0.433333	0.532723	0.11117	0.973334	1.00836	-0.0776948	0.713036
		0.919196	-0.0113681	-0.0150948	0.725086	0.787461	0.731773	0.212477	-0.0394737	1.05007	0.0353583	0.982611	0.128044
		0.634117	0.363219	0.488503	0.641326	0.961947	0.372797	1.11074	0.829528	0.77543	0.631206	0.86585	0.739123
		0.826647	0.101658	0.342873	1.1088	0.41356	0.596754	0.708563	0.697721	0.837619	0.755186	0.955856	0.719392
		0.16578	0.983437	0.878169	1.06533	3.57827	0.612849	0.873099	-0.0230069	0.540008	0.515188	0.130068	-0.266021
		0.0532807	0.713127	0.992378	0.780142	0.989676	0.457987	0.85255	0.694837	0.790173	1.00122	0.59668	0.850279
		0.377742	0.0443743	0.664215	0.0148556	0.856835	0.517582	0.0281579	0.721415	0.595328	0.0992366	0.439357	0.540778
		0.728053	0.621044	1.0637	-0.0202112	0.984408	0.332377	0.845755	0.846868	0.182292	0.586735	0.95005	1.10614
		0.660507	0.151149	0.0585281	0.113551	0.198086	0.641812	0.0148652	0.819668	0.762179	0.921392	0.733945	0.805093
		0.130086	0.490991	0.684718	0.362293	0.121941	0.215281	0.705885	0.396872	0.684203	0.646758	0.0979918	0.758515
		0.0781965	0.266493	0.223	0.236303	0.969145	0.479655	0.481973	0.768845	0.725412	0.614909	0.545455	0.69082
		3.17106	1.11347	0.741555	1.06228	0.522349	0.704677	0.872746	0.123422	0.893496	0.955601	0.761313	0.840016
		1.08703	0.045605	0.850296	0.631189	0.977254	0.577519	0.493059	0.00574573	0.663915	-0.0019289	0.927866	0.963273
		0.981341	0.624207	1.36057	0.0202298	0.911044	0.613603	0.861973	0.336551	0.814993	0.938878	0.730306	0.807077
		0.50814	0.638259	0.123018	0.926436	0.504036	0.703409	1.02559	0.643218	0.524585	1	0.676848	0.70898
		0.776	0.630631	0.414104	0.848479	1.01594	0.76715	0.735955	0.802146	0.77033	1.06312	0.377978	0.600428
		-0.0470973	0.727913	0.0378945	0.743944	0.0456289	0.330664	0.961552	0.618104	0.368189	0.944816	0.885677	0.875149
		0.0172932	0.394831	0.895341	1.27894	0.119292	0.346333	0.3587	0.573101	0.804281	0.0515524	0.637287	0.833522
		0.00386235	0.679562	0.460422	1.14706	0.05231	0.449809	0.105139	0.896457	0.903561	0.549408	0.727968	0.771694
		0.321948	0.0574951	0.414241	0.860095	0.042879	0.738271	0.985271	-0.0574324	1.10935	0.889928	0.338235	1.10997
		0.423149	0.671729	-0.0151515	0.960352	1.01532	0.580184	0.941471	1.05787	0.871808	0.624582	0.378479	0.844639
		0.35972	-0.947844	0.950971	0.829372	0.910264	0.730197	0.0402698	0.0188584	0.757652	0.975709	0.122632	0.598956
		0.0387675	0.72566	0.118692	0.985222	0.933452	0.71789	0.0411946	0.819148	1.07903	0.0459024	0.342466	0.831257
		0.0341281	0.0549718	0.990155	0.9304	0.637602	0.868579	0.808244	0.76112	0.790359	0.564519	0.597494	0.702325
		0.414757	0.624101	0.191724	0.792716	0.594464	0.827407	0.0672367	0.366699	0.687481	0.691851	0.480785	0.85611
		0.753111	0.74849	0.315625	0.757364	0.818009	0.0494481	0.50489	0.117681	0.757494	0.885302	0.653969	0.839841
		1.30222	0.439628	0.287575	0.0787962	0.840848	1.06531	0.842197	0.0130133	0.752577	0.965231	1.19873	0.82911
		0.498443	0.885643	0.604764	0.376825	0.868026	0.660637	0.893331	0.64104	1.23224	0.665681	0.271094	0.126721
		0.124041	1.19698	0.0851313	0.929058	-0.171254	0.273687	0.761357	0.272439	0.603175	0.761556	0.552369	0.579269
		0.615957	0.722682	0.244531	-0.0423969	0.101421	0.122449	0.711927	0.8859	0.954225	0.531129	0.220781	0.804837
		0.637587	0.911032	1.02001	0.0530785	-0.460884	0.0416667	0.608406	0.886072	0.453233	0.490235	0.08825	0.955824
		0.012775	1.88028	0.0364612	0.286	0.892715	0.655352	0.0220304	0.7122	0.944897	0.757143	0.0630108	0.857466
		0.0540689	0.444308	0.764089	0.897209	0.905558	-0.0430493	0.597988	0.0471635	0.825462	0.758273	0.652941	0.746867
		0.590917	0.0877761	-0.0050373	0.0795455	0.918449	0.388426	0.0442335	0.395252	0.840019	0.0453317	1.33483	0.244071
		0.829888	0.787717	0.168687	0.0394004	0.869764	0.434786	0.0481799	0.819905	0.789798	0.612232	1.93618	0.714787
		0.783362	0.28683	-0.016709	0.10355	2.1982	0.428571	0.671698	0.333365	0.851741	0.855015	0.825397	0.731969
		0.201002	0.0520033	0.418481	0.170285	0.903904	0.0286719	0.0204099	0.881548	0.770428	0.49814	0.830692	0.746208
		0.79025	0.84047	-0.0730374	0.75	0.144698	0.443686	0.415444	0.435248	0.891599	0.487274	0.680649	0.664857
		0.00912234	-0.68784	0.11403	-0.121028	0.90648	0.533724	-0.0544247	0.739488	0.75517	0.722541	0.947343	0.840818
		0.587007	0.924984	0.861522	-0.0484532	0.0309269	0.565601	0.474707	0.610949	0.346392	0.489976	0.752382	0.701276
		0.752965	0.914986	0.022517	1.47336	0.749319	0.708212	0.628783	0.836762	0.723792	0.854393	-0.0046991	0.92467
		0.0174662	0.00097785	0.0378788	0.157183	0.759563	0.631227	0.148971	0.437943	1.00963	0.776977	0.882353	0.716467
		0.00319613	0.804371	0.167207	0.0759313	0.100325	0.550773	0.625692	0.752378	0.786859	0.744265	0.833636	0.743884
		0.567298	0.557901	0.476617	-0.0231828	1.01673	0.280352	0.722892	1.13843	0.560355	0.382721	0.805096	0.491264
		0.726545	-0.0193931	-0.0095911	1.25394	0.503617	1.71478	0.881861	0.363129	-0.0216001	0.901318	0.460557	0.924588
		1.45658	0.722562	1.07328	0.0180683	0.604986	0.545875	0.0751297	0.581415	0.759439	0.710719	-3.76553	0.569161
		0.660198	0.213983	0.411003	0.728566	0.89965	0.17245	-0.009901	0.738464	0.847298	0.700966	0.622252	0.798361
		0.0769092	0.0632031	-0.368752	0.783807	0.567005	0.447554	0.481862	0.808968	0.25676	0.465434	0.593205	0.878041
		0.0324531	1.00968	-0.0605661	1.08541	0.307439	0.788601	0.847833	0.768017	0.73556	0.858532	0.0430046	0.300972
		0.717841	0.758737	0.0777091	0.608985	0.898442	0.923706	0.199251	0.805326	0.835233	0.876508	0.42456	0.744815
		0.166062	0.738223	0.092401	0.0398814	0.97993	0.866722	0.850164	0.893808	0.708333	0.71831	0.410189	0.952427
		0.603427	0.0708415	1.15	0.0987195	1.00945	0.753169	0.301817	0.91538	0.0285858	0.279776	0.549572	0.833301
		0.495762	0.0689591	0.0304403	0.0435161	0.931009	0.893306	0.919552	0.97274	0.564904	0.977094	0.471617	0.803437
		0.40002	0.835994	0.709252	1.45832	0.486171	0.700956	0.793206	0.191637	0.0384425	-0.0029128	0.623997	0.780261
		0.684231	0.507297	1.0773	1.5483	0.0542828	0.540847	0.0905	0.812842	0.608084	1.18831	0.818182	0.870777
		0.0664165	0.8042	0.103896	0.267258	0.20318	0.871802	0.163313	2.40984	0.505494	0.7461	0.0646548	0.816732
		0.305784	0.248023	0.00705459	0.750557	0.58427	0.635037	0.238083	1.04499	0.717237	0.7518	0.215307	1
		1.0466	0.656009	0.40378	0.847364	0.0377972	0.919124	0.119961	0.984025	0.950094	0.918429	0.776881	0.807774
		0.526352	0.27057	0.473431	0.838461	0.132697	0.927965	0.29352	0.897923	0.664387	0.97048	1.06414	0.727889
		0.209869	0.690964	0.863462	0.714028	0.719198	0.998144	0.00745169	0.732027	0.507463	0.613318	0.0835266	0.73902
		0.763889	0.596385	0.166892	0.210957	0.396637	0.135271	0.199312	0.0988142	0.0492958	0.57652	0.163061	1.16188
		-0.0576923	0.809663	0.0127765	0.152078	1.0281	0.984561	0.143906	0.128154	0.0729634	0.846689	0.348102	0.873704
		0.326611	0.36957	0.120361	0.0867678	0.851123	0.72243	0.219054	0.291673	0.330275	0.654321	1.21572	0.839945
		1.06107	0.403353	0.410082	0.276172	0.939298	0.864666	0.0722243	0.813289	0.918233	1.07403	0.847469	0.816105
		0.131298	0.557717	0.211938	0.851153	1.02499	0.954026	0.888163	0.0758777	0.632036	1.28403	0.666667	0.879416
		0.688586	0.830733	0.73291	0.738024	0.26971	0.230736	0.223884	1.0055	0.12069	0.346158	0.617959	0.869122
		0.585923	0.953547	0.585002	0.79927	0.678218	0.155889	-0.042	0.917061	0.750044	0.6524	0.83976	0.696501
		0.236306	0.707157	-0.0254757	0.749168	0.821825	0.153194	0.453034	0.446163	-0.0219774	0.413206	0.739873	0.777958
		0.395997	0.661721	0.151403	0.440967	0.712388	0.602633	0.874884	0.647346	1.04284	0.289811	0.919718	0.596782
		0.585323	0.193904	0.0537193	0.962721	0.0119884	0.8514	0.763193	0.737029	0.288889	0.783399	0.722822	0.930454
		0.577247	0.838683	0.456036	0.846751	0.652608	0.0944102	0.843253	0.820453	0.861106	0.941211	0.559677	0.78655
		0.451879	0.312439	0.256717	0.776421	0.561324	0.833945	0.789124	-0.0745342	0.69279	0.690859	0.62043	0.636779
		0.463034	0.886994	0.0568398	0.492925	0.556025	0.498607	0.802055	0.433775	0.792045	0.790637	0.0826914	0.749228
		0.808367	0.510524	0.326832	0.0548673	0.707819	1.06719	0.698342	0.115203	0.822444	0.992088	0.0783563	0.980081
		-0.002676	0.0311511	0.615039	0.342679	0.0190152	0.477829	0.717008	0.115638	0.59447	0.909374	0.920744	0.880915
		1.01245	0.203399	0.679614	0.280021	0.519292	0.071048	0.860165	0.893042	0.06241	0.404727	0.638126	0.871586
		0.766246	0.542373	0.855842	0.825856	0.840955	0.884624	1.86281	0.190285	0.651593	1.12782	0.851083	0.305624
		0.321053	0.0844675	0.386556	0.960521	0.393816	0.723243	0.488284	0.533282	0.882359	0.7716	0.871894	0.759862
		0.0156404	0.109571	0.228936	0.0252757	0.483192	0.740337	0.819948	0.836999	0.790803	0.224659	0.589607	0.788372
		0.136392	0.911421	0.123499	0.309452	0.329674	0.267457	0.94316	0.746697	0.0753609	1.02913	1.35347	0.830646
		-0.0144057	0.113468	0.196528	0.585126	0.0014245	0.839415	0.75436	0.393445	0.42526	0.155738	0.764216	0.90723
		0.657149	0.888032	0.0788839	0.548426	0.0379299	0.810008	0.2935	1.04739	1.03359	0.469676	0.332097	0.774498
		0.45346	0.809792	0.504868	0.520515	0.967585	0.368381	0.16461	0.647954	0.823412	1.23836	0.698795	0.822772
		0.16645	0.835227	0.734145	0.235372	0.0269112	0.909407	0.0126582	1.23296	0.858946	1.06345	0.555866	0.765632
		0.867983	-0.0167418	0.019813	0.538548	0.834322	0.879952	1.30871	0.870466	0.754673	0.866208	0.808886	0.691491
		0.0780197	0.430131	0.603278	0.34837	0.920995	0.424831	0.0615939	0.654117	0.0563961	0.668574	0.682826	0.900419
		0.01776	0.398705	0.0488822	-0.0734809	1.26635	0.455239	0.0430909	0.895729	0.393541	0.823216	0.970796	0.930841
		0.112245	0.741479	0.388598	0.832168	0.308219	0.800124	0.0213664	0.61891	-0.0180723	0.680524	0.519035	0.952782
		0.630131	0.711853	0.735739	0.293887	0.830599	-0.0034169	0.821024	0.748805	0.105981	0.744752	0.92799	0.756839
		0.884389	0.841737	-0.0251733	1.10965	0.632276	0.750618	0.577584	0.954355	-0.0484416	0.6752	0.751531	-0.0044533
		0.0395042	1.08304	0.893695	0.0349873	0.888003	0.0183872	0.361306	0.185855	0.895612	0.837242	0.869615	0.547928
		0.298393	0.572032	0.854957	0.102564	0.977431	0.469417	0.573425	0.876712	0.737147	0.783638	0.539751	0.591157
		0.21663	0.0213694	0.289154	0.611033	0.0288215	0.743237	0.673958	2.64288	0.48247	0.833096	0.973213	0.584385
		0.80362	0.0227439	0.302544	0.652887	0.622471	0.95745	0.52	1.07931	0.744322	0.566364	0.711807	0.749072
		0.47684	0.895885	-0.0655806	0.624379	0.610995	1.04105	0.863927	0.0127268	0.560867	0.736092	0.858752	0.794651
		-0.0087458	0.338414	0.388889	0.258298	0.938504	0.0321127	0.170313	0.270588	0.466605	0.607557	0.270494	0.716976
		0.223337	0.913692	0.0574867	0.0593652	0.139326	0.666249	0.0372093	0.631853	0.632237	0.954234	0.875356	0.658904
		0.417362	0.559675	0.669756	0.600768	0.871776	1.05981	0.0130208	0.206545	0.843298	0.666194	0.808762	0.897721
		1.13784	0.563823	0.179315	0.702207	0.139614	0.635214	0.786261	0.370648	0.626711	0.783091	0.535069	0.115484
		0.147715	0.776173	0.806656	0.059819	0.177382	0.929787	0.0849556	0.0251885	0.885186	0.806191	0.0351253	0.633349
		0.287287	0.194835	0.623877	0.833776	0.937826	0.494426	1.17857	0.559589	0.948327	0.912883	0.866498	0.909888
		0.318364	0.496546	1.01832	2.30755	0.560088	0.915833	0.113355	0.76774	0.2919	0.715817	0.270242	0.673746
		0.086074	0.271335	0.8847	0.162822	0.826508	0.995186	0.096878	0.512487	0.93862	0.74502	0.682733	0.786237
		0.169291	0.359492	0.376925	0.653962	0.77628	1.03324	0.473161	0.858256	0.723646	0.871211	0.242455	0.715013
		0.103975	0.073729	0.813729	-0.0789066	0.629817	0.899205	0.0733841	0.0479694	0.578721	0.846684	0.675746	0.628832
		0.165388	0.0924561	0.382048	0.829196	1.23034	0.752755	0.0455574	0.950097	0.449315	0.805545	0.842766	0.854537
		0.154888	0.739487	0.878461	1.68063	0.138859	0.909044	0.860711	0.889872	0.90477	0.840294	0.913651	0.96661
		0.189044	0.0225948	0.292699	-0.0507459	1.03922	0.837806	0.650067	0.621573	0.272485	0.882164	0.46135	0.808135
		0.735439	0.203551	0.908607	0.949419	0.489398	0.749387	0.835822	0.927052	0.501574	0.272087	0.572908	0.858953
		0.448365	0.58713	0.891329	0.340386	0.923873	0.70453	4.68436	0.921668	-0.0342437	0.859061	0.294781	0.667721
		0.381726	0.358302	0.5945	-0.0438912	0.545635	0.857203	0.815911	0.743197	0.903666	0.76451	0.832074	0.965811
		1.03632	0.663989	0.279761	-0.0058652	1.21734	4.31699	0.139577	0.882757	0.944988	0.287379	0.98145	0.81925
		0.585476	0.764807	0.896842	-0.0215265	0.613655	0.916014	-0.0016769	0.605809	0.845455	0.543242	0.891226	0.630603
		0.353999	0.970138	0.918265	0.980012	0.621603	0.870473	0.67027	0.939283	0.876175	0.834789	0.00960347	0.493641
		0.413061	0.573675	0.785511	0.98526	0.343419	0.975111	0.333381	1.61451	0.00524073	0.734107	0.793756	0.915795
		0.364119	0.447274	1.03778	2.1654	0.591194	0.993335	1.11538	0.786533	0.910418	0.175311	0.0286543	0.807211
		0.750355	0.576899	0.844555	0.446762	0.869335	0.040887	0.0993191	0.902846	0.818255	0.759655	0.78421	0.902924
		0.389466	0.660585	-0.0060955	0.0518868	0.386934	0.0176764	0.605082	0.64335	0.765512	0.829994	0.864936	0.818888
		0.0453601	-0.0033653	0.908655	0.512958	0.707408	0.773153	0.608351	0.931398	3.95785	1.19395	0.551989	0.801649
		0.926496	0.633377	0.808147	0.297173	0.079004	0.771615	0.184788	0.399908	0.805668	0.808287	0.808386	0.879431
		-0.0063186	0.0448385	0.87912	0.663708	1.19266	0.101295	0.672365	0.994239	0.896546	0.908658	1.05529	0.827721
		0.425826	0.654782	0.0664194	0.262983	0.791615	0.1058	1.01727	0.919946	0.612689	0.849839	0.468973	1.06355
		0.2995	4.2934	0.742116	0.971723	0.178228	0.157515	0.390192	0.717072	0.67453	0.814708	0.819321	0.771149
		0.429446	0.116853	0.716133	0.03219	0.93869	-0.028736	0.765998	0.859874	0.738772	0.890291	0.841613	0.706547
		0.349214	0.325926	1.64212	1.04215	0.891043	0.773892	1.06404	0.981272	0.579381	0.809278	0.810796	0.823785
		0.273302	0.736011	0.657209	0.377021	0.57506	0.862147	0.0534652	0.88664	0.745838	0.884052	0.72328	0.891835
		0.0005233	0.0433427	0.801979	0.581154	-0.0449514	-0.226482	0.219808	0.857372	0.837869	0.818579	0.670552	1.05197
		-0.0996609	0.610473	0.52783	0.562941	0.812526	0.343771	0.829868	1.00662	0.792823	0.960057	1.03097	0.946329
		0.189833	-0.0429293	0.305695	-0.0194621	1.09633	0.833912	0.669355	0.875294	0.830952	0.920906	0.745077	0.796171
		0.0747947	0.635492	1.10967	-0.0781556	1.16797	0.970561	0.390004	0.580636	0.651368	0.764582	0.817448	0.794423
		0.68149	0.881316	0.534388	0.124421	0.493535	0.445783	0.889697	0.926746	0.784281	0.904892	0.827673	0.732922
		0.705299	0.882768	0.600989	0.448746	0.660955	0.5	0.649735	0.880421	0.453891	0.872504	0.0507766	1.15873
		0.433506	0.73008	0.62502	0.0335262	0.877329	0.805114	0.640352	0.87347	0.242786	0.789757	0.692149	0.85471
		0.343329	0.791667	0.824024	-0.0180208	0.834717	0.100438	0.976996	0.916914	0.264759	0.00525736	0.917982	0.93803
		0.434964	0.460391	1.04969	0.0271941	0.34577	0.434671	-0.133967	0.944401	0.255091	-0.0029308	0.657616	0.855051
		0.0745633	0.613873	0.848027	0.0928232	0.970429	0.0906542	0.150601	0.593024	0.753511	0.870962	0.756169	0.322042
		0.0798449	0.709558	0.743271	0.543657	0.146306	0.1096	0.0435647	0.773271	0.208827	0.793072	0.761743	0.559425
		0.0182655	0.383282	1.02452	0.550332	0.749781	0.869687	0.09421	0.674723	0.0813954	0.807621	0.911369	0.180975
		0.206202	0.924005	0.0616088	0.209763	0.889819	0.238228	0.33278	1.04542	0.625984	0.909319	0.715093	0.729383
		-0.0031617	0.537162	0.0469691	-0.248095	0.546697	0.196415	0.0622697	0.888466	0.783215	0.494402	0.836677	0.714286
		0.914511	0.220805	1.18747	0.665442	2.90016	0.670588	0.00076139	0.752219	1.09857	0.516455	0.896371	0.909362
		0.675976	0.0384348	0.422766	0.739884	0.73527	0.875993	0.909411	1.03046	0.884678	0.698834	1.04119	0.618533
		0.485906	0.522738	0.405707	0.93745	0.486933	0.761111	-0.0768126	1.06162	0.394129	0.779077	0.301092	0.307692
		0.317575	0.471648	0.810406	0.952203	0.494779	0.102776	0.842667	0.838631	0.53862	0.73997	0.814424	0.850167
		0.0107527	0.586484	0.656436	0.379621	0.929291	0.0434876	0.0242881	0.883082	-0.0897436	0.907686	0.836909	0.657148
		0.0287662	0.298156	0.0511023	0.975097	0.542879	0.412016	0.896575	0.894066	0.085401	0.880863	1.04855	0.609718
		0.541052	0.781556	0.582401	0.595238	0.746246	0.639384	0.896117	1.38032	0.076059	0.575011	0.697874	0.728566
		0.566449	0.7513	1.00946	0.822968	0.962107	0.865029	0.0427572	0.993056	0.422222	-0.0845945	0.843772	0.753643
		0.206667	0.0297892	0.0238437	0.557434	0.484111	-0.0533889	0.0960552	0.895995	0.216616	0.0317897	0.790841	0.630649
		0.394497	0.0734765	0.539837	0.464049	0.064042	0.670683	0.938666	0.427716	0.679736	0.379453	0.878324	0.661186
		0.164101	-0.29338	0.373727	0.0385122	0.676971	0.218862	0.0861815	0.768897	0.706748	0.923665	0.0220512	0.81637
		0.124857	0.517147	0.294111	0.784624	0.961834	0.776846	0.957956	0.990073	0.0106544	0.88051	0.0926308	0.838717
		0.371603	0.145881	-0.0784208	0.752202	0.994845	0.371185	0.0892839	0.989537	0.013124	0.842166	0.127928	0.624738
		0.121546	0.150325	0.253013	1.25383	0.0300514	0.31733	0.895298	-0.026423	0.217723	0.809478	0.598525	0.453991
		0.285012	0.592903	0.847706	0.315715	0.083759	0.761488	0.108672	0.728582	0.678802	0.478873	0.455857	0.582132
		0.633872	0.56633	1.03771	0.457654	0.0410581	0.160476	0.891098	-0.0145131	0.589833	0.808911	1.15344	0.921669
		0.736655	0.669001	0.141808	0.588968	0.0962768	0.837357	0.938866	0.596338	0.847397	0.802439	0.0530303	0.865646
		0.454112	0.626792	0.835634	0.71	0.831811	0.463309	0.199264	0.655433	0.673824	0.96738	0.530612	0.770641
		0.111195	0.525747	0.926528	0.500917	0.576208	0.0716747	0.562765	0.10343	0.645126	1.44547	0.166223	0.793484
		0.0132633	0.489083	0.804263	0.475507	0.931683	1	0.762166	0.855522	0.956552	0.511718	0.394231	0.90333
		0.0116695	0.73819	0.604024	0.610822	0.596945	0.0841567	0.627496	0.214015	0.926283	0.895757	0.446546	0.80898
		0.0202359	0.703499	0.528506	0.182358	0.429296	0.877494	0.764721	1.21185	-0.123288	0.665762	0.639961	1.18424
		0.0100023	0.304301	1.39394	0.420278	0.38559	0.701376	0.493641	1.05044	0.768519	2.24034	0.117647	0.805583
		-0.0396781	0.910321	1.03282	2.32372	0.571429	0.0992205	0.630769	1.03683	0.644385	0.705774	1.13294	0.823552
		-0.0629186	0.77381	0.557992	0.102522	0.670983	0.370486	0.0610687	0.847123	0.722943	0.885978	0.0047136	0.979553
		-0.0449429	0.92699	0.0215752	0.557562	0.75517	0.843625	0.719841	0.44449	0.609074	0.90485	0.409148	0.672022
		0.428761	0.752697	0.90604	0.428258	0.916297	0.18463	0.675178	0.34937	0.736524	0.941183	0.743799	0.820979
		-0.0042214	1.098	0.116556	0.786193	0.208645	0.911003	0.882804	0.419355	0.650871	0.637332	0.654201	0.740666
		1.92438	0.954809	0.175516	0.76214	0.739936	0.940433	0.0543693	0.355444	0.860891	0.0322722	0.667618	0.633926
		0.0400018	0.880753	0.0783545	0.917048	0.16645	0.931614	0.806224	0.418235	0.853746	0.743792	0.717837	0.972234
		1.84346	0.0173495	0.095315	0.908197	0.265254	1.19298	0.428801	0.831212	0.688873	0.030303	0.40946	0.658529
		0.598963	0.564682	4.20833	0.743689	0.194944	-0.234783	0.833203	1.20525	0.878137	1.09208	0.0860193	0.729593
		0.244442	0.602502	0.102302	-0.0245808	0.455068	0.901363	-0.0241546	0.12976	0.965579	0.0254125	-0.361331	0.717092
		-0.0686862	0.492921	0.126446	0.733044	0.171951	0.755654	0.647	0.504464	0.792237	0.128	0.744393	0.292368
		0.676586	1.43317	0.50446	0.973438	0.424057	0.245054	0.248085	0.583397	-0.0941946	0.944766	0.845066	0.254717
		0.586098	0.773529	0.936959	0.61183	0.895669	0.204459	1.4582	0.88913	0.326382	1.10223	0.774451	0.855751
		0.0791842	0.896567	0.415816	0.0903226	0.60904	0.858894	0.927091	0.611708	0.681655	0.88707	0.442784	0.704158
		0.599285	0.578425	-0.341085	0.0474754	0.444553	-0.0543921	0.885215	0.707482	0.960093	0.904552	0.0896226	0.703623
		0.436588	0.785687	0.0298003	0.545455	0.910174	0.437806	0.767794	0.798379	0.107515	0.377222	0.05	0.21102
		1.01545	0.0901501	0.165569	0.94356	0.10389	0.743582	1.03707	0.311668	0.666998	0.789931	0.733622	0.831443
		0.386001	0.0369148	-0.008427	0.700221	0.82106	0.111164	0.645095	-0.0353421	0.474162	0.924023	0.186354	0.918548
		0.240803	0.0475616	0.0392802	0.848639	0.78788	0.967392	0.558906	0.648102	0.873239	0.254709	0.310916	0.753733
		-0.210526	0.0645494	0.124719	0.596364	0.0358141	0.528741	0.873261	0.822211	0.757892	0.745717	1.07189	0.934915
		0.0104097	0.251432	0.724784	0.115561	0.618264	0.0382554	1.1148	0.777123	0.105585	0.781623	0.199789	0.964419
		0.331877	0.463197	1.26592	0.950672	0.925339	0.748681	0.984879	0.906506	0.842902	0.738057	0.891861	0.0804894
		0.328508	0.300609	-0.0132133	0.818979	0.21935	0.672046	0.83173	0.959626	0.76124	1.86648	0.784265	0.944267
		0.242928	0.707771	0.170728	-0.0115255	0.760223	0.954726	0.740399	0.667185	0.948434	0.401396	0.862532	0.885217
		0.451717	0.468559	0.88174	1.04906	0.39284	-0.117456	0.965217	0.844028	0.681627	0.0240644	-0.0013987	1.25355
		1.83893	0.0148174	0.65632	0.791587	0.720098	0.611951	0.320641	0.757636	0.627	0.0898349	0.0249113	0.786986
		-0.1214	0.423642	0.616834	0.454545	0.696024	0.952389	0.843736	0.878563	0.892855	0.821355	1.03143	0.894256
		0.504738	0.886715	0.0346804	0.71351	1.09839	0.992005	0.848944	0.893311	0.831322	0.81806	0.724695	0.73835
		0.898462	-0.0799709	-0.0071015	-0.0173694	0.161812	0.993381	0.68395	0.911005	0.809163	0.703817	0.576148	0.882815
		0.20715	0.478161	0.501264	0.480585	0.0285655	0.646631	0.927794	0.87211	0.00479958	1.21951	0.843622	1.35755
		-0.0063326	0.305927	1.147	0.0188525	0.019814	0.818997	0.844799	1.10862	0.250049	0.58225	1.1757	1.00352
		0.181888	0.385457	0.533026	0.468741	0.94076	0.0110649	1.2375	0.824111	0.833006	0.0282028	0.708123	0.826
		-0.318726	0.725619	0.731245	0.40501	0.00586841	0.620036	0.692353	0.735697	1.22923	0.0312085	0.834367	0.879028
		0.460857	-0.280295	0.452322	0.723465	0.564093	0.811163	0.864898	0.627034	0.859392	0.00386016	0.32391	0.622865
		0.583866	0.841992	0.434783	0.183544	0.776699	0.86442	0.383053	0.348143	0.272793	0.432697	0.95065	3.28787
		0.451367	0.0696984	0.14289	0.135666	0.962965	0.785031	0.603954	0.912756	1.02083	0.568672	0.847128	0.868645
		0.476488	0.0737573	0.763341	0.70723	0.0225548	0.22568	0.654356	1	0.0237921	0.773393	0.579296	0.84829
		-0.109478	0.886332	0.730736	0.908834	0.101413	0.0786733	0.669734	0.877783	0.72422	0.853647	0.19271	0.769542
		0.378808	0.00280981	0.627535	0.385323	0.792464	0.00274193	1.13185	1.02191	-0.0059922	0.331923	0.913457	0.923151
		0.263236	0.949576	-0.0077992	0.26043	-0.0104824	0.509311	0.896268	0.806454	0.149588	0.833751	0.797386	0.714912
		0.145556	0.969422	0.940977	0.895178	0.596462	0.532765	0.164128	0.997908	0.295098	0.761235	0.755355	1.02943
		0.689827	0.00791239	0.0151323	-0.0028084	0.853011	0.440315	0.553045	0.904012	0.801936	0.13416	0.397234	0.976605
		-0.0420646	0.830126	0.485812	0.109574	0.416142	0.720146	0.647258	0.90819	0.677061	0.856398	1.13112	1.14761
		0.578387	0.0270579	0.892195	0.0863721	0.662955	0.0317048	0.830295	-0.0930233	0.00840336	0.854019	0.898088	0.990346
		0.334554	0.237105	0.895547	0.089937	0.42	0.188818	0.803545	1.91367	0.989595	0.464409	0.526291	0.972509
		-0.250578	0.683404	0.891315	0.852347	0.699838	0.573333	0.65327	0.863552	0.226747	1.43278	0.0282299	0.883117
		0.211988	0.123184	-0.0112736	0.0477125	0.631203	0.250718	0.869911	0.479731	0.41969	0.0671164	0.810383	0.938629
		0.204649	0.800623	0.584238	0.312887	0.652585	0.711056	0.867702	0.98583	0.172619	0.0865267	0.357227	1.80769
		0.440459	0.506818	0.690933	1.09087	1.13849	0.2484	0.824928	0.762256	0.538596	0.633581	0.852843	0.971482
		0.490742	0.267299	0.169357	0.530131	0.0400192	0.904779	0.570725	0.926064	0.121484	0.349196	0.880333	0.647354
		0.0117764	0.92937	0.213764	0.0252426	1.08871	0.126939	0.646322	0.80626	0.321032	0.0994576	0.359904	1.14417
		0.546917	0.974679	0.179992	0.952039	0.646578	1.08607	0.20819	0.113587	0.0651318	0.964716	0.679146	0.714314
		0.327316	0.983547	0.424834	0.785733	0.57353	0.405392	0.00883804	0.174878	-1.8496	0.123812	0.845479	0.632344
		0.0853061	0.373915	1.00795	4.20768	0.782918	0.159806	0.747725	0.909406	0.873078	0.319664	0.593544	0.741269
		0.113478	0.311799	0.510852	0.390667	0.853056	0.318673	0.901759	0.885761	0.771635	0.727611	0.793173	1.15153
		-0.0067789	0.40611	0.863409	-0.0169877	0.256762	0.523246	0.0824496	0.766266	0.590482	0.850129	0.823747	1.11174
		0.264345	-0.0122667	-0.0012065	0.824362	1.01512	0.619565	0.191039	0.189233	0.918699	0.212288	0.710022	0.903485
		0.355136	0.793343	0.917235	0.100306	0.477053	0.647563	0.928254	0.917195	0.729619	0.0613203	0.264434	0.81498
		-0.166165	1.02163	0.726804	0.352833	0.513599	0.627517	0.714998	0.259412	0.786645	0.927079	0.575754	0.982717
		0.377406	0.0324912	1.01729	0.95439	0.799424	0.16295	0.770449	0.835725	0.776634	0.928562	0.605455	1.30315
		0.520681	0.876063	0.709988	0.396406	0.53945	0.555576	0.904794	0.205929	0.915047	0.641448	0.300444	1.09461
		0.232296	0.398594	0.810391	0.803237	1.05524	0.397727	1.26124	1.07401	0.787841	0.513646	0.0275918	1.86604
		0.2394	0.539237	0.438251	0.0523722	0.594738	0.882615	0.628315	0.0160781	0.722128	0.378567	0.732542	0.744574
		0.325357	0.284525	0.418852	0.653951	0.0541784	0.887958	0.815451	0.894294	0.856327	0.807205	0.769542	0.891437
		0.117997	0.0881818	0.885491	0.859698	0.0230923	0.76779	0.0484476	0.919709	0.816682	0.725554	0.696154	0.976071
		0.519609	0.168156	0.197305	0.158158	0.70117	0.747722	0.951311	0.888712	1.10148	1.23225	0.0424619	0.240625
		0.484062	0.715357	0.0888725	0.549262	0.846978	0.324141	0.897568	0.227463	-0.0987654	0.886164	0.41987	1.03799
		0.189859	0.593603	0.850386	0.789714	0.474227	0.928517	0.723636	0.920354	0.641755	0.42848	0.706986	0.973598
		0.419804	0.0476776	0.021822	0.587018	1.07313	0.268884	0.822084	0.777778	0.883999	0.884645	0.75502	1.01438
		0.0776108	0.832153	0.802956	1.00042	0.160814	0.0609146	2.1044	0.885353	0.809943	0.992313	0.732627	0.956394
		0.233525	0.593827	0.285824	0.343998	0.109196	0.89505	0.00880338	0.911182	0.820742	0.990476	0.707428	0.659067
		-0.0224491	0.858541	0.707295	0.858996	0.532313	0.909264	0.540432	0.956494	0.452033	0.235102	0.732568	1.00458
		0.610487	0.508004	0.0286074	-0.0275507	0.741529	0.58348	0.862005	0.949724	0.796824	0.738787	0.857072	1.01581
		0.136594	-0.0170302	0.853949	0.97563	0.0277296	0.568173	4.64452	1.09217	0.940994	0.86587	0.814341	0.589511
		-0.0618878	0.863419	0.085419	1.05567	0.86965	0.809575	0.45647	0.0970637	1.17919	0.0718027	0.419305	1.09947
		0.416735	0.650986	0.637186	0.868139	0.869618	0.0913921	0.911404	1.15134	1.14286	-0.0104421	0.66523	1.11019
		0.514929	0.408988	1.21443	0.95372	0.213644	0.128633	0.425748	1.135	0.777594	0.883182	0.57436	1.22382
		0.534661	0.841459	0.70949	0.163169	1.05263	1.01389	0.850974	1	0.767373	1.02407	0.637924	0.681634
		0.085753	0.00429149	0.870459	0.127883	0.810698	1.91818	0.586351	0.686728	0.755883	0.142732	0.873128	1.09213
		0.249016	0.498041	0.851	0.837822	0.622152	0.874942	0.867991	0.896224	0.757471	0.684896	0.853238	0.921642
		0.100098	0.835786	0.776968	0.764925	0.437637	0.849566	0.129404	0.748766	0.773671	0.718565	0.714047	0.640652
		0.033995	0.693013	0.852883	0.67271	0.147695	0.722924	0.0145654	0.941222	0.461596	0.0480214	1.68267	0.904884
		0.552527	0.162868	0.930491	0.0487867	0.0296375	0.825738	0.675593	0.31467	1.0712	0.883885	0.883319	0.921212
		0.1991	0.0774469	0.574097	0.225673	0.819621	0.927931	0.880592	0.600193	0.331444	0.884128	1.07824	1.06665
		0.42195	0.362276	0.898375	0.527901	0.945225	0.457978	0.743965	0.809401	0.3007	0.583194	0.81314	1.16392
		0.217432	0.0039516	0.787229	0.641655	0.449971	0.873553	0.679463	0.522099	0.830115	0.618528	0.969395	1.21696
		0.143467	0.109643	0.916623	0.834207	0.0919402	0.210013	0.899116	0.554018	0.746195	0.735269	0.73359	0.65742
		0.206545	0.932047	0.730082	0.581254	0.757902	0.809169	1.09057	1.01456	0.714452	1.11305	0.337262	1.36638
		-0.191121	0.290527	0.476806	0.630422	0.784366	0.633743	0.766938	0.966003	0.00458261	0.668455	0.702241	0.927959
		0.421628	1.04715	0.514277	0.705579	0.944906	0.511578	0.88273	1.08981	0.0322172	0.984067	0.688586	0.996146
		0.168655	0.876618	0.0314906	0.792155	0.825326	0.967742	0.764356	0.519476	0.505846	0.457899	0.500708	0.46207
		0.348426	0.0904762	0.923523	0.779074	0.136973	0.869698	0.668734	0.0781921	0.479284	0.020796	1.17087	0.886314
		0.171902	0.764333	0.0233739	0.838178	0.92025	0.780811	0.955854	0.918614	0.0718208	0.728667	0.745764	0.825761
		0.378593	-0.0007192	0.0230243	0.926566	0.300085	2.792	0.916468	0.72071	0.856823	0.818419	0.696584	1.05517
		0.48088	0.872299	0.759904	0.841073	1.00988	1.05317	0.865406	0.769882	0.713681	0.644545	0.737183	0.981043
		-0.0036505	0.292673	0.903022	-0.0097648	0.930224	0.923105	0.538137	0.410714	0.457547	0.883689	0.705846	0.901562
		0.65543	0.872963	0.832613	-0.024786	1.09584	0.737998	0.00526819	0.0504108	0.879339	0.705764	0.644073	0.897414
		-0.0066217	0.822106	-0.0256481	0.833706	0.244755	0.746873	0.915641	0.719956	0.843406	-0.0864228	0.480274	0.889885
		0.549728	0.887894	0.824388	0.716975	0.00678195	0.813469	0.130652	0.950981	0.14016	0.195663	0.750099	0.437133
		0.380571	0.816454	1.15855	0.880151	0.830349	0.658258	0.862893	0.573714	0.471435	0.977135	0.134509	0.722752
		0.649236	0.449976	0.454793	1.08648	0.641878	0.454841	0.78843	0.174975	0.877953	0.788898	0.596491	2.54604
		0.399686	0.807564	0.393927	0.246863	0.742907	1.08333	0.00810037	0.0885064	0.579123	0.0468649	0.832244	1.01052
		0.133432	0.822241	0.346545	0.903484	0.721212	1.21691	0.406928	0.0567989	0.0635243	0.00394148	0.684692	0.870838
		0.0617139	0.0038163	-0.373134	0.76151	0.854117	1.43753	1	0.868321	0.466348	-0.0505796	0.67553	0.874438
		0.172399	0.81089	0.191341	1.17449	0.976331	0.339996	0.638848	0.730442	0.87653	0.619466	0.744105	0.965234
		0.600911	0.0394747	0.0434389	0.826137	0.573903	0.807436	0.730485	0.109707	0.775065	0.891158	0.714646	0.992082
		0.531509	0.0365629	0.959455	0.458469	0.147726	-0.0180816	0.953393	1.07609	0.349983	0.863655	0.742542	0.533006
		0.377357	0.734496	0.515381	0.117641	0.169078	0.181485	0.774182	0.80634	0.947563	0.881098	0.5467	0.719869
		0.485252	2.92584	0.371789	0.87093	0.405223	0.890546	1.41784	0.378165	0.796191	0.940873	0.475706	1.41667
		-0.0385832	0.351284	0.573763	0.0314232	-0.0038679	0.0947393	1.03238	0.0827586	0.0362518	0.774713	0.197955	1.00065
		0.580742	0.496858	0.0602778	1.03506	0.637037	0.831884	0.864542	0.951894	0.308865	0.584489	0.666151	0.0250893
		-0.0072469	0.860972	-0.276353	0.867145	0.603219	0.112878	1.01943	0.58632	0.873607	0.87877	0.126396	0.885197
		0.32668	0.679557	0.16558	0.819093	0.778839	0.543111	0.75162	0.063434	0.819784	0.721931	0.946438	0.981734
		0.0438014	-0.045864	0.341408	0.957243	0.671521	0.0438609	0.959194	0.541527	0.940091	0.606866	0.836767	0.957456
		-0.0373187	-0.0321954	0.906263	0.255876	0.886734	0.855554	0.902859	0.69605	0.716997	1.14041	0.8223	0.664069
		0.612689	0.0244541	0.340078	0.223529	1.0026	1.23193	0.68267	0.922649	0.681366	0.160283	0.428784	0.00507933
		-0.400849	0.085904	0.0931726	0.441144	0.0399113	0.89825	1.19676	0.668311	0.701459	0.77528	0.861078	1.0658
		0.0731481	0.0883466	0.867461	0.0210244	0.248375	0.0234409	0.981546	0.780212	0.818554	0.79015	0.601086	0.829012
		0.603542	0.120695	0.0544747	0.145472	0.127322	0.441001	0.0264409	0.903187	0.993391	0.154637	0.838155	0.883528
		0.120571	0.00548748	0.983612	0.180642	0.570695	0.682303	0.824447	0.67988	0.874456	0.618118	0.87827	0.868652
		-0.0164479	0.106294	0.609759	0.151089	0.470244	0.422163	0.483759	0.27741	0.962237	0.517645	0.876073	0.931086
		0.110762	0.730789	1.0351	0.212289	0.446954	0.733691	0.972256	0.854429	1.03829	0.72172	0.0869424	0.873675
		0.0116135	0.0163563	1.01136	0.789456	0.629677	0.322379	0.880454	0.892816	1.08906	0.872582	0.856981	1.04393
		0.673996	-0.0033172	0.119295	0.593512	0.0409285	1.42186	0.840473	0.819146	0.797553	0.0356483	0.823646	0.803198
		-0.0020831	0.869522	0.640621	0.610837	0.444018	1.29346	0.816473	0.654423	0.902	0.859378	1.55578	0.897128
		0.0191335	0.0460555	0.018399	0.498375	0.488095	0.815423	1.1106	0.684134	0.909112	0.706282	0.63	0.936261
		0.0566921	0.35488	0.844533	0.00569538	0.237473	0.933287	0.653358	0.70886	0.811767	0.673858	0.834528	0.895605
		0.533638	0.10961	0.771433	0.867682	0.974791	0.15345	0.804273	0.790934	0.553187	0.600024	0.783594	0.839151
		0.153088	0.671215	0.522897	0.353164	0.0786156	0.0533231	0.922832	0.747524	0.332829	0.64	0.856523	1.26213
		0.0454813	0.690739	0.884174	0.72508	0.833342	0.567112	0.0978621	0.839582	0.909675	0.855463	0.873232	1.04256
		0.046346	0.466562	0.623384	0.703693	1.14447	0.811008	0.799861	0.874938	0.849603	0.613505	0.804482	0.456332
		-0.0134397	0.022659	1.2135	1.12874	-0.0187734	0.0613458	0.951474	0.790773	0.0329006	0.739937	0.276508	0.891077
		0.178517	0.798462	0.347824	0.107756	0.532562	0.175574	0.866687	0.941156	0.987761	0.75277	0.341206	0.924157
		0.647265	0.253344	0.911943	0.49593	0.745007	0.42029	0.773482	1.04247	0.176987	0.0686275	0.656629	1.07701
		0.48664	1.30042	0.399701	0.211961	0.435043	0.807407	0.828154	0.743584	1.00603	0.806956	0.0899002	0.92469
		0.774805	0.112358	0.10321	0.176126	0.955187	0.71455	0.917654	-0.0131579	1.00744	0.800962	0.866704	0.925827
		0.727344	0.0191064	0.020826	0.102052	0.229545	0.782804	0.884176	0.885591	0.805398	0.178999	0.815102	0.813313
		-0.0302823	0.0681131	0.19965	0.190686	0.647972	0.841886	0.72866	0.234594	0.651983	0.927419	0.878815	0.885932
		0.429723	0.626374	-0.0061905	0.349776	-0.0038546	0.24809	0.962982	1.0178	0.875436	0.823616	0.913618	0.830789
		0.629039	0.0942422	0.983052	0.230212	0.826257	0.797253	0.886195	0.944351	-0.0090824	0.655805	0.23479	1.05512
		-0.0263849	0.302722	0.746781	0.739772	0.0849421	0.851256	0.483315	0.901224	0.940131	0.793756	0.897696	0.704797
		0.558045	0.362837	0.906483	0.326528	0.901099	0.834902	0.884287	0.889701	0.834214	0.26	0.961671	0.847789
		0.656598	1.00717	0.518857	0.144162	0.408897	0.671197	0.623423	0.388811	0.00084981	0.792731	0.58057	0.97261
		0.150057	-0.03	0.931886	0.744669	1.14054	0.368738	0.832526	0.37004	0.797603	0.612613	-0.0147412	1.18257
		0.0920571	0.140238	0.446236	-0.0435489	1.05969	0.904854	0.991874	0.775204	1.25532	0.364059	1.15876	0.458056
		0.850865	0.68147	1.15646	0.573983	0.92935	0.616798	0.605581	0.614455	0.614301	0.376401	0.0649176	0.822762
		0.0452912	0.506459	0.876418	0.0862598	0.61088	0.427852	0.748101	0.663333	-0.0132927	0.762302	0.80057	0.836659
		0.397301	1.14397	0.956411	0.922807	0.705341	3.65663	0.849934	0.936786	0.97646	0.27676	0.854894	0.949452
		0.377364	0.850669	0.575062	0.373345	0.922248	1.11416	0.845727	0.624107	3.93991	0.8364	0.778274	0.662353
		0.499743	-0.0868276	0.552042	0.752554	0.559245	0.372278	0.591351	0.373158	1.13502	0.249767	0.891637	0.803041
		0.0990712	0.0111518	0.370309	1.29303	0.0742918	0.380344	0.957375	0.293998	0.0892456	-0.0980777	0.607855	0.994949
		0.408688	0.505107	0.800334	0.899479	0.628419	0.950265	0.694268	0.820983	0.155149	0.90374	0.79868	1.02316
		0.610301	0.506038	1.41883	0.426474	0.797411	0.881161	0.774424	0.621796	0.834024	0.954644	0.957944	1.0118
		0.0489173	0.40887	0.766144	0.76815	0.723492	0.517174	0.291498	1.31996	1.06386	0.456007	0.67745	0.857659
		0.685563	0.869239	0.984945	0.864537	0.115854	-0.0170481	0.0883844	0.0393852	2.45196	0.657275	0.680414	0.983349
		0.368505	0.541946	-0.0328597	0.978713	-0.0435146	0.971774	0.00037896	0.232864	0.902524	0.878294	0.800275	0.93593
		0.766689	0.560152	1.04506	-0.0062893	0.62624	0.862054	0.0454795	0.742675	0.906876	0.826829	0.244555	0.580029
		0.0708037	0.233677	0.340166	0.363874	0.901671	0.555579	0.95955	0.137465	0.826139	0.84031	0.718847	0.946679
		0.0139676	-0.0109892	0.337412	0.1819	0.752249	0.15576	0.0532946	0.675864	1.52542	0.52302	0.021684	1.13573
		-0.0204595	0.328619	0.907148	0.500244	0.786522	0.87519	0.0083362	1.05329	0.919643	0.735524	0.906125	0.928571
		0.139828	0.450969	0.452275	0.800412	0.122342	0.865711	0.244469	1.57476	0.87641	0.844124	0.0139104	1.1551
		0.22141	0.330781	0.852102	0.269002	0.82032	0.784679	0.872355	0.488041	0.863742	0.898302	0.897935	1.0607
		0.0883477	0.369818	0.538132	0.853882	0.294668	0.190972	0.412696	0.769133	-0.0009372	0.830521	0.758631	0.855634
		0.0556901	0.0442268	0.798852	0.785909	0.308766	0.277522	0.676415	0.679245	0.792692	0.894013	0.799092	0.978861
		0.617115	0.541935	0.514652	0.676358	1.04083	0.673305	0.122776	0.884276	0.578537	1.15787	1.64002	0.97054
		0.0510336	-0.0641509	1.05791	1.0489	0.618402	0.920143	0.75733	1.03835	0.122099	0.0459566	0.632757	0.911924
		0.0271785	0.552855	0.707109	0.919963	0.617925	0.536213	1.64444	0.521582	0.832469	0.504885	0.868099	0.866283
		0.547354	1.01989	0.00133421	0.904978	0.967453	0.13137	0.930785	0.169435	0.0831622	0.789776	0.205529	0.50361
		0.133759	0.499499	0.501265	0.724341	0.705097	0.0671017	0.620293	1.40233	0.847452	0.332048	0.875158	0.912191
		0.206374	0.72129	0.875662	-0.0209056	0.569498	0.330053	0.102585	1.57136	0.687605	0.898385	0.83624	0.656922
		0.086899	0.0301437	0.531646	-0.006998	0.200814	0.678214	1.23198	0.972763	0.649757	0.754477	0.196128	0.0630816
		-0.101638	0.313621	1.03517	-0.0231795	0.126522	0.653899	0.831824	0.747134	0.917856	0.38331	0.708314	1.35465
		0.847015	0.249987	-0.0014487	0.0653582	1.12738	0.772246	-0.0967552	1.01613	0.774377	0.79012	0.797848	0.78442
		0.0444794	0.666063	0.783596	0.906664	0.194584	0.368413	0.693516	0.756611	0.844776	0.75928	0.75632	1.10437
		0.019029	0.369798	0.89009	0.645939	1.06742	0.0225469	0.854287	0.7936	0.773817	0.876301	0.146253	0.998461
		-0.0151398	0.539032	0.00871866	0.506867	0.849383	0.539093	0.602327	0.872566	0.903389	0.0225282	0.698006	0.226013
		0.0838556	0.723571	0.903039	0.908896	1.05497	0.0160643	0.915404	0.351093	0.0600368	0.658164	-0.0021965	0.821516
		0.1781	0.150099	0.751131	0.63781	0.840832	0.844327	0.482787	1.38712	1.19865	0.667061	0.412313	0.862503
		0.723904	0.720283	0.9079	0.113644	0.433948	0.716929	0.982056	0.890242	0.71553	0.0305816	1.06053	0.216693
		0.17995	0.483503	0.635976	0.0590342	0.357222	0.906791	0.465321	0.918916	0.739996	0.204565	0.752452	1.00084
		0.193669	0.712736	0.680286	0.154324	0.759737	0.574618	0.972218	0.360004	0.802587	0.240992	0.828706	0.914313
		-0.044793	0.268502	0.115233	0.229515	0.322165	0.849455	0.884175	0.823839	0.512526	0.478923	0.913919	1.02077
		0.200326	-0.158351	0.803955	0.244493	1.30339	0.891867	1.16233	0.018018	0.81056	0.0994475	0.692093	0.909071
		0.0503115	0.665005	0.705589	0.252762	1.11433	0.00444006	0.588327	0.759408	0.835315	0.91954	0.721319	0.844034
		0.071826	0.094454	0.775037	1.01161	0.824595	0.0410679	0.606717	0.831806	0.632174	0.982438	0.897436	0.660921
		0.803407	-0.102151	0.436729	0.862385	0.815024	0.817806	0.912557	-0.0380247	0.687512	0.350365	0.709129	1.06444
		0.0162686	0.0106572	0.880354	0.804776	0.106816	-0.133952	0.30119	0.881535	0.866622	0.405941	-0.0076486	0.925929
		-0.0240781	0.540966	0.600937	0.661627	0.865212	0.898149	0.690334	0.789916	0.547064	0.23254	0.948352	0.827663
		0.116127	0.613816	0.967599	0.461822	-0.0203394	0.925164	0.252523	0.769594	0.856991	0.406019	0.103779	1.03571
		0.685749	0.577448	0.0652768	0.715475	0.266169	0.0919719	0.878143	1.00253	0.814705	0.596311	0.737394	0.92326
		0.119207	0.288996	0.110721	1.02254	0.197605	0.483111	0.787985	0.688	0.632678	0.310434	0.748802	0.939754
		0.72862	-0.0477569	0.655715	0.38224	1.03788	0.957574	-0.0042692	0.742051	0.784379	0.536765	0.973834	0.816348
		0.0501445	0.0124646	0.783771	0.657248	0.689021	0.728122	0.522278	0.766526	0.841921	0.817243	0.0172183	1.1987
		0.553221	0.230524	0.350394	1.00206	0.950838	0.368922	0.802442	1.02862	0.746778	0.974118	0.893623	0.897014
		0.952254	-0.0248512	0.0509562	0.0686059	0.906985	0.114734	-0.0239428	0.800559	0.71277	0.468879	0.863063	1.02377
		0.67097	0.355193	0.948639	0.720387	0.917793	0.896169	0.728187	0.70405	0.676588	0.433291	0.0682748	0.836622
		0.173848	0.636961	0.936081	0.869748	0.792718	0.808435	0.800339	0.846724	0.822781	0.213483	0.280605	0.234421
		0.197844	-0.0207498	0.0629967	0.720607	0.932231	0.0641514	0.387545	1.16993	0.691943	1.25628	0.803702	0.784367
		0.551417	-0.0549401	0.970749	0.940345	0.909674	0.861194	0.240605	0.902766	0.187619	0.670667	0.934028	0.804991
		0.0832131	0.714891	0.749296	0.903325	0.833092	0.595379	0.773975	0.916259	0.0606906	0.0686275	0.555937	1.75676
		1.07219	-0.0350676	0.0278677	0.26115	0.54305	0.428747	0.836334	0.671512	1.47811	1.03662	0.808291	0.855036
		0.831536	-0.000525	1.22574	0.654633	0.115177	0.687177	0.989482	0.125298	0.741636	0.331881	0.872907	1.18587
		0.113122	0.649834	0.437894	1.20468	0.838024	0.337828	0.492068	0.480639	0.771833	0.619	0.00617879	0.982057
		0.10086	0.659404	0.99095	0.926407	0.54497	0.643015	0.886533	0.855787	0.724991	-0.0136184	0.7386	0.445812
		0.202911	0.75778	0.733516	0.909268	0.0232472	0.678925	0.682968	0.844021	0.158118	0.801416	0.844493	1.03271
		0.363489	-0.0071378	0.548767	0.86128	0.0449717	0.228262	0.507853	0.520386	0.534667	0.740108	0.904578	0.945979
		0.485842	0.374498	0.896344	0.0328135	0.00939569	0.837092	1.0665	0.764269	0.604158	0.744381	0.632931	0.981157
		0.400195	-0.0373112	0.0185185	0.958912	0.0531354	0.740794	0.625	0.972527	0.825822	-0.0243436	0.982617	1.17379
		1.01635	0.814653	0.591158	-0.0150756	0.0548892	0.326056	0.775461	0.776143	0.323304	0.081761	0.807128	0.662381
		0.0200075	0.690203	0.0150754	0.653069	0.116063	0.669389	0.398527	0.767026	0.997773	0.851822	-0.17124	1.03237
		-0.0641304	0.526576	0.870164	0.889914	0.537884	0.856542	0.925604	0.408357	0.911126	0.707005	0.861432	0.0171051
		0.547671	0.695888	-0.0849499	0.772955	0.00742748	4.78754	0.882014	0.329243	0.505702	0.719629	0.0373692	1.3
		0.715275	0.0652254	0.941425	0.36771	0.892595	0.222766	0.813468	0.622813	0.689174	0.370717	0.603773	1.33188
		0.00414198	0.486032	0.438253	0.67679	0.776934	-0.0120724	0.833641	0.764723	0.377551	0.884922	0.732631	0.607941
		0.203039	-0.446973	0.106104	0.966325	1.09393	0.763392	0.539061	0.829822	0.685033	0.714286	0.0585589	1.06707
		0.798657	0.0612233	0.247467	0.71875	0.0845058	0.656704	0.885273	0.917249	0.824343	0.248533	0.868996	0.704304
		0.388999	-0.0447861	0.0517342	0.266814	0.790803	0.824195	0.518248	0.910449	0.67059	0.0923102	0.804962	1.01663
		0.232829	0.302864	0.574069	0.690803	0.0663289	0.420246	0.738262	0.0863309	0.122379	0.804747	0.162227	0.886423
		-0.0140506	0.441995	0.928703	0.00696855	0.785322	0.506804	0.851903	0.842322	0.81692	0.152579	0.510332	1.19854
		0.0147762	-0.0095109	0.630008	0.173582	0.446767	0.322739	0.863929	0.838686	0.861941	0.686895	0.839451	0.656582
		0.139089	0.770273	0.145678	0.787669	0.167007	0.499281	0.688366	0.24486	0.925924	0.861022	0.892239	1.04875
		0.798474	0.485076	0.985971	0.116884	0.662501	0.78721	0.0040418	0.253142	0.653887	0.662342	1.18595	0.652199
		0.0763066	0.285102	0.429695	0.104587	0.228728	0.811186	0.816253	0.955698	1.03646	0.898457	0.781493	0.836278
		0.260846	0.287844	0.360419	0.125004	1.00465	0.014462	0.542955	0.838687	0.249454	0.745522	1.59832	0.866859
		0.620107	0.341878	0.371258	0.793675	0.011349	0.780958	0.929455	0.533181	0.590624	0.704803	-0.153747	1.02684
		0.864647	0.536525	0.0703934	-0.0896529	0.954828	0.788787	0.484581	0.844515	-0.0042904	0.848712	0.823402	0.808235
		0.623633	0.312914	0.674689	0.839545	-0.0022231	0.673741	0.495091	0.078292	0.753571	0.826146	0.416326	1.00468
		0.00837308	0.065254	0.561622	0.925257	0.236974	0.131405	0.930949	0.774211	0.2148	0.33967	0.855743	1.10361
		0.0726539	0.350917	0.86307	0.852028	0.060672	0.0171403	0.729741	0.588569	0.778359	1.39234	1.26531	0.869303
		0.269665	0.304517	0.568547	0.468432	0.933417	0.416625	0.790447	0.66203	0.611693	0.87235	0.849767	1.40909
		0.508172	0.70124	0.329131	1.2921	1.06421	0.919689	0.598213	0.815791	0.97646	0.0493911	0.931936	0.742026
		0.00312989	0.657492	0.724742	0.836803	0.550105	0.0647691	1.01474	0.85086	0.553259	-0.125	0.868901	0.67033
		0.839327	0.570168	0.16481	0.848083	0.500908	0.208089	0.965836	0.499052	0.689813	0.733193	0.92715	0.326639
		0.525829	0.626926	0.896253	0.683331	0.448511	0.804123	0.749306	0.753701	0.795885	1.02803	0.73464	0.77533
		0.0318433	0.217697	0.454814	0.929883	1.0484	0.691799	0.805911	0.937647	0.699138	0.256165	0.879623	0.725955
		0.518457	0.532002	0.736191	0.592258	1.04155	1.13887	0.688993	0.898755	0.773251	0.148073	0.75061	0.86625
		0.296297	0.519746	0.0280625	0.311468	-0.0042778	0.668583	0.885619	0.718386	0.811151	0.561867	0.836998	1.11515
		-0.0092882	0.505011	0.706307	0.709997	0.641704	0.902235	0.793153	0.0460544	1.32609	0.124831	0.8354	0.259317
		0.12606	-0.291262	0.740234	0.240824	0.956798	0.835273	0.870615	0.0381534	-0.0197503	0.735926	0.562048	1.0461
		0.0123457	0.733374	0.0494382	0.234697	0.864399	0.469709	0.787369	0.870942	-0.17909	0.77972	1	1.24006
		0.126735	0.0471162	0.175502	0.956963	0.526378	2.52428	0.989362	0.70529	1.00813	0.918334	0.751326
		-0.531643	-0.448116	0.434343	0.781321	0.121854	0.870956	0.257759	0.817542	0.813147	0.748099	0.903101
		0.576545	0.287851	0.0147464	0.173358	0.0612948	1.67754	0.884473	0.300986	1.01552	0.499056	0.915046
		0.438189	0.609257	0.748512	0.420665	0.500345	0.280551	0.93053	0.0401547	0.0061591	0.2157	0.749883
		-0.203718	0.654766	0.0136289	0.851092	0.728026	0.518457	0.890365	0.874799	0.825817	0.152941	1.17861
		0.619183	0.356721	0.924279	0.439496	-0.0113636	0.767324	0.763859	0.904844	0.825987	0.0498164	0.915263
		0.108329	-0.0088525	0.901378	1.17706	0.745378	0.216838	1.66156	0.573108	0.917435	0.550554	0.149189
		0.103319	0.149652	0.0318725	0.78242	0.0403508	0.519473	0.812943	0.878325	0.825946	0.0253806	0.789914
		0.180735	0.105536	0.977601	1.49098	0.668744	0.632837	0.880712	0.0667601	0.915653	0.759448	0.00915728
		0.305375	-0.0365384	0.568752	0.0300311	-0.012185	0.570117	0.744817	-0.229167	0.576406	0.277084	0.845808
		0.0315063	-0.153952	0.431831	0.147141	1.71075	0.547708	0.876594	0.818936	0.597936	0.167927	0.505448
		0.0391403	0.33181	0.032967	-0.258789	1.0462	0.770534	0.80606	0.721313	0.888216	0.770492	0.648585
		0.338028	0.347505	0.241097	0.719195	1.48276	0.614175	0.716738	0.730263	0.954028	0.955119	0.654145
		0.813873	0.339617	0.25284	0.181711	0.183463	0.0272176	0.895735	-0.0608649	0.812553	0.480826	0.885002
		0.449806	0.751071	0.373326	0.0761925	0.101873	0.903887	0.977642	0.901047	0.0463963	-0.103448	0.584445
		0.686974	0.0543988	0.417326	0.0705596	0.237681	0.677671	0.928117	0.91685	0.271163	0.871704	0.858098
		0.543586	-0.0066524	0.74884	-0.0062301	0.880105	0.567281	0.713582	1.00472	1.01717	0.758308	0.734942
		0.473984	0.426209	0.933939	0.553606	0.915441	0.848685	0.630769	1.15496	0.87429	0.948905	1.00215
		0.0668187	0.146322	0.658864	0.682084	1.09966	0.195876	0.8643	-0.150443	0.774855	0.692085	0.636375
		0.513162	0.878838	0.314763	0.859099	0.405143	0.803801	0.642763	0.54982	0.0432215	0.714758	-0.0026738
		0.0827171	0.478557	0.714481	0.969433	0.86044	0.772109	0.696283	0.830409	0.63393	0.71638	1.02503
		0.0784512	0.595433	0.0534762	0.947523	1.71384	0.693908	0.913034	0.592533	0.0194662	0.732008	0.106317
		0.222395	0.634512	1.37644	0.796804	0.0125795	0.208226	0.784937	0.968658	0.801721	0.806151	0.828793
		0.0426237	0.553459	1.08846	0.0323889	0.635817	0.447996	1.08647	1.16736	0.656574	0.739257	0.892498
		0.0938155	0.689627	1.68582	0.937912	0.336029	0.312373	0.981032	0.86639	0.844749	0.747998	0.801183
		0.00276588	0.191492	0.959813	0.109894	0.0602912	0.37369	0.25468	0.834442	0.797005	0.84703	0.631151
		0.618316	0.864965	0.995839	0.430801	0.969739	0.593085	0.15018	0.664763	0.87242	0.819393	0.0781915
		0.274199	0.27275	0.927759	0.440598	0.148751	0.822267	0.589555	0.6726	0.720512	0.777426	0.0143898
		0.639162	0.32927	0.574399	0.416177	0.418771	0.12506	0.66826	0.543787	0.13245	0.781225	0.630075
		0.144279	0.194175	0.778727	0.630787	0.392904	0.531722	0.0990498	0.888504	0.846339	0.859497	0.0113312
		0.603549	0.756464	-0.0193328	0.859377	1.0446	0.190154	0.0659184	0.70378	0.901248	0.912464	0.331807
		0.453317	0.0190114	0.866599	0.84403	0.199823	0.0461893	0.653199	0.96883	0.685328	0.88486	0.522432
		0.810897	0.882639	0.890161	0.313302	0.875	0.463269	0.290314	0.78859	0.20507	0.773028	0.814588
		0.0606069	0.679872	0.277115	-0.478515	0.646209	0.500966	0.752672	0.737111	0.201985	0.837787	0.0905476
		-0.127061	0.301124	0.150128	0.19821	0.0568297	0.156057	0.512195	0.0829144	0.808966	0.828533	0.629329
		0.50013	0.391939	0.721886	0.864389	0.819012	0.512834	0.788587	0.749447	0.551282	0.787241	0.657874
		0.0661162	0.717765	0.709168	0.757673	0.142898	0.116909	0.892072	0.811555	1.55119	0.133347	0.910967
		0.316267	0.584265	0.27575	0.00100081	1.03754	0.698089	0.404156	0.885093	0.549246	0.772183	0.73831
		0.703134	0.435451	0.652601	0.32276	0.373674	0.761706	0.106621	0.754218	1.08228	0.632958	0.522744
		-0.0234028	0.739086	1.26438	0.0200675	0.782019	0.184286	0.767425	0.658437	0.700652	0.916387	0.412886
		0.0674198	0.0597085	1.17915	0.606643	1.0328	0.837716	0.420858	0.727425	0.845309	0.0488503	0.886077
		0.0582987	0.0340254	-0.0029826	0.359996	1.05576	0.877551	0.876058	0.818123	0.867515	0.130781	0.521277
		0.154334	0.207022	0.993149	-0.0199279	0.996935	0.161096	0.183628	0.0263773	1.13779	-0.0031108	0.478702
		-0.0929228	0.147698	0.0248627	0.778209	0.339734	0.737624	0.687697	0.440641	0.73184	0.81839	0.841751
		-0.0195477	0.361358	0.536778	-0.117199	0.925088	0.779633	0.604216	0.186003	0.788505	0.929101	0.594086
		0.596106	0.266184	0.26409	0.914982	0.755109	0.495289	1.10402	0.870471	0.948831	0.855448	0.77295
		0.00374456	0.724355	0.295669	0.843445	0.795849	0.631169	0.934274	0.0188248	0.166265	0.97595	0.817864
		0.688316	0.71931	0.292871	-0.0581515	-0.0026869	0.00574732	0.960128	0.794462	0.687275	0.834095	0.855567
		-0.149336	0.0887931	0.636294	0.037037	0.816899	0.790292	-0.0448321	0.110416	0.981271	0.26011	0.539367
		-0.0095694	0.88014	0.597626	1.52522	0.973783	0.795096	0.634559	0.158099	0.16666	0.395408	0.136051
		-0.0119858	4.65151	0.0642432	0.704148	0.177493	0.315781	0.645229	0.754673	0.183052	1.03012	-0.0555
		0.0389145	0.0436817	0.0557632	-0.0040076	0.584173	0.18125	0.177632	0.700779		0.463544	0.503268
		0.0238441	0.759814	0.939003	0.308497	0.825591	0.463139	0.634085	0.548379		0.867551	0.770115
		0.761601	0.605927	1.09094	0.535088	0.586724	0.289526	0.945748	1.50111		0.871901	0.848925
		0.438622	0.591561	0.864753	-0.0056448	0.828874	0.522211	0.968505	0.832637		0.611979	0.967279
		0.0103738	0.057652	0.296791	0.620567	0.8576	0.0413371	0.0211917	0.329279		0.928571	0.825795
		0.448461	0.00652523	0.18285	0.765338	0.763602	0.586394	0.386559	0.718812		0.979754	1.23924
		0.854214	-0.0255597	0.883531	0.0316653	0.801209	0.390746	0.0529139	0.714179		0.802674	0.171429
		0.758448	0.783985	0.788562	0.95983	0.0419127	0.919142	1.03209	0.326702		0.758939	0.671877
		0.505501	-0.0517704	0.849309	0.13705	0.0468281	0.334593	0.935054	0.839132		0.618256	0.905763
		0.710801	-0.0058761	1.04579	0.68318	0.69442	0.127351	0.953742	0.0959932		0.539387	0.521338
		0.82778	-0.0517447	0.00196499	0.65228	0.111303	0.134552	0.65144	0.88457		0.947368	0.695953
		0.831058	0.0863122	0.895568	-0.0388521	0.696203	0.912683	0.0545628	0.849275		0.802116	0.953228
		0.934161	-0.0130134	0.90751	0.0367463	0.468326	0.34772	0.26784	0.709023		0.964307	0.875991
		0.441154	0.480334	0.245781	0.297672	0.128853	0.568241	0.879902	0.862298		0.861633	0.752237
		0.167754	-0.403519	0.394963	0.0769231	0.829205	0.533279	0.610638	0.808311		1.06448	0.512304
		0.152535	0.689885	0.879188	0.641801	0.822731	0.237975	0.457338	0.298708		0.974162	0.794646
		0.0528216	-0.583798	0.0151667	1.25463	0.0454694	0.712449	0.514151	0.802966		-0.0194231	0.635911
		0.0228922	-0.0082717	1.13004	0.084579	0.859741	0.113206	0.80395	0.599575		0.903605	0.497741
		0.355004	0.223671	0.70851	1.07506	0.935134	0.756048	0.151143	0.579214		0.866017	0.536925
		0.847666	0.944455	0.07219	0.882687	0.621942	0.568241	0.645476	0.833129		0.860836	1.02874
		0.0451987	-0.0213669	0.398356	0.885375	0.960238	0.786726	0.647228	0.891757		0.740533	0.403509
		0.777122	0.0830463	0.0210769	0.769877	-0.0196997	0.974645	0.131756	0.19989		0.880005	0.919777
		0.476419	0.0744674	0.333236	-0.0240385	0.800379	0.950098	0.770299	0.802669		0.840145	0.763428
		0.392589	0.439835	0.793137	0.0470756	0.168612	0.447093	0.787901	0.103802		0.565142	0.721428
		0.448254	0.178179	0.00624507	0.648889	0.882735	0.0833333	0.932508	0.680946		4.69753	0.854273
		0.0981434	-0.0850515	0.0920108	0.803728	0.977149	0.803003	0.519725	0.838218		0.713133	0.19961
		0.0613867	-0.0112786	0.842584	-0.0761283	0.0662781	0.564833	0.918663	0.853439		0.449759	0.330986
		0.387359	0.319586	0.115803	0.553669	0.326396	0.930184	0.711004	0.0614144		0.660223	0.717739
		0.442608	0.738142	0.671914	0.502129	1.01371	0.132629	0.882776	0.823213		0.843386	0.666516
		0.314218	0.0825091	-0.0038387	0.769587	0.112607	0.808625	0.820811	0.193424		0.847332	0.920773
		0.514227	0.353659	0.627204	0.668767	0.874149	0.785593	0.835903	-0.772018		0.639209	0.869146
		-0.0363131	0.559642	0.041544	0.721621	0.923013	0.701623	0.988771	0.069629		0.88093	0.795027
		-0.072973	0.681988	0.0938235	0.197089	1.03111	0.524499	0.856359	0.394012		0.856528	0.878232
		0.435202	0.225771	0.00222866	0.615039	0.41258	0.767413	0.827129	0.88056		0.813913	0.741978
		0.162444	0.596646	0.609178	0.817317	0.121219	0.808445	0.0537548	0.703929		0.834669	0.191684
		0.489579	0.746687	0.5	1.01216	0.51524	0.888202	1.05702	0.615137		0.500996	0.217791
		0.270796	0.454054	0.913636	0.650733	0.501782	0.374636	0.509996	0.416069		0.332737	0.383744
		0.271488	0.777156	1.1116	0.123394	0.242408	0.893561	1.00635	0.718165		0.373157	0.398811
		0.494661	0.498381	0.131932	0.913465	0.969299	0.106425	1.00342	0.767471		0.454749	0.546896
		0.103388	0.766828	-0.149408	0.630093	-0.0756993	0.148627	0.94846	0.257295		0.840849	0.922855
		-0.0582496	0.00868345	0.110326	0.680421	1.13089	0.678164	0.91321	0.575792		0.360433	0.820113
		0.363636	0.336593	0.234358	0.385432	0.392829	0.0787566	0.0727273	0.828396		0.567804	0.919767
		0.150406	0.0793704	0.94385	0.322304	0.824239	0.428231	0.697205	0.921749		0.396902	0.887609
		0.295286	-0.0075754	1.16152	0.41042	1.5013	0.675701	1.03913	1.42523		0.678732	0.689274
		-0.0179917	0.772927	0.806347	0.0639174	1.01049	0.654574	0.906296	1.00879		0.878478	0.04193
		0.0103131	-0.0606182	0.927052	0.751369	0.916068	0.680985	0.963749	0.412442		0.543873	0.0775134
		-0.0970852	0.625096	0.987038	0.692066	0.127088	0.674238	0.998869	0.705783		1.01683	0.917966
		-0.0702153	0.961256	0.752549	0.0203238	0.0133018	0.0349822	0.528106	0.896555		0.24022	0.292119
		0.326571	0.667411	0.733649	0.76302	0.863074	0.141955	0.98302	0.616667		0.954286	0.867176
		0.290337	0.0303381	0.00715197	0.592195	1.14084	0.434104	0.83293	0.824974		0.601301	0.872833
		0.0306343	0.697544	0.00710934	0.654352	0.908807	-0.0066672	0.857143	0.812981		1.01206	0.946072
		0.00211655	0.0915639	0.0830618	0.270944	0.121724	0.584774	0.808792	0.409948		0.674197	0.682984
		0.00625305	-0.204202	0.0465116	0.315047	0.892505	0.511443	0.803268	0.831193		0.903946	0.391472
		0.214145	0.169716	0.215431	0.223763	0.63543	0.680484	0.632653	0.805487		0.749506	0.885664
		0.0226048	0.0611618	0.665457	0.0815334	0.0728866	-0.216981	0.826049	0.880544		0.203704	0.899402
		0.254233	0.317212	0.0206781	0.520178	0.100968	0.423048	0.826356	0.785416		0.879052	0.834099
		-0.0162075	0.630832	1.14111	0.061955	0.118532	0.608121	0.166822	1.02548		0.746855	0.51886
		0.00224624	-0.0179814	0.873889	0.0469199	0.0432531	0.0680722	0.342816	0.77433		0.71488	0.60685
		-0.0684977	0.0710331	0.785004	0.473675	0.387412	0.51412	-0.0147783	1.11652		0.68056	0.853876
		-0.0703892	0.741667	0.723536	0.0121763	0.784019	0.853956	0.00678642	0.486729		0.821429	0.853576
		-0.0324948	0.0501077	0.428842	0.991126	0.111511	0.118389	0.608647	0.650704		0.930745	0.831422
		0.454521	0.0649836	0.402348	0.57554	0.422457	0.546793	0.0360993	0.877695		0.800925	0.717595
		0.147006	-0.0252471	0.0830219	0.569376	0.076627	0.211818	0.937768	0.709162		0.208256	0.887759
		0.35058	0.062985	0.0497542	0.61136	0.225132	0.843482	0.723223	0.477859		0.831858	0.0580608
		0.0432243	0.404178	0.84568	0.634305	0.217773	0.571732	0.795474	0.678414		0.641296	0.913999
		0.00482543	0.478724	0.985839	0.975649	0.178947	0.468922	0.708144	0.631827		0.2398	0.15163
		0.19368	0.682861	1.00545	0.561204	0.739228	0.817565	0.355011	0.784971		0.0091245	0.681812
		0.420177	0.0383502	0.204775	0.0319334	0.706882	-0.0055079	0.478877	0.872326		0.90768	0.785662
		-0.040462	-0.0040032	0.896998	0.0334408	0.680097	0.0958904	0.730558	0.565963		0.596631	-0.030564
		0.0188679	0.530044	0.873217	0.0517077	0.0998246	0.147589	0.357524	0.476395		0.0111608	0.824838
		-0.121231	0.517993	0.646725	0.344783	0.604032	0.339101	1.08199	0.740593		0.536145	0.671233
		0.0119286	0.417553	0.839168	0.639471	0.108184	0.240073	0.134248	0.757556		0.940915	0.901938
		0.552013	-0.0059134	0.987251	0.00982969	0.461274	0.658678	0.264817	0.920039		0.503348	0.666649
		0.848595	0.891619	0.772768	-0.0164359	0.515226	0.622474	0.762543	0.527704		0.960476	0.723562
		-0.0520489	0.381036	-0.0008414	0.00023642	0.503633	0.794205	0.212939	0.833252		0.884721	0.73806
		0.00214833	0.036612	0.0744925	0.147838	0.757949	0.590594	0.383223	0.360712		0.936545	0.9616
		0.456388	0.00460519	0.00365443	0.957032	0.541436	0.129461	0.897611	0.187851		0.0848818	1.11689
		0.185148	0.435611	0.0432985	0.918631	0.464606	0.025736	0.957362	0.758812		0.530117	0.775796
		-0.0207685	0.647171	-0.0302821	0.820435	0.529776	0.861126	0.89255	1.26604		0.711288	0.892134
		0.025	0.661411	0.599281	0.679	0.0279366	0.415083	1.03213	0.557729		0.737051	0.780805
		-0.0241617	0.762479	0.639494	0.858705	0.693631	0.552257	0.976768	0.818217		0.467143	0.646786
		-0.0125438	0.553086	1.0028	0.0542638	0.640656	0.32288	0.808583	0.4299		0.860937	0.699155
		0.389855	0.918656	0.780575	1.03659	0.946944	0.650776	0.713746	0.673006		0.258089	1.18926
		-0.296287	0.768628	-0.765641	0.87265	0.19226	0.683849	0.92887	0.644785		0.724079	0.0671431
		0.324291	0.376799	0.69765	0.600797	0.803072	0.0445438	0.827307	0.897683		0.0346944	0.797312
		0.0123369	0.740096	0.0773178	0.761898	0.675541	0.282692	0.0485594	0.963269		0.361455	0.16367
		0.732076	0.0627221	-0.0456022	1.0887	0.00823238	-0.0535492	0.907556	0.539353		-0.062862	0.876162
		-0.0539742	0.947969	0.0161689	0.996315	0.676122	0.453591	0.768264	0.500592		0.906692	0.610984
		0.0240818	0.61155	0.0237159	0.986787	1.05132	0.51756	0.91926	0.496239		0.943677	0.0545455
		0.552746	0.851456	0.663764	1.05249	0.593829	0.430786	0.168613	0.360481		0.723743	0.699914
		0.235919	0.545634	0.57081	0.907929	0.992832	0.555942	1.55768	0.768997		0.493656	0.698755
		0.5	0.271446	0.198354	0.961639	0.824318	0.358214	0.166868	0.991819		0.799977	0.800034
		0.0186182	0.0663062	0.233659	0.273776	0.758864	0.602564	0.566867	0.879511		0.841443	0.0065857
		-0.029085	0.0958197	0.156449	0.536541	0.222505	0.737446	0.730469	0.613717		0.0750174	0.866831
		-0.250036	0.262049	0.0146469	1.05123	1.13814	1.2469	0.98625	0.419809		0.852263	0.908533
		-0.069125	0.0164995	0.13498	1.36939	0.564957	0.483092	1.00728	0.810383		0.468383	0.494732
		0.0565916	0.83371	0.382608	1.00316	0.919516	0.627019	0.786713	0.867241		0.537696	0.89071
		0.196629	0.85745	0.103203	0.828896	0.841345	0.712725	0.873349	0.431767		0.0354164	0.034188
		-0.17739	0.697261	0.45869	1.13924	0.680284	0.520308	0.574719	0.809954		0.0490797	0.00189955
		0.146446	0.579334	0.0937164	0.153822	0.790846	0.0757538	0.898111	1.05544		0.550246	0.201144
		-0.032	0.741946	0.194432	0.800886	0.869653	0.103763	0.864027	0.564183		0.847645	0.963911
		0.298161	1.10113	0.336963	0.943164	0.753736	0.1	0.907405	0.746902		0.0887839	0.0077729
		0.246716	0.760039	0.473118	0.295055	0.425082	0.783802	0.88967	1.02797		0.302783	0.843237
		-0.107727	0.511466	-0.0344828	0.800915	0.752219	0.839456	0.398404	0.742666		0.570633	0.431854
		-0.0716432	0.747575	1.0252	0.118058	0.851939	0.0741065	0.230083	0.798115		0.0618178	0.46241
		-0.132063	0.651211	0.0667823	0.544691	0.877542	0.575717	1.05261	0.473746		0.946259	0.84708
		0.760714	0.783102	0.791007	0.951243	0.848538	0.813012	0.405315	0.787346		0.595745	0.144174
		0.526424	0.650725	1.04175	0.855132	0.741103	0.710895	0.994374	0.81913		0.614369	0.476154
		0.177399	0.477759	0.140303	1.04617	0.558649	0.440698	0.0799978	0.0467175		0.119868	0.0816869
		0.517857	0.206304	0.263612	0.0297318	1.11814	0.447896	0.723765	1.19172		0.895391	0.849427
		0.00623489	0.0896154	1.12605	0.0343743	0.601619	0.704202	0.68922	0.849864		0.632787	0.880239
		0.239861	0.745665	1.18135	0.0724361	0.284115	0.850695	0.906248	0.500233		0.929552	0.868129
		0.116208	0.302827	1.2059	0.435331	0.912072	0.5568	0.908581	0.597012		0.0875827	-0.006359
		-0.0098182	-0.0680498	0.638359	0.00819449	1.0852	0.539045	0.835441	0.877332		0.488239
		0.158236	1.07001	0.865504	0.81733	0.266296	0.0129249	0.0448027	0.816548		0.0964837
		-0.0573963	0.0485641	0.0548064	0.395625	0.728195	0.0490403	0.828302	0.649055		0.0986119
		-0.0752089	0.0241614	0.0499027	0.237577	0.969314	0.28615	0.944663	0.528219		1.24308
		0.509	0.0335872	0.377276	0.712758	0.616443	0.548199	0.659784	0.727354		0.910856
		-0.0199257	0.0106383	0.604824	0.895259	0.917057	0.574276	0.933333	0.852377		0.349723
		-0.0081751	0.610497	0.970034	0.751439	1.51852	0.184109	0.729501	0.548124		0.100791
		0.3569	0.340724	0.823848	0.270376	0.157794	0.591133	1.00167	0.710608		0.689943
		-0.0677756		1.0157	0.357351	0.171696	0.552748	0.856871	0.789191		0.123639
		-0.0015522		0.0585738	0.096864	0.661662	0.69764	0.828496	0.149254		0.295455
		0.488578		0.537861	0.832636	0.21156	0.386488	0.736525	0.983241		0.866712
		-0.734722		1.16443	0.0629356	0.396557	0.376778	0.88846	0.805164		0.055786
		0.210043		0.388993	0.470999	0.293091	1.02197	1	0.910019		0.783282
		0.0180804		0.592271	0.048096	0.881479	-0.0168783	0.773803	0.200747		1.03228
		0.563172		0.838623	1.1585	0.315502	0.0720808	0.939394	0.542141		0.769702
		0.38528		-0.0220273	1.01337	0.0998003	0.633294	0.809542	0.758398		0.742851
		-0.339977		1.13666	-0.149673	0.843479	0.409091	0.0660705	0.675118		0.826263
		0.144306		0.554367	-0.0485274	0.261718	0.708826	0.838609	0.897009		0.352518
		0.454941		0.902483	0.473174	0.810857	0.317406	0.942948	0.972887		0.128321
		0.311596		0.439551	0.0340333	0.887503	0.62908	0.890456	0.86547		0.818996
		0.249971		0.887762	0.0418478	1.07794	0.843328	0.964846	0.642207		0.887844
		0.0526316		2.30814	-0.285044	0.282449	0.335383	0.828097	0.922922		0.891846
		0.262597		0.742387	0.0253093	0.623789	0.740207	0.745534	0.413457		0.873165
		0.208834		0.823584	0.226823	0.534057	0.411392	0.322512	0.635448		0.859022
		0.0645161		0.380401	0.102109	0.597122	0.655525	1.14286	0.788252		1.01424
		0.4129		0.71491	0.086642	0.851894	0.0090854	0.751979	0.381402		0.312417
		0.0901871		0.477146	0.0468485	0.423516	0.171875	0.879908	-0.0635187		0.837056
		-0.5746		0.85631	0.0639	-0.206612	0.712537	-0.0262172	0.990918		0.23178
		-0.0187937		0.868598	0.0145304	0.765568	-0.0097797	0.611708	0.859152		0.74903
		-0.0535584		1.13744	0.254457	-0.0845147	0.769301	0.380879	0.524527		0.826207
		0.178504		0.804861	0.982337	0.663931	0.587147	0.913562	0.777577		0.940253
		-0.0104067		0.0665257	0.379717	0.738686	0.138003	0.930579	0.834647		-0.0535638
		-0.0667339		0.800963	0.370168	0.990455	0.677118	0.930082	0.513889		0.846826
		-0.0011024		1.02361	1.01173	1.13335	0.143512	1.00505	0.900824		0.349981
		-0.0877938		-0.0940006	0.101478	0.402706	0.744751	0.859828	0.963907		1.25799
		-0.0498797		0.0973048	0.650302	0.472257	0.614998	0.932652	0.794917		0.745895
		0.303571		0.935951	0.736337	0.370903	0.610818	0.461027	0.539163		0.268645
		0.790119		0.381486	0.538483	0.497319	0.115473	0.460163	0.851931		0.578603
		-0.269809		0.182316	0.76367	0.940237	0.541651	0.758593	0.436053		0.289105
		0.318983		0.451012	0.914904	0.665872	-0.0400449	0.83054	0.88304		0.806514
		0.432372		0.195535	0.289164	0.0634146	0.122894	0.589477	0.866251		0.223918
		0.479554		0.27446	0.491645	0.571568	0.556677	0.737928	3.59375		0.687068
		0.168308		0.847395	0.962912	0.616108	0.358768	-0.0354166	0.786394		0.733181
		0.243283		0.0999192	0.599474	0.4	0.0358727	0.87758	0.689174		0.654993
		0.221725		0.164487	0.814379	0.0959936	0.649334	0.0129153	0.62604		0.564244
		0.48665		0.866583	0.664406	0.0336137	0.697136	0.98765	0.2487		0.885981
		0.531742		0.923924	0.799106	0.204723	-0.0526482	1.00449	0.236535		0.498735
		0.664767		0.947515	0.827249	0.69659	0.317971	1.0161	-0.0116667		0.622242
		0.147801		0.866808	0.0210113	0.736511	-0.0462037	0.599796	0.261004		0.8064
		0.339275		-0.0227607	2.76195	0.658648	-0.0027755	0.936662	0.423867		0.155924
		0.399576		1.07529	0.512134	0.179816	0.225062	0.603233	0.639883		1.07762
		0.318667		1.10027	0.940695	0.124259	0.667416	0.825407	0.806715		0.855421
		0.137967		0.866875	0.604864	1.1278	0.802489	0.720716	0.78063		0.416461
		0.294674		0.0423402	0.884071	0.906413	0.307976	0.17797	0.0980048
		-1.077		-0.0361862	0.469017	0.75162	0.350249	0.778181	0.4643
		-0.0654289		1.07493	0.0148695	0.759021	0.60686	0.836811	0.150276
		-0.0082068		1.1226	0.783145	0.870459	0.713366	1.00857	0.790223
		0.277797		0.960438	0.756391	0.432788	0.0789517	0.80262	0.982729
		0.482267		0.951991	-0.0079365	-1.11731	0.218782	3.85475	0.611831
		0.237476		0.417907	0.955677	0.0539767	0.353474	0.950892	0.193002
		0.102143		0.76854	0.546814	0.746357	0.959499	0.660526	0.00544054
		-0.0589836		0.120945	0.561214	-0.0089303	-0.0180075	0.953751	0.580624
		-0.0405375		0.856913	0.790265	1.03152	0.127941	0.257261	1.07061
		0.00980816		0.00435048	0.816963	0.058193	1.02026	0.797746	0.61846
		0.354997		1.10058	0.0932925	0.76561	0.00189688	0.962732	1.82674
		0.878335		0.549422	0.488935	0.687562	0.733522	0.964603	0.0534568
		-0.0305092		0.90115	0.949056	1.00428	0.597448	0.778761	0.40012
		0.386035		0.587202	1.03943	0.81948	0.454569	0.153537	0.0125309
		-0.535973		0.952954	0.529135	0.493776	-0.0087938	0.451009	0.428936
		0.449769		1.41586	0.799996	0.308157	-0.0009168	0.676771	0.179638
		-0.038738		1.07295	0.884722	0.896303	0.0370361	0.55959	0.843832
		-0.5044		1.34615	0.0371582	0.916458	0.652174	0.965718	0.273302
		0.0379747		0.918906	0.882937	0.89916	0.654485	0.951926	0.383442
		0.0297262		0.827276	-0.269331	0.509817	0.70991	0.744085	0.832895
		-0.0337946		0.573145	0.339928	0.019067	0.601947	1.15415	0.924118
		0.00013554		0.870701	0.18218	0.0169866	0.0811304	0.189293	0.764899
		0.0980947		1.23061	0.24981	0.681914	0.374269	0.791893	-0.194563
		0.092		1.09639	0.644753	1.1245	0.801371	0.483347	0.104639
		-0.0896108		0.865794	0.209554	0.352089	0.214068	0.129745	0.0170412
		-0.0690813		0.659478	0.378805	0.96653	0.834258	0.107972	0.844716
		0.585516		0.126805	0.53428	0.708043	0.299925	1.25764	0.744611
		0.169804		0.152854	0.24447	0.590917	0.802882	0.740891	-0.0833411
		0.481864		0.821327	0.74737	0.702774	0.572849		1.11247
		0.22703		0.291086	0.951456	0.809269	0.0164192		0.867867
		0.00483403		0.845764	0.833005	0.631868	0.678962		0.704348
		0.0183492		1.32667	0.52163	0.563233	0.778065		0.0456295
		0.321417		0.0183665	0.823529	0.493141	0.779351		0.762388
		-0.0603734		0.830222	0.0208712	0.0552358	0.60151		0.0315738
		0.391271		0.321246	0.852645	0.765442	0.161249		0.0793333
		0.529749		0.0467115	0.333141	0.956377	0.0918476		0.792906
		0.0552587		0.96199	0.577259	0.850763	0.0698766		0.830142
		0.0764472		0.370469	0.574955	0.742467	0.166441		0.657188
		0.198742		0.685835	0.133903	0.626644	0.167387		-0.221238
		-0.010993		0.26758	0.568261	0.574215	0.71363		0.644606
		0.163294		0.960984	1.02129	0.812295	0.46041		0.949682
		-0.0032783		0.0749452	0.414139	0.486046	0.388694		0.159837
		0.520268		0.8348	0.516177	1.11085	-0.0565091		0.621764
		0.100565		0.0992728	1.08538	0.0965612	0.121057		0.686571
		0.251304		0.674742	0.925687	0.968053	0.494984		0.485768
		-0.0160421		0.805527	0.668605	0.29478	0.267346		0.819787
		0.0480747		1.12284	0.201028	0.635597	0.612106		0.800567
				0.246497	0.670381	1.07734	0.458851
				0.252525	0.765506	0.35184	0.182674
				0.569459	0.734141	0.982914	0.361386
				0.339841	0.831405	0.798443	0.377245
				0.0464114	0.0857696	0.784808	0.148571
				0.0994962	0.234045	0.123193	0.717759
				0.42196	0.0310948	0.860412	0.562133
				0.45221	0.0834489	0.875165	0.105567
				0.939265	0.148359	0.58095	0.641081
				-0.0041025	0.298862	0.831592	0.615499
				0.398431		1.02644	-0.0287534
				0.180045		1.00521	0.282979
				0.281949		0.67137	0.683179
				1.23441		0.913752	0.645631
				0.790642		0.860239	0.361726
				0.182443		0.142336	0.0669854
				0.933966		0.452887	0.617301
				0.192339		0.422587	0.810815
				0.6519		0.999675	0.529412
				1.02122		0.506859	0.629232
				0.073889		0.58546	0.656085
				0.299375		0.112005	0.284051
				0.123711		0.39181	0.525052
				0.748843		0.811318	0.966667
				0.772666		0.174157	0.58963
				0.0743802		0.766264	0.408122
				0.0860887		1.08921	0.0526214
				0.413563		0.639673	0.618963
				0.144729		1.03519	0.237518
				0.23785		0.322011	0.429372
				0.0509528		4.11526	0.0408134
				0.114372		0.031558	0.603332
				0.452562		1.42436	0.421612
				0.675926		-0.903872	0.608911
				0.671382		0.706588	0.148012
				-0.0630104		0.0860184	0.472055
				1.03236		0.322991	0.574451
				0.0102718		0.819071	0.206651
				0.155651		0.719074	0.324541
				0.135262		1.02915	0.222729
				0.260252		0.589026	0.0409357
				0.545876		0.698225	0.0177424
				0.671324		0.285622	0.478773
				0.0324502		0.195276	0.738138
				0.916315		0.844574	0.157733
				0.945326		1.09123	0.0283582
				0.158016		0.209764	0.589069
				0.286875		0.630146	0.0952381
				0.206998		0.101653	0.0686885
				0.835429		0.571658	0.56935
				0.752414		0.481022	0.31125
				-0.0463307		0.295692	0.109969
				0.730247		0.354085	0.41117
				1.05882		0.213469	0.462253
				0.875077		-0.209562	0.639066
				0.393866		0.349049	0.593472
				0.301797		0.0473676	0.343643
				-0.0351563		0.0204176	0.551283
				0.258195		-0.0555737	0.706667
				0.818421		0.966592	0.714482
				0.489452		0.173466	0.478179
				0.0431955		1.07219	0.688427
				-0.14191		0.0223866	0.484787
				0.0428921		0.928093	0.521791
				0.0930951		0.517323	0.895729
				1.0143		0.75028	0.221283
						0.156693	0.359447
						0.963371	0.772876
						0.71318	0.245376
						0.851535	0.565129
						0.890848	0.13993
						0.873093	0.482972
						0.305721	0.111308
						0.0989165	0.381471
						0.440967	0.0433176
						0.577945	0.128604
						0.729096	0.822048
						0.9597	0.650569
						1.14212	-0.0193574
						0.98448	0.261193
						0.722521	0.228501
						0.790522	0.380543
						0.566687	0.683017
						0.798335	0.695736
						0.517682	0.0283431
						0.138645	0.551103
						0.481125	0.568635
						0.786878	0.699577
						0.698532	0.104418
						0.317213	-0.0032505
						0.456852	0.422907
						0.749985	0.237632
						1.06986	0.736891
						0.693225	0.502853
						0.638535	0.203318
						0.512444	0.566958
						0.0770722	0.217722
						0.958965	0.654657
						0.975728	0.323366
						1.12857	0.676137
						0.310626	0.894737
						0.435398	0.282002
						0.625616	0.299029
						0.325642	0.649038
						0.869567	0.54759
						0.96547	0.744504
						0.924983	0.157662
						1.00191	0.0497435
						0.968717	0.53871
						0.443155	0.0239202
						0.777964	0.118166
						0.658393	0.550747
						0.385495	0.600191
						1.17917	0.198688
						0.861323	0.691984
						1.00064	0.048874
						0.595745	0.537188
						0.960963	0.0441689
						0.818713	0.0977185
						0.670968	0.505209
						0.953084	0.246931
						0.304432	0.378882
						0.144906	0.368014
						0.771025	0.095094
						0.493353	0.656865
						0.322392	0.057856
						0.1853	0.48327
						0.576577	0.425305
						0.680956	-0.109016
						0.378313	-0.148956
						0.878808	0.886064
						0.393523	0.289076
						0.149576	0.0830439
						1.24273	-0.0029381
						0.132549	0.116798
						0.520913	0.199978
						0.6411	0.259105
						0.811073	0.0517256
						0.246054	0.179408
						0.962733	0.69936
						0.329932	0.129789
						0.554348	0.0345008
						0.769037	0.572386
						1.06139	0.591102
						0.518355	0.303839
						0.981342	0.164041
						1.08918	0.753662
						0.715956	0.392101
						0.432106	0.784561
						0.842741	0.566699
						0.91808	0.104635
						0.544646	0.801138
						0.541551	0.704522
						0.631255	0.460663
						0.180694	0.427997
						1.01184	0.903399
						0.393116	0.168396
						1.28904	0.555342
						0.208012	0.207164
						0.414575	0.170361
						0.781885	0.22521
						0.775485	0.294393
						0.739583	0.343384
						0.808243	0.934192
						0.282691	0.25888
						0.4577	0.178222
						-0.0150487	0.205573
						0.970364	0.848733
						0.231846	0.264178
						0.940929	0.102528
						0.210958	0.293232
						0.336607	0.431297
						0.623349	0.267588
						1.11426	0.0849144
						0.620555	0.0206374
						1.09747	0.375082
						-0.006267	-0.0771757
						0.964743	0.62149
						-0.0317403	0.102466
						0.715787	0.361762
						0.9284	0.163376
							0.807307
							0.130529
							0.112076
							0.618766
							0.30515
							0.749655
							0.207031
							0.102192
							0.156301
							0.18702
							0.25959
							0.175482
							0.391948
							0.666415
							0.418965
							0.063481
							0.0888889
							0.741549
							0.226758
							0.389201
							0.474836
							-0.0244386
							0.932213
							0.788778

## Sheet: Ext. Data Fig. 8g
	Control	TS	Het_ASO14_0.01	Het_ASO14_0.1	Het_ASO14_1	Het_ASO14_10	Het_ASO17_0.01	Het_ASO17_0.1	Het_ASO17_1	Het_ASO17_10	Het_ASO18_0.01	Het_ASO18_0.1	Het_ASO18_1	Het_ASO18_10
	-0.0158866	0.301373	0.252975	0.0336677	0.113244	0.196026	0.356784	0.101356	0.170669	-0.10367	0.226327	0.195108	0.140083	0.00897872
	0.0130344	0.454385	0.101829	0.310505	0.151952	0.105672	0.405116	0.0932243	0.192216	0.175826	0.0316044	0.327167	0.222117	0.0603249
	0.0939751	0.408917	0.406917	0.243152	0.359066	0.216088	0.240443	0.364285	0.378606	0.0747797	0.425478	0.252947	0.172978	-0.00420794
	0.105395	0.337462	0.420084	0.303941	0.0938788	0.180632	0.412128	0.377583	0.223809	0.0860679	0.133427	0.378616	0.269233	0.036561
	0.144545	0.291114	0.50257	0.478132	0.259754	0.187911	0.547365	0.232186	0.247698	0.1113	0.330447	0.300733	0.0600752	0.224257
	0.106926	0.641857	0.472614	0.301892	0.10516	0.186382	0.505412	0.258956	0.325107	0.211999	0.812267	0.382001	0.0768399	-0.006555
	0.0524991	0.410521	0.514108	0.121336	0.180122	0.403767	0.425588	0.0717489	0.268534	0.103251	0.145423	0.197448	0.320334	0.119518
	0.213139	0.257684	0.536213	0.106721	0.487061	0.12589	0.385568	0.203587	0.30806	0.0568533	0.371719	0.378446	0.108925	0.108468
	0.171761	0.413879	0.347838	0.147099	0.128033	0.362771	0.0500457	0.355345	0.181637	0.24367	0.0132152	0.158316	0.258074	0.396947
	0.0773469	0.487592	0.56763	-0.0235733	0.235073	0.402563	0.189571	0.377279	0.0959345	0.105072	0.0446729	0.337993	0.140995	0.171787
	0.349048	0.744996	0.176034	0.106098	0.1608	0.339501	0.28295	0.280507	0.114672	0.172155	0.084895	0.166667	0.132005	0.241214
	0.0116973	0.319604	0.258455	0.21208	0.420507	0.121151	0.397955	0.0692569	0.136764	0.145295	0.274992	0.291714	0.177737	0.0619958
	0.0316723	0.0402801	0.244283	0.373908	0.231648	0.36198	0.253269	0.177931	0.127472	0.133402	0.272201	0.148518	0.137052	0.0489308
	0.132164	0.318555	0.140818	0.32472	0.333908	0.206313	0.290125	0.1254	0.136096	0.011634	0.522539	0.0759046	0.201224	0.0293963
	0.195972	0.35064	0.270152	0.539303	0.225372	0.473851	0.329811	0.345276	0.452744	0.202219	0.184915	0.175824	0.291462	0.113629
	0.186944	0.115487	0.157066	0.349223	0.216592	0.156213	0.457654	0.202625	0.256063	0.00818336	0.295842	0.414518	0.335688	0.110565
	0.0758447	0.220583	0.263097	0.329347	0.165178	0.32659	0.151261	0.201097	0.272697	0.0755538	0.122809	0.172237	0.349058	0.0575009
	0.127293	0.338213	0.212281	0.151919	0.300564	0.234958	0.129578	0.198728	0.142777	0.187185	0.162825	0.336001	0.186714	0.0898751
	0.491372	0.112423	0.224488	0.252434	0.206326	0.0767973	0.139455	0.272653	0.106507	0.0487873	0.291418	0.143953	0.0989765	0.0976829
	0.259706	0.234664	0.513005	0.418345	0.390828	0.360875	0.183656	0.179962	0.0603919	0.21741	0.517203	0.197687	0.0853506	0.0897041
	0.191699	0.283824	0.29372	0.468758	0.369034	0.139868	0.489332	0.172794	0.0926873	0.184553	0.405708	0.196378	0.276709	0.165698
	0.153513	0.397927	0.409014	0.429254	0.222893	0.624894	0.212236	0.0774239	0.194343	0.281764	0.305478	0.143155	0.297549	0.294169
	0.377558	0.230123	0.489389	0.317634	0.0906315	0.280876	0.328652	0.223707	0.13177	0.281286	0.399113	0.159947	0.201059	0.145853
	0.274093	0.299312	0.314471	0.131429	0.152446	0.110173	0.160014	0.126808	0.341254	0.100021	0.23163	0.218983	0.296259	0.0689387
	0.0589824	0.379869	0.15917	0.243896	0.214211	0.258567	0.309948	0.113359	0.208313	0.0868301	0.170534	0.220516	0.194429	0.370915
	0.0363691	0.366426	0.4419	0.27518	0.388238	0.0117239	0.094639	0.0951794	0.243154	0.180186	0.0755988	0.206115	0.162219	0.324734
	0.269401	0.255836	0.412344	0.280749	0.338597	0.122931	0.228913	0.0950337	0.0829335	0.226437	0.161349	0.262664	0.187158	0.0854566
	0.120235	0.0731571	0.530092	0.405601	0.3815	0.174914	0.217705	0.103932	0.205849	0.37329	0.214743	0.390059	0.125116	0.0399459
	0.0694946	0.138048	0.202724	0.575809	0.272256	0.089617	0.259716	0.365314	0.279507	0.138915	0.11482	0.190197	0.104926	0.288064
	0.193396	0.329513	0.32876	0.44655	0.371286	0.315385	0.23077	0.199545	0.272837	0.103239	0.0196319	0.0803433	0.30161	0.110842
	0.203301	0.677963	0.0992904	0.163471	0.334107	0.0886065	0.454087	0.141792	0.166734	0.0810263	0.195031	0.129089	0.239064	0.161068
	0.330537	0.053021	0.139536	0.193704	0.162724	0.25388	0.4012	0.204532	0.0324504	0.0524478	0.0563759	0.214569	0.0471057	0.0467749
	0.304972	0.0446896	0.198962	0.43268	0.122478	0.225817	0.179287	0.268107	0.163701	0.290292	0.323417	0.214527	0.13555	0.071507
	0.134539	0.204113	0.418743	0.276639	0.310347	0.287288	0.203136	0.117253		0.0551531	0.242492	0.0965886	0.189769	0.18036
	0.314264	0.355734	0.135058	0.280287	0.291743	0.221026	0.198264	0.281119	0.0505567	0.144048	0.128044	0.104059	0.277532	0.120504
	0.16239	0.260654	0.286733	0.345358	0.102842	0.132892	0.301363	0.17793	0.120118	0.162979	0.0697958	0.124527	0.0639858	0.286118
	0.420085	0.217799	0.19088	0.220148	0.118462	0.135618	0.160864	0.0909996	0.100056	0.173419	0.227137	0.134692	0.248215	0.0332303
	-0.00709445	0.239938	0.167174	0.558305	0.118536	0.225103	0.314471	0.233148	0.108869	0.199565	0.0251938	0.171951	0.111064	0.112145
	0.0166272	0.253656	0.0790572	0.32472	0.220347	0.269134	0.223902	0.170261	0.100196	0.177406	0.0549496	0.0964903	0.0862487	0.17589
	0.0447691	0.24312	0.464446	0.307274	0.230531	0.170389	0.234587	0.0348442	0.16041	0.0641377	0.255316	0.316873	0.18518	0.284263
	0.374905	0.268741	0.270019	0.372049	0.173733	0.339943	0.206342	0.237152	0.334026	0.0805602	0.0685186	0.209292	0.0996026	0.169482
	0.125304	0.127976	0.2729	0.629768	0.31083	0.0798116	0.127639	0.259911	0.228009	0.135575	0.104209	0.264766	0.147009	0.399293
	0.0724051	0.282955	0.581928	0.556397	0.101695	0.480079	0.326191	0.192975	0.187684	0.110318	0.665003	0.244584	0.110538	0.0847891
	0.0982757	0.176205	0.381829	0.385352	0.32292	0.096973	0.427968	0.0434521	0.170933	0.347045	0.186767	0.184962	0.242372	0.42088
	0.0453525	0.32523		0.4483	0.326226	0.12984	0.140836	0.184374	0.0801861	0.260646	0.109241	0.0738474	0.125331	0.319889
	0.536086	0.191845	0.55529	0.283867	0.536898	0.10632	0.0875545	0.190612	0.125357	0.0367529	0.00380881	0.0823364	0.00530512	0.0875129
	0.0702856	0.164033	0.21484	0.300272	0.28697	0.0380934	0.251599	0.177783	0.288938	0.0614277	0.618568	0.517868	0.175205	0.199795
	-0.00127275	0.0378535	0.295582	0.116165	0.276254	0.134134	0.188851	0.215689	0.261851	0.284072	0.0202229	0.279648	0.107853	0.14725
	-0.00841072	0.300119	0.247156	0.0891694	0.424551	0.184216	0.381292	0.343809	0.128103	0.269863	0.229717	0.134915	0.213951	0.339196
	0.156287	0.182774	0.374329	0.0984026	-0.0335723	0.194935	0.304426	0.167288	0.0708514	0.175555	0.327405	0.100914	0.222681	0.263858
		0.208446	0.557154	0.132957	0.0404998	0.0824676	0.16259	0.145399	0.282651	0.188573	0.299311	0.0985569	0.0361831	0.168188
	0.129047	0.204345	0.502715		0.355277	0.229686	0.46416	0.32919	0.285357	0.0565506	0.289744	0.204337	0.274752	0.0602784
	0.305		0.366634	0.47266	0.0562881	0.200974	0.390414	0.276852	0.185683	0.385648	0.0178995	0.162309	0.346027	0.249594
	0.127068	0.510904	0.328956	0.583334		0.322498	0.199446	0.260651	0.129631	0.0648204	0.440215	0.291283	0.120561	0.158365
	0.240273	0.754477	0.365257	0.281921	0.204011	0.166353	0.171448	0.0994512	0.179546	0.0793398	0.272225	0.262424	0.150975	0.339328
	-0.0485845	0.435502	0.17906	0.671364	0.392585	0.149252	0.566887	0.275965	0.281542	0.0431775	0.215338	0.27082	0.175822	0.0514637
	0.228195	0.125693	0.275503	0.360347	0.364514	0.134498	0.240919	0.186275	0.245823	0.0766996	0.253977	0.163685	0.151012	0.0669459
	0.368446	0.0960959	0.235306	0.346472	0.0288957	0.285286	0.183379	0.216088	0.216839	0.104743	0.381206	0.0998589	0.106201	0.216051
	0.459191	0.411032	0.1606	0.210737	0.20447	0.0261434	0.154547	0.236752	0.257205	0.0994289	0.275393	0.151183	0.219109	0.0735433
	0.0297056	0.0524629	0.279932	0.155193	0.293308	0.189011	0.08814	0.161831	0.209267	0.106254	0.279427	0.307392	0.114093	0.189843
	0.127208	0.52943	0.520638	0.342893	0.0737268		0.438794	0.142878	0.165321	0.172888	0.0968435	0.190205		0.258156
	0.207458	0.133541	0.120937	0.463468	0.146159	0.25412	0.303895	0.274708	0.145171	0.120651	0.17825	0.184707	0.222429	0.214613
	0.136099	0.178968	0.198171	0.586224	0.175412	0.158297	0.0270789	0.221466	0.154141	0.11116	0.186095	0.071635	0.137782	0.0308582
	0.0905049	0.193843	0.373546	0.368752	0.440292	-0.065319	0.229131	0.175595	0.156912	0.07315	0.0557801	0.155299	0.0109487	0.129507
	-0.0269731	0.38395	0.428783	0.398429	0.335682	0.214303	0.422493	0.158624	0.00903703	0.347544	0.111771	0.0996194	0.171379	0.302003
	0.265604	0.319892	0.161944	0.383337	0.101754	0.157479	0.10061	0.0772358	0.106701	0.255174	0.305944	0.207223	0.310253	0.172505
	0.0984043	0.389678	0.493616	0.350563	0.211058	0.202362	0.190695	0.219994	0.221842	0.0528889	0.1434	0.389464	0.30185	0.0896618
	0.516941	0.475011	0.182139	0.256567	0.194303	0.0934003	0.426713	0.209484	0.148231		0.603242	0.237788	0.11154
	0.133315	0.472235	0.201515	0.232051	0.209495	0.158557		0.21056	0.0932159		0.213028	0.230042	0.361501	0.295697
	0.23711	0.406081	0.195576	0.147421	0.234446	0.00971202	0.0774994	0.0288804	0.114193		0.169831	0.113227	0.11566	-0.0442954
	0.0284088	0.425317	0.295075	0.176198	0.05218	0.114219	0.288607	0.119186	0.235408		0.271266	0.170604	0.079248	0.169353
	0.050141	0.752707	0.287518	0.315714	0.248587	0.181967	0.188731	0.182813	0.306095		0.150056	0.116535	0.126126	0.0151963
	-0.0139484	0.40592	0.253252	0.298828	0.0263461	0.100174	0.397187	0.349594	0.370123		0.255539	0.276827	0.0660867	0.0685911
	0.0744609	0.22973	0.209637	0.360396	0.187536	0.0614039	0.225293	0.350888	0.18073		0.0922649	0.0257425	0.245359	0.147153
	0.15183	0.409393	0.12544	0.350393	0.140633	0.138885	0.263138	0.305422	0.191727		0.0469212	0.448998	0.0537152	0.324087
	0.0912422	0.377313	0.213893	0.270511	0.0191735	0.197002	0.3469	0.316232	0.359115		0.0499676	0.330875	0.225052	0.214368
	0.0242427	0.301668	0.135616	0.429961	0.627652	0.0343942	-0.115513	0.00395316	0.109764		0.0266965	0.0887079	0.413566	-0.211487
	0.155385	0.550787	0.353005	0.347896	0.111354	0.0403023	0.327424	0.0184234	0.173833		0.172894	0.289489	0.247068	0.249501
	-0.0515055	0.349156	0.185192	0.299156	0.400887	0.162912	0.158787	0.321625	0.342275		0.119981		-0.0141732	0.187453
	0.628848	0.651298	0.241154	0.321304	0.119265	0.188119	0.274072	0.227006	0.251573		0.0845209	0.226327	0.0499127	0.112451
	0.366284	0.41799	0.398951	0.133561	0.145858	0.263456	0.15545	0.289117	0.222995		0.0812745	0.0316044	0.13548	0.122978
	-0.0451422	0.432067	0.384897	0.309732	0.0522434	0.151536	0.109349	0.122574	0.203061		0.135506	0.425478	0.175259	0.14876
	0.0182368	0.459725	0.166634	0.324899	0.382585	0.327713	0.31929	0.17721	0.317274		0.0955615	0.133427	0.0920005	0.160169
	0.241123	0.197012	0.117776	0.170161	0.125276	0.156104	0.294676	0.0189473	0.497621		0.0828881	0.330447	0.173827	0.0462702
	0.332174	0.232857	0.195821	0.289191	0.105314	0.104018	0.100889		0.221532		0.420184	0.145423	0.195698	0.0834533
	0.00941803	0.806395	0.143777	0.449277	0.323757	0.0908344	-0.0695366	0.110348	0.220382		0.273431	0.371719	0.257481	0.385873
	0.0458354	0.259783	0.348351	0.417337	0.237302	0.0413009	0.267027	0.0146138	0.18469		0.0889462	0.0132152	0.167713	0.406479
	-0.00132251	0.451055	0.026004	0.397434	0.182631	0.11686	0.207863	0.102529	0.260665		0.200342	0.0446729	0.112557	-0.0479905
	0.0620629	0.232101	0.135803	0.261912	0.158575	-0.00961882	0.256795	0.418603			0.239479	0.084895	0.0815312	0.0504855
	-0.0112044	0.316582	0.377448	0.211064	0.0538719	0.179948	0.321251	0.201801			0.1707	0.274992	0.295838	0.361224
	0.123112	0.390172	0.229776	0.109346	0.126571	0.0110154	0.314963	0.164919			0.12197	0.272201	0.711977	0.282669
	0.230001	0.318004	0.391076	0.235676	0.082088	0.0638223	0.0682286	0.239502			0.219422	0.522539	0.382105	0.0590419
	0.107556	0.354434		0.374217	0.00950729	0.0671333	0.243838	0.136734				0.184915	0.389835	0.138194
		0.349853		0.368433	0.154972	0.0697445	0.201348	0.0769894				0.295842	0.394024	0.182321
		0.330679		0.285094	0.0229331	0.00088855	0.22541	0.176472				0.122809	0.144426	0.181411
		0.268781		0.279567	-0.0123894	0.114158	0.246581	0.137228				0.162825	0.111615	0.0516211
		0.317867		0.203044	0.124622	-0.0128649	0.344424	0.0828409				0.291418	0.218106	0.0863941
		0.401783		0.163568	0.120672	0.0697865	0.153292	0.0859672				0.517203	0.179869	0.193858
		0.385279		0.212096	0.185692	0.104634	0.293558	0.012149				0.405708	0.448841	0.103295
		0.276113		0.157941	0.196252	0.051208	0.181234	0.1667				0.305478	0.412835	0.178071
		0.235017		0.244783	0.06602	0.178589	0.0703622	0.259139				0.399113	0.340171	0.0565502
		0.419991		0.516292	0.0403451	0.280154	0.0619232	0.205655				0.23163	0.331772	0.450553
		0.440498		0.2179	0.103262	0.246923	0.227177	0.0821205				0.170534	0.10827	0.297989
		0.18604		0.321267	0.303128	0.291295	0.329872	0.035916				0.0755988	0.111022	0.0846727
		0.297057		0.405722	0.150373	0.13257	0.292551	0.251156				0.161349	0.174519	0.114186
		0.293424		0.249301		0.288069	0.135293	0.0352274				0.214743	0.344018	0.085337
				0.219794		0.147745	0.28187	0.199808				0.11482	0.031792	0.140319
				0.242492		0.147924	0.290856	-0.00852501				0.0196319	0.143831	0.128866
				0.284308		0.0971174	0.900104	0.101271				0.195031		0.130096
				0.379377		0.294514	0.468707	0.288069				0.0563759		0.0625322
				0.299433			0.202926	0.291989				0.323417		0.247389
				0.235544			0.176773	0.252459				0.242492		0.0912484
				0.281886			0.0970218	0.164427				0.128044
				0.172441			0.342666	0.280134				0.0697958
				0.152105			0.107741	0.142142				0.227137
							0.1984	0.180594				0.0251938
							0.236257	0.114038				0.0549496
							0.261363	0.158612				0.255316
							0.366624	0.14366				0.0685186
							0.381361	0.274868				0.104209
							0.279433	0.136652				0.665003
							0.164482	0.280789				0.186767
							0.0798079	0.233153				0.109241
							0.209055	0.369508				0.00380881
							0.254691	0.113545				0.618568
							0.289013	0.142543				0.0202229
							0.183204	0.192927				0.229717
							0.0109098	0.253736				0.327405
							0.264646	0.1111				0.299311
							0.250731	0.376172				0.289744
							0.0792965	0.127937				0.0178995
							-0.0830978	0.102771				0.440215
							0.0852164	0.125228				0.272225
							0.111165	0.205832				0.215338
							0.496049	0.383515				0.253977
							0.412176	0.282489				0.381206
							0.163188	0.284782				0.275393
							0.0900141	0.114452				0.279427
							0.284006	0.210914				0.0968435
								0.339513				0.17825
												0.186095
												0.0557801
												0.111771
												0.305944
												0.1434
												0.603242
												0.213028
												0.169831
												0.271266
												0.150056
												0.255539
												0.0922649
												0.0469212
												0.0499676
												0.0266965
												0.172894
												0.119981
												0.0845209
												0.0812745
												0.135506
												0.0955615
												0.0828881
												0.420184
												0.273431
												0.0889462
												0.200342
												0.239479
												0.1707
												0.12197
												0.219422
												0.0653014
												0.0428784
