# Supplementary material for: Antisense oligonucleotide therapeutic approach for Timothy syndrome
Source: Nature. 2024 Apr 24;628(8009):818–25. doi: 10.1038/s41586-024-07310-6 (PMC11043036; doi:10.1038/s41586-024-07310-6)
Supplement: Supplementary file 16 — Source Data Extended Data Fig. 9. [file 41586_2024_7310_MOESM16_ESM.xlsx]

## Sheet: Ext. Data Fig. 9
	Left panel							Right panel
	Cortex		Cerebellum		Spinal cord			Cortex		Cerebellum		Spinal cord
	Mock	ASO	Mock	ASO	Mock	ASO		Mock	ASO	Mock	ASO	Mock	ASO
	0.0003	0.000188	0.000283	3.18e-05	0.000116	0.000102		0.024205	0.0229303	0.021111	0.0166668	0.005323	0.0100817
	0.000343	0.000237	0.000342	2.03e-05	0.000288	0.000131		0.028862	0.0326449	0.022399	0.0155928	0.00809	0.0114675
	0.000445	0.000273	0.000182	6.55e-05	0.00027	9.3e-05		0.030017	0.030874	0.010695	0.0258936	0.012456	0.0151325
	0.00046	0.000246	0.000404	6.86e-05	0.000291	0.000134		0.031878	0.0314802	0.021737	0.0236066	0.014096	0.0148855
