# Supplementary material for: Antisense oligonucleotide therapeutic approach for Timothy syndrome
Source: Nature. 2024 Apr 24;628(8009):818–25. doi: 10.1038/s41586-024-07310-6 (PMC11043036; doi:10.1038/s41586-024-07310-6)
Supplement: Supplementary file 17 — Source Data Extended Data Fig. 10. [file 41586_2024_7310_MOESM17_ESM.xlsx]

## Sheet: Ext. Data Fig. 10b
	Ctrl	TS	TS.ASO
	0.09375	0.239286	0.184615
	0.19	0.102672	0.0648415
	0.0343606	0.0288203	0.0399525

## Sheet: Ext. Data Fig. 10d
	Control	TS	TS + ASO
	876	514	257
	426	530	511
	294	624	579
	486	702	474
	469	493	540
	318	242	434
	999	242	698
	243	129	869
	500	411	282
	425	300	155
	594	166	522
	1049	79
	355	215
	410	189
	418	305
	588	95
	396	63
	742	121
	480	138
	253	173
	269	383
	333	65
	357	181
	586	198

## Sheet: Ext. Data Fig. 10e
	Control	TS	TS + ASO
	38	14	4
	12	12	22
	12	22	38
	12	6	40
	18	42	20
	22	22	40
	38	22	22
	28	16	46
	32	22	20
	36	16	18
	16	16	40
	36	4
	22	34
	18	26
	30	34
	34	4
	22	8
	34	4
	68	8
	20	4
	24	4
	48	4
	24	14
	34	6

## Sheet: Ext. Data Fig. 10f
	Control	TS	TS + ASO
	202	116	202
	244	228	116
	148	216	106
	302	346	110
	324	96	140
	114	128	108
	498	128	178
	116	50	234
	104	146	68
	74	170	56
	286	38	282
	188	30
	112	82
	98	84
	170	90
	142	62
	130	48
	300	74
	114	74
	92	140
	132	162
	88	32
	88	76
	136	58

## Sheet: Ext. Data Fig. 10g
	Control	TS	TS + ASO
	2514.86	1468.2	703.831
	1209.37	1735.57	1396.17
	828.278	1205.4	1543.65
	1635.34	1812.27	1438.42
	1510.39	793.922	1709.55
	741.043	1594.65	1220.52
	782.491	1520.56	2171.51
	1170.02	340.3	2769.61
	3029.72	1139.37	904.721
	922.227	515.626	449.811
	1732.79	860.722	1360.95
	1574.79	205.502
	1316.03	614.254
	1008.22	497.977
	2953.03	939.016
	1155.4	288.232
	1200.17	158.525
	1637.13	375.424
	1185.79	410.034
	2228.29	423.419
	1429.07	1025.24
	786.843	185.247
	766.799	445.884
	1024.89	500.785
